# Supplementary material for: Synthesis, crystal structure and Hirshfeld surface analysis of ethyl (E)-2-cyano-3-[5-(4-ethyl­phen­yl)isoxazol-3-yl]prop-2-enoate
Source: Acta Crystallogr E Crystallogr Commun. 2025 Aug 19;81(Pt 9):857–60. doi: 10.1107/S2056989025006875 (PMC12412699; doi:10.1107/S2056989025006875)
Supplement: Supplementary file 1 [file e-81-00857-sup1.cif]

##############################################################################
#                                                                            #
# This CIF contains the data in a paper accepted for publication in          #
# Acta Crystallographica Section E. It conforms to the requirements of       #
# Notes for Authors for Acta Crystallographica Section E, and has been       #
# peer reviewed under the auspices of the IUCr Commission on Journals.       #
#                                                                            #
# Full details of the Crystallographic Information File format               #
# are given in the paper "The Crystallographic Information File (CIF):       #
# a New Standard Archive File for Crystallography" by S. R. Hall, F. H.      #
# Allen and I. D. Brown [Acta Cryst. (1991), A47, 655-685].                  #
#                                                                            #
# The current version of the core CIF dictionary is obtainable from          #
# ftp://ftp.iucr.org/pub/cif_core.dic.                                       #
#                                                                            #
# Software is freely available for graphical display of the structure(s)     #
# in this CIF. For information consult the CIF software page                 #
# http://www.iucr.org/resources/cif/software.                                #
#                                                                            #
# This file may be used for bona fide research purposes within the           #
# scientific community so long as proper attribution is given to the journal # 
# article from which it was obtained.                                        #
#                                                                            #
##############################################################################
data_I
_audit_creation_method     'SHELXL-2018/3'
_journal_date_recd_electronic     2025-07-11
_journal_date_accepted     2025-07-31
_journal_name_full     'Acta Crystallographica, Section E'
_journal_year     2025
_journal_volume     81
_journal_issue      1
_journal_page_first     0
_journal_page_last     0
_journal_paper_category     GO
_journal_paper_doi     10.1107/S2056989025006875
_journal_coeditor_code     EX2093
_publ_contact_author_name     'Mohammed Hadi Al-Douh'
_publ_contact_author_address
;
Chemistry Department,
Faculty of Science,
Hadhramout University,
Mukalla,
Hadhramout,
Yemen
;
_publ_contact_author_email     m.aldouh@hu.edu.ye
_publ_contact_author_fax     ?
_publ_contact_author_phone     ?
_publ_section_title
;
Synthesis, crystal structure and Hirshfeld surface analyses of ethyl
(<i>E</i>)-2-cyano-3-[5-(4-ethylphenyl)isoxazol-3-yl]prop-2-enoate
;
loop_
    _publ_author_name
    _publ_author_footnote
    _publ_author_address
    'Kolesnik, Irina A.' .
;\
Institute of Physical Organic Chemistry of National Academy of \
Sciences of Belarus,
13 Surganov Str.,
220072 Minsk,
Belarus
;
    'Sanchez-Pimentel, Artem P.' .
;
Faculty of Science,
RUDN University,
6 Miklukho-Maklaya Str.,
117198 Moscow,
Russian Federation
;
    'Grigoriev, Mikhail S.' .
;
Frumkin Institute of Physical Chemistry and Electrochemistry,
Russian Academy of Sciences,
31 Bldg 4,
Leninsky prosp,
119071 Moscow,
Russian Federation
;
    'H\"okelek, Tuncer' .
;
Hacettepe University,
Department of Physics,
06800 Beytepe-Ankara,
T\"urkiye
;
    'Hasanov, Khudayar I.' .
;
Azerbaijan Medical University,
Scientific Research Centre (SRC),
A. Kasumzade Str. 14,
AZ1022, Baku,
Azerbaijan
;
    'Guliyeva, Narmina A.' .
;
Baku Engineering University,
Khirdalan,
Hasan Aliyev Str. 120,
AZ0101, Absheron,
Azerbaijan
;
    'Javadzade, Tahir A.' .
;
Department of Chemistry and Chemical Engineering,
Khazar University,
Mahsati Str. 41,
AZ1096, Baku,
Azerbaijan
;
    'Al-Douh, Mohammed Hadi' .
;
Chemistry Department,
Faculty of Science,
Hadhramout University,
Mukalla,
Hadhramout,
Yemen
;
_publ_section_synopsis
;
The asymmetric unit of the title compound contains isoxazol and phenyl rings.
The 2-cyanoacrylate moiety is in an <i>E</i>- configuration. In crystal, there
are there are no intermolecular hydrogen-bonding or C---H...\p(ring)
interactions, only a \p--\p interaction between the parallel isoxazol rings
with centroid-to-centroid distance of 3.4932(9) \%A.
;
_chemical_name_systematic
;
Ethyl (<i>E</i>)-2-cyano-3-[5-(4-ethylphenyl)isoxazol-3-yl]prop-2-enoate
;
_chemical_name_common     ?
_chemical_formula_moiety     'C17 H16 N2 O3'
_chemical_formula_sum     'C17 H16 N2 O3'
_chemical_formula_iupac     'C17 H16 N2 O3'
_chemical_formula_weight     296.32
_chemical_melting_point     ?
_space_group_crystal_system     triclinic
_space_group_name_H-M_alt     'P -1'
_space_group_name_Hall     '-P 1'
loop_
    _space_group_symop_operation_xyz
    'x, y, z'
    '-x, -y, -z'
_cell_length_a     7.2361(6)
_cell_length_b     10.1537(8)
_cell_length_c     11.1493(8)
_cell_angle_alpha     73.098(2)
_cell_angle_beta     76.611(3)
_cell_angle_gamma     72.555(3)
_cell_volume     738.32(10)
_cell_formula_units_Z     2
_cell_measurement_reflns_used     5551
_cell_measurement_theta_min     2.54
_cell_measurement_theta_max     30.08
_cell_measurement_temperature     100(2)
_exptl_crystal_description     'bulk'
_exptl_crystal_colour     'colourless'
_exptl_crystal_size_max     0.400
_exptl_crystal_size_mid     0.320
_exptl_crystal_size_min     0.200
_exptl_crystal_density_diffrn     1.333
_exptl_crystal_density_meas     ?
_exptl_crystal_density_method     ?
_exptl_crystal_F_000     312
_exptl_absorpt_coefficient_mu     0.093
_exptl_absorpt_correction_type     multi-scan
_exptl_absorpt_process_details
;
(SADABS; Krause et al., 2015)
;
_exptl_absorpt_correction_T_min     0.930
_exptl_absorpt_correction_T_max     1.000
_diffrn_ambient_temperature     100(2)
_diffrn_source     ?
_diffrn_radiation_type     MoK\a
_diffrn_radiation_wavelength     0.71073
_diffrn_measurement_device_type     'Bruker Kappa APEXII'
_diffrn_measurement_method     '\f and \w scans'
_diffrn_detector_area_resol_mean     ?
_diffrn_reflns_number     13453
_diffrn_reflns_av_R_equivalents     0.0204
_diffrn_reflns_av_unetI/netI     0.0267
_diffrn_reflns_theta_min     3.809
_diffrn_reflns_theta_max     29.990
_diffrn_reflns_theta_full     25.242
_diffrn_measured_fraction_theta_max     0.996
_diffrn_measured_fraction_theta_full     0.994
_diffrn_reflns_limit_h_min     -8
_diffrn_reflns_limit_h_max     10
_diffrn_reflns_limit_k_min     -14
_diffrn_reflns_limit_k_max     14
_diffrn_reflns_limit_l_min     -15
_diffrn_reflns_limit_l_max     15
_refine_special_details     ?
_reflns_number_total     4283
_reflns_number_gt     3544
_reflns_threshold_expression     'I > 2\s(I)'
_refine_ls_structure_factor_coef     Fsqd
_refine_ls_matrix_type     full
_refine_ls_R_factor_all     0.0660
_refine_ls_R_factor_gt     0.0547
_refine_ls_wR_factor_gt     0.1414
_refine_ls_wR_factor_ref     0.1501
_refine_ls_goodness_of_fit_ref     1.019
_refine_ls_restrained_S_all     1.019
_refine_ls_number_reflns     4283
_refine_ls_number_parameters     201
_refine_ls_number_restraints     0
_refine_ls_hydrogen_treatment     constr
_refine_ls_weighting_scheme     calc
_refine_ls_weighting_details
              'w=1/[\s^2^(Fo^2^)+(0.0730P)^2^+0.5251P] where P=(Fo^2^+2Fc^2^)/3'
_atom_sites_solution_hydrogens     geom
_atom_sites_solution_primary     ?
_atom_sites_solution_secondary     ?
_refine_ls_shift/su_max     0.000
_refine_ls_shift/su_mean     0.000
_refine_diff_density_max     0.738
_refine_diff_density_min     -0.622
_refine_ls_extinction_method     none
_refine_ls_extinction_coef     .
loop_
    _atom_type_symbol
    _atom_type_description
    _atom_type_scat_dispersion_real
    _atom_type_scat_dispersion_imag
    _atom_type_scat_source
    'C' 'C' 0.0033 0.0016
                         'International Tables Vol C Tables 4.2.6.8 and 6.1.1.4'
    'H' 'H' 0.0000 0.0000
                         'International Tables Vol C Tables 4.2.6.8 and 6.1.1.4'
    'N' 'N' 0.0061 0.0033
                         'International Tables Vol C Tables 4.2.6.8 and 6.1.1.4'
    'O' 'O' 0.0106 0.0060
                         'International Tables Vol C Tables 4.2.6.8 and 6.1.1.4'
_computing_data_collection
;
APEX3 (Bruker, 2014)
;
_computing_cell_refinement
;
SAINT (Bruker, 2014)
;
_computing_data_reduction
;
SAINT (Bruker, 2014)
;
_computing_structure_solution
;
<i>SHELXT2019/1</i> (Sheldrick, 2015a)
;
_computing_structure_refinement
;
<i>SHELXL2018/3</i> (Sheldrick, 2015b)
;
_computing_molecular_graphics
;
<i>SHELXTL</i> (Sheldrick, 2008)
;
_computing_publication_material
;
<i>SHELXTL</i> (Sheldrick, 2008)
;
loop_
    _atom_site_type_symbol
    _atom_site_label
    _atom_site_fract_x
    _atom_site_fract_y
    _atom_site_fract_z
    _atom_site_U_iso_or_equiv
    _atom_site_adp_type
    _atom_site_calc_flag
    _atom_site_occupancy
    _atom_site_disorder_assembly
    _atom_site_disorder_group
    O O1 0.28675(16) 0.69298(11) 0.44138(9) 0.0194(2) Uani d 1 . .
    O O2 0.30302(17) 0.26261(11) 0.13160(10) 0.0219(2) Uani d 1 . .
    O O3 0.27135(18) 0.07239(11) 0.29464(10) 0.0234(2) Uani d 1 . .
    N N1 0.1827(3) 0.14647(16) 0.57881(14) 0.0370(4) Uani d 1 . .
    N N2 0.2963(2) 0.63165(13) 0.34260(11) 0.0200(3) Uani d 1 . .
    C C1 0.2185(2) 0.20516(16) 0.47481(14) 0.0229(3) Uani d 1 . .
    C C3 0.26948(19) 0.50293(14) 0.39795(13) 0.0152(3) Uani d 1 . .
    C C4 0.24135(19) 0.47687(14) 0.53287(13) 0.0154(3) Uani d 1 . .
    H H4 0.219017 0.393425 0.593852 0.018 Uiso calc 1 . .
    C C5 0.25385(19) 0.59890(14) 0.55416(13) 0.0148(3) Uani d 1 . .
    C C6 0.27883(19) 0.41529(14) 0.31311(13) 0.0156(3) Uani d 1 . .
    H H6 0.301540 0.457438 0.224765 0.019 Uiso calc 1 . .
    C C7 0.2590(2) 0.28166(14) 0.34550(13) 0.0159(3) Uani d 1 . .
    C C8 0.2809(2) 0.20658(14) 0.24319(13) 0.0166(3) Uani d 1 . .
    C C9 0.2914(3) -0.01480(16) 0.20686(16) 0.0273(3) Uani d 1 . .
    H H9A 0.212681 -0.085624 0.245866 0.033 Uiso calc 1 . .
    H H9B 0.241248 0.046024 0.128222 0.033 Uiso calc 1 . .
    C C10 0.4965(3) -0.0876(2) 0.1760(2) 0.0374(4) Uani d 1 . .
    H H10A 0.572276 -0.017378 0.130783 0.056 Uiso calc 1 . .
    H H10B 0.507173 -0.151209 0.121968 0.056 Uiso calc 1 . .
    H H10C 0.548105 -0.143216 0.254400 0.056 Uiso calc 1 . .
    C C11 0.24115(19) 0.64417(14) 0.66934(12) 0.0147(3) Uani d 1 . .
    C C12 0.2177(2) 0.78675(15) 0.66627(13) 0.0165(3) Uani d 1 . .
    H H12 0.208358 0.856744 0.588440 0.020 Uiso calc 1 . .
    C C13 0.2081(2) 0.82569(15) 0.77770(13) 0.0180(3) Uani d 1 . .
    H H13 0.192322 0.922782 0.774977 0.022 Uiso calc 1 . .
    C C14 0.2212(2) 0.72541(15) 0.89328(13) 0.0181(3) Uani d 1 . .
    C C15 0.2458(2) 0.58249(16) 0.89528(13) 0.0198(3) Uani d 1 . .
    H H15 0.255225 0.512582 0.973156 0.024 Uiso calc 1 . .
    C C16 0.2564(2) 0.54221(15) 0.78484(13) 0.0178(3) Uani d 1 . .
    H H16 0.274169 0.444908 0.787414 0.021 Uiso calc 1 . .
    C C17 0.2048(3) 0.76846(17) 1.01452(14) 0.0244(3) Uani d 1 . .
    H H17A 0.213608 0.868262 0.993749 0.029 Uiso calc 1 . .
    H H17B 0.316062 0.708018 1.058750 0.029 Uiso calc 1 . .
    C C18 0.0129(3) 0.7546(2) 1.10285(16) 0.0313(4) Uani d 1 . .
    H H18A -0.097706 0.812084 1.058595 0.047 Uiso calc 1 . .
    H H18B 0.005407 0.788052 1.178329 0.047 Uiso calc 1 . .
    H H18C 0.007697 0.654765 1.128448 0.047 Uiso calc 1 . .
loop_
    _atom_site_aniso_label
    _atom_site_aniso_U_11
    _atom_site_aniso_U_22
    _atom_site_aniso_U_33
    _atom_site_aniso_U_12
    _atom_site_aniso_U_13
    _atom_site_aniso_U_23
    O1 0.0318(6) 0.0145(5) 0.0139(5) -0.0080(4) -0.0037(4) -0.0041(4)
    O2 0.0335(6) 0.0191(5) 0.0158(5) -0.0097(4) -0.0050(4) -0.0038(4)
    O3 0.0413(6) 0.0133(5) 0.0183(5) -0.0077(4) -0.0089(4) -0.0034(4)
    N1 0.0710(12) 0.0230(7) 0.0202(7) -0.0198(7) -0.0045(7) -0.0038(5)
    N2 0.0323(7) 0.0165(6) 0.0140(5) -0.0083(5) -0.0042(5) -0.0052(4)
    C1 0.0364(8) 0.0162(6) 0.0184(7) -0.0089(6) -0.0048(6) -0.0050(5)
    C3 0.0167(6) 0.0147(6) 0.0147(6) -0.0038(4) -0.0032(4) -0.0036(5)
    C4 0.0185(6) 0.0147(6) 0.0139(6) -0.0060(5) -0.0017(5) -0.0037(5)
    C5 0.0160(6) 0.0142(6) 0.0137(6) -0.0041(4) -0.0020(4) -0.0026(5)
    C6 0.0176(6) 0.0153(6) 0.0146(6) -0.0043(5) -0.0030(5) -0.0041(5)
    C7 0.0184(6) 0.0159(6) 0.0147(6) -0.0045(5) -0.0037(5) -0.0043(5)
    C8 0.0197(6) 0.0138(6) 0.0176(6) -0.0038(5) -0.0051(5) -0.0045(5)
    C9 0.0466(10) 0.0154(7) 0.0241(7) -0.0066(6) -0.0131(7) -0.0067(6)
    C10 0.0396(10) 0.0355(10) 0.0414(10) -0.0102(8) -0.0068(8) -0.0145(8)
    C11 0.0158(6) 0.0149(6) 0.0148(6) -0.0053(4) -0.0025(4) -0.0041(5)
    C12 0.0198(6) 0.0146(6) 0.0156(6) -0.0053(5) -0.0034(5) -0.0029(5)
    C13 0.0235(6) 0.0155(6) 0.0171(6) -0.0079(5) -0.0019(5) -0.0047(5)
    C14 0.0224(6) 0.0202(7) 0.0147(6) -0.0101(5) -0.0008(5) -0.0054(5)
    C15 0.0269(7) 0.0190(6) 0.0139(6) -0.0093(5) -0.0028(5) -0.0011(5)
    C16 0.0225(6) 0.0148(6) 0.0167(6) -0.0072(5) -0.0024(5) -0.0026(5)
    C17 0.0389(8) 0.0253(7) 0.0151(6) -0.0173(6) -0.0023(6) -0.0057(5)
    C18 0.0311(8) 0.0440(10) 0.0187(7) -0.0055(7) -0.0023(6) -0.0126(7)
_geom_special_details
;
 All esds (except the esd in the dihedral angle between two l.s. planes)
 are estimated using the full covariance matrix.  The cell esds are taken
 into account individually in the estimation of esds in distances, angles
 and torsion angles; correlations between esds in cell parameters are only
 used when they are defined by crystal symmetry.  An approximate (isotropic)
 treatment of cell esds is used for estimating esds involving l.s. planes.
;
loop_
    _geom_bond_atom_site_label_1
    _geom_bond_atom_site_label_2
    _geom_bond_site_symmetry_2
    _geom_bond_distance
    _geom_bond_publ_flag
    O1 C5 . 1.3600(16) ?
    O1 N2 . 1.3940(15) ?
    O2 C8 . 1.2033(17) ?
    O3 C8 . 1.3319(17) ?
    O3 C9 . 1.4573(18) ?
    N1 C1 . 1.148(2) ?
    N2 C3 . 1.3244(18) ?
    C1 C7 . 1.434(2) ?
    C3 C4 . 1.4260(18) ?
    C3 C6 . 1.4542(18) ?
    C4 C5 . 1.3594(18) ?
    C4 H4 . 0.9500 ?
    C5 C11 . 1.4602(18) ?
    C6 C7 . 1.3417(19) ?
    C6 H6 . 0.9500 ?
    C7 C8 . 1.5023(19) ?
    C9 C10 . 1.456(3) ?
    C9 H9A . 0.9900 ?
    C9 H9B . 0.9900 ?
    C10 H10A . 0.9800 ?
    C10 H10B . 0.9800 ?
    C10 H10C . 0.9800 ?
    C11 C12 . 1.3973(18) ?
    C11 C16 . 1.4016(18) ?
    C12 C13 . 1.3907(19) ?
    C12 H12 . 0.9500 ?
    C13 C14 . 1.3935(19) ?
    C13 H13 . 0.9500 ?
    C14 C15 . 1.402(2) ?
    C14 C17 . 1.507(2) ?
    C15 C16 . 1.385(2) ?
    C15 H15 . 0.9500 ?
    C16 H16 . 0.9500 ?
    C17 C18 . 1.523(2) ?
    C17 H17A . 0.9900 ?
    C17 H17B . 0.9900 ?
    C18 H18A . 0.9800 ?
    C18 H18B . 0.9800 ?
    C18 H18C . 0.9800 ?
loop_
    _geom_contact_atom_site_label_1
    _geom_contact_atom_site_label_2
    _geom_contact_distance
    _geom_contact_site_symmetry_1
    _geom_contact_site_symmetry_2
    _geom_contact_publ_flag
    O1 H12 2.52 . . yes
    O1 H9A 2.66 . 1_565 yes
    O2 H9B 2.38 . . yes
    O2 H15 2.61 . 1_554 yes
    O2 H6 2.48 . . yes
    N1 H13 2.65 . 1_545 yes
    N1 H4 2.65 . . yes
    N2 H9A 2.69 . 1_565 yes
    C1 C4 3.069(2) . . yes
    C3 C11 3.403(2) . 2_666 yes
    C6 C11 3.385(2) . 2_666 yes
    C6 C16 3.404(2) . 2_666 yes
    C1 H4 2.63 . . yes
    C4 H16 2.82 . . yes
    H13 H17A 2.37 . . yes
loop_
    _geom_angle_atom_site_label_1
    _geom_angle_atom_site_label_2
    _geom_angle_atom_site_label_3
    _geom_angle_site_symmetry_1
    _geom_angle_site_symmetry_3
    _geom_angle
    _geom_angle_publ_flag
    C5 O1 N2 . . 109.17(10) ?
    C8 O3 C9 . . 116.59(12) ?
    C3 N2 O1 . . 105.59(11) ?
    N1 C1 C7 . . 178.45(18) ?
    N2 C3 C4 . . 111.53(12) ?
    N2 C3 C6 . . 115.97(12) ?
    C4 C3 C6 . . 132.48(13) ?
    C5 C4 C3 . . 104.09(12) ?
    C5 C4 H4 . . 128.0 ?
    C3 C4 H4 . . 128.0 ?
    C4 C5 O1 . . 109.62(12) ?
    C4 C5 C11 . . 133.27(12) ?
    O1 C5 C11 . . 117.11(11) ?
    C7 C6 C3 . . 127.35(13) ?
    C7 C6 H6 . . 116.3 ?
    C3 C6 H6 . . 116.3 ?
    C6 C7 C1 . . 122.94(13) ?
    C6 C7 C8 . . 119.39(12) ?
    C1 C7 C8 . . 117.67(12) ?
    O2 C8 O3 . . 126.28(13) ?
    O2 C8 C7 . . 123.60(12) ?
    O3 C8 C7 . . 110.12(12) ?
    C10 C9 O3 . . 110.18(14) ?
    C10 C9 H9A . . 109.6 ?
    O3 C9 H9A . . 109.6 ?
    C10 C9 H9B . . 109.6 ?
    O3 C9 H9B . . 109.6 ?
    H9A C9 H9B . . 108.1 ?
    C9 C10 H10A . . 109.5 ?
    C9 C10 H10B . . 109.5 ?
    H10A C10 H10B . . 109.5 ?
    C9 C10 H10C . . 109.5 ?
    H10A C10 H10C . . 109.5 ?
    H10B C10 H10C . . 109.5 ?
    C12 C11 C16 . . 119.36(12) ?
    C12 C11 C5 . . 121.30(12) ?
    C16 C11 C5 . . 119.33(12) ?
    C13 C12 C11 . . 119.68(13) ?
    C13 C12 H12 . . 120.2 ?
    C11 C12 H12 . . 120.2 ?
    C12 C13 C14 . . 121.44(13) ?
    C12 C13 H13 . . 119.3 ?
    C14 C13 H13 . . 119.3 ?
    C13 C14 C15 . . 118.46(13) ?
    C13 C14 C17 . . 121.33(13) ?
    C15 C14 C17 . . 120.20(13) ?
    C16 C15 C14 . . 120.67(13) ?
    C16 C15 H15 . . 119.7 ?
    C14 C15 H15 . . 119.7 ?
    C15 C16 C11 . . 120.38(13) ?
    C15 C16 H16 . . 119.8 ?
    C11 C16 H16 . . 119.8 ?
    C14 C17 C18 . . 112.18(13) ?
    C14 C17 H17A . . 109.2 ?
    C18 C17 H17A . . 109.2 ?
    C14 C17 H17B . . 109.2 ?
    C18 C17 H17B . . 109.2 ?
    H17A C17 H17B . . 107.9 ?
    C17 C18 H18A . . 109.5 ?
    C17 C18 H18B . . 109.5 ?
    H18A C18 H18B . . 109.5 ?
    C17 C18 H18C . . 109.5 ?
    H18A C18 H18C . . 109.5 ?
    H18B C18 H18C . . 109.5 ?
loop_
    _geom_torsion_atom_site_label_1
    _geom_torsion_atom_site_label_2
    _geom_torsion_atom_site_label_3
    _geom_torsion_atom_site_label_4
    _geom_torsion_site_symmetry_1
    _geom_torsion_site_symmetry_2
    _geom_torsion_site_symmetry_3
    _geom_torsion_site_symmetry_4
    _geom_torsion
    _geom_torsion_publ_flag
    C5 O1 N2 C3 . . . . -0.13(15) ?
    O1 N2 C3 C4 . . . . 0.20(15) ?
    O1 N2 C3 C6 . . . . -178.31(11) ?
    N2 C3 C4 C5 . . . . -0.19(16) ?
    C6 C3 C4 C5 . . . . 177.99(14) ?
    C3 C4 C5 O1 . . . . 0.10(15) ?
    C3 C4 C5 C11 . . . . -179.19(14) ?
    N2 O1 C5 C4 . . . . 0.02(15) ?
    N2 O1 C5 C11 . . . . 179.44(11) ?
    N2 C3 C6 C7 . . . . 179.15(14) ?
    C4 C3 C6 C7 . . . . 1.0(2) ?
    C3 C6 C7 C1 . . . . 1.9(2) ?
    C3 C6 C7 C8 . . . . -177.75(12) ?
    C9 O3 C8 O2 . . . . 0.6(2) ?
    C9 O3 C8 C7 . . . . -179.66(12) ?
    C6 C7 C8 O2 . . . . -5.0(2) ?
    C1 C7 C8 O2 . . . . 175.34(14) ?
    C6 C7 C8 O3 . . . . 175.16(13) ?
    C1 C7 C8 O3 . . . . -4.46(18) ?
    C8 O3 C9 C10 . . . . 91.16(17) ?
    C4 C5 C11 C12 . . . . -166.21(15) ?
    O1 C5 C11 C12 . . . . 14.54(19) ?
    C4 C5 C11 C16 . . . . 15.0(2) ?
    O1 C5 C11 C16 . . . . -164.26(12) ?
    C16 C11 C12 C13 . . . . -0.6(2) ?
    C5 C11 C12 C13 . . . . -179.36(12) ?
    C11 C12 C13 C14 . . . . -0.1(2) ?
    C12 C13 C14 C15 . . . . 0.4(2) ?
    C12 C13 C14 C17 . . . . -178.16(13) ?
    C13 C14 C15 C16 . . . . -0.1(2) ?
    C17 C14 C15 C16 . . . . 178.47(14) ?
    C14 C15 C16 C11 . . . . -0.5(2) ?
    C12 C11 C16 C15 . . . . 0.9(2) ?
    C5 C11 C16 C15 . . . . 179.68(13) ?
    C13 C14 C17 C18 . . . . 109.02(16) ?
    C15 C14 C17 C18 . . . . -69.51(19) ?
_shelx_space_group_comment
;
The symmetry employed for this shelxl refinement is uniquely defined
by the following loop, which should always be used as a source of
symmetry information in preference to the above space-group names.
They are only intended as comments.
;
_shelx_estimated_absorpt_T_min     0.964
_shelx_estimated_absorpt_T_max     0.982
_shelx_hkl_file
;
   2   0   0  977.93   18.61
   2   0   0  979.41   18.65
   2   0   0 1000.00   18.47
   2   0   0  949.30   18.63
   2   0   0  995.59   18.65
   2   0   0  983.17   18.64
   2   0   0  988.96   18.62
   2   0   0  974.12   18.65
   2   0   0  988.56   18.59
   3   0   0    5.63    0.17
   3   0   0    5.86    0.13
   3   0   0    5.77    0.13
   3   0   0    5.65    0.13
   3   0   0    5.58    0.16
   3   0   0    5.90    0.16
   4   0   0  243.60    4.59
   4   0   0  239.70    4.58
   4   0   0  241.55    4.57
   4   0   0  237.36    4.53
   4   0   0  243.20    4.53
   4   0   0  237.31    4.53
   5   0   0    2.69    0.12
   5   0   0    2.83    0.09
   5   0   0    2.68    0.09
   5   0   0    2.69    0.09
   5   0   0    2.88    0.14
   5   0   0    2.79    0.12
   6   0   0   14.78    0.37
   6   0   0   14.93    0.41
   6   0   0   14.65    0.39
   7   0   0    1.25    0.12
   7   0   0    1.40    0.10
   7   0   0    1.13    0.07
   7   0   0    1.32    0.11
   8   0   0    4.02    0.19
   8   0   0    3.64    0.20
   9   0   0    0.50    0.11
   9  -1   0    0.05    0.07
   8  -1   0   -0.03    0.06
   8  -1   0    0.02    0.04
   8  -1   0    0.08    0.06
   7  -1   0    0.62    0.09
   7  -1   0    0.85    0.10
   6  -1   0    0.36    0.05
   6  -1   0    0.35    0.05
   6  -1   0    0.17    0.06
   6  -1   0    0.43    0.05
   6  -1   0    0.42    0.08
   5  -1   0    0.10    0.03
   5  -1   0   -0.01    0.03
   5  -1   0    0.02    0.04
   5  -1   0    0.11    0.03
   5  -1   0    0.04    0.04
   5  -1   0    0.10    0.03
   4  -1   0    1.69    0.07
   4  -1   0    1.43    0.10
   4  -1   0    1.51    0.09
   4  -1   0    1.65    0.07
   4  -1   0    1.79    0.08
   4  -1   0    1.59    0.07
   3  -1   0    1.34    0.07
   3  -1   0    1.29    0.06
   3  -1   0    1.31    0.07
   3  -1   0    1.38    0.06
   3  -1   0    1.34    0.08
   3  -1   0    1.31    0.06
   3  -1   0    1.37    0.06
   2  -1   0   27.53    0.56
   2  -1   0   27.05    0.55
   2  -1   0   27.57    0.57
   2  -1   0   27.70    0.55
   2  -1   0   27.06    0.53
   2  -1   0   27.19    0.54
   1  -1   0   17.79    0.37
   1  -1   0   18.56    0.35
   1  -1   0   18.54    0.38
   1  -1   0   18.40    0.37
   1  -1   0   18.37    0.37
   1  -1   0   18.67    0.37
  -1   1   0   18.33    0.40
  -1   1   0   18.32    0.37
   0  -1   0    0.00    0.00
   0  -1   0    0.00    0.00
   0   1   0    0.00    0.00
   0   1   0    0.00    0.00
   0   1   0    0.00    0.00
   0   1   0    0.00    0.00
   0   1   0    0.00    0.01
   0   1   0    0.00    0.00
   1   1   0   10.24    0.19
   1   1   0    8.58    0.18
   1   1   0    8.46    0.18
   2   1   0  124.17    2.42
   2   1   0  127.34    2.42
   2   1   0  127.07    2.41
   2   1   0  127.89    2.42
   2   1   0  127.14    2.42
   2   1   0  127.71    2.41
   3   1   0   40.93    0.83
   4   1   0   43.02    0.88
   4   1   0   42.31    0.88
   5   1   0    7.77    0.17
   5   1   0    7.75    0.17
   5   1   0    7.96    0.24
   5   1   0    7.90    0.23
   5   1   0    7.55    0.24
   6   1   0   30.91    0.68
   6   1   0   30.15    0.60
   6   1   0   29.69    0.59
   6   1   0   30.57    0.70
   6   1   0   30.59    0.68
   7   1   0    1.81    0.12
   7   1   0    1.56    0.11
   7   1   0    1.70    0.12
   8   1   0    7.45    0.27
   8   1   0    7.56    0.26
   8   1   0    7.86    0.29
   9   1   0    0.03    0.09
   9   1   0    0.09    0.07
   9   1   0   -0.05    0.06
   9  -2   0    0.14    0.09
   8  -2   0    2.80    0.18
   8  -2   0    2.78    0.14
   7  -2   0    0.00    0.06
   7  -2   0    0.07    0.04
   7  -2   0    0.11    0.06
   7  -2   0    0.09    0.04
   6  -2   0    5.54    0.19
   6  -2   0    5.57    0.22
   6  -2   0    5.67    0.23
   6  -2   0    5.64    0.18
   5  -2   0    0.03    0.03
   5  -2   0   -0.02    0.04
   5  -2   0   -0.01    0.03
   5  -2   0    0.02    0.04
   5  -2   0    0.11    0.03
   4  -2   0    0.86    0.04
   4  -2   0    0.83    0.06
   4  -2   0    0.72    0.07
   4  -2   0    0.86    0.06
   4  -2   0    0.96    0.08
   4  -2   0    0.80    0.05
   4  -2   0    0.79    0.06
   3  -2   0   15.48    0.36
   3  -2   0   15.52    0.35
   3  -2   0   15.26    0.35
   3  -2   0   15.38    0.37
   3  -2   0   15.53    0.31
   3  -2   0   15.39    0.35
   3  -2   0   15.57    0.31
  -3   2   0   15.32    0.37
   2  -2   0    0.36    0.04
   2  -2   0    0.30    0.03
   2  -2   0    0.31    0.04
   2  -2   0    0.27    0.03
   2  -2   0    0.29    0.04
  -2   2   0    0.30    0.05
  -2   2   0    0.28    0.04
   1  -2   0   22.85    0.47
   1  -2   0   22.56    0.47
   1  -2   0   22.77    0.48
   1  -2   0   22.76    0.49
   1  -2   0   22.84    0.43
  -1   2   0   22.02    0.46
  -1   2   0   21.92    0.47
   0  -2   0   49.00    0.92
   0  -2   0   48.46    0.93
   0   2   0   46.98    0.91
   0   2   0   46.85    0.93
   0   2   0   47.62    0.93
   0   2   0   48.63    0.93
  -1  -2   0  205.21    3.89
   1   2   0  209.87    3.94
   1   2   0  207.42    3.91
   1   2   0  203.39    3.93
   1   2   0  202.07    3.91
   1   2   0  200.29    3.92
   1   2   0  207.42    3.91
   1   2   0  202.46    3.91
   1   2   0  202.75    3.88
   2   2   0   11.37    0.25
   2   2   0   10.87    0.26
   2   2   0   11.38    0.26
   2   2   0   11.63    0.23
   2   2   0   11.76    0.24
   2   2   0   11.61    0.24
   2   2   0   11.70    0.23
   2   2   0   10.82    0.27
   2   2   0   11.34    0.25
   2   2   0   11.42    0.25
   3   2   0   31.71    0.61
   3   2   0   31.79    0.61
   3   2   0   31.50    0.61
   5   2   0   23.64    0.55
   5   2   0   23.18    0.54
   6   2   0    0.16    0.06
   6   2   0    0.19    0.05
   7   2   0    4.46    0.19
   7   2   0    4.87    0.20
   7   2   0    4.89    0.20
   8   2   0    0.53    0.09
   8   2   0    0.59    0.11
   8   2   0    0.54    0.09
   8   2   0    0.55    0.09
   9   2   0    4.49    0.26
   9   2   0    4.01    0.21
   8  -3   0    0.30    0.09
   7  -3   0    3.52    0.20
   7  -3   0    3.47    0.19
   7  -3   0    3.13    0.16
   7  -3   0    3.53    0.16
   6  -3   0    2.03    0.14
   6  -3   0    2.18    0.12
   6  -3   0    2.28    0.15
   6  -3   0    2.10    0.12
   5  -3   0    7.92    0.26
   5  -3   0    7.62    0.23
   5  -3   0    7.38    0.23
   5  -3   0    7.31    0.26
   4  -3   0    4.67    0.16
   4  -3   0    4.66    0.18
   4  -3   0    4.50    0.17
   4  -3   0    4.35    0.16
  -4   3   0    4.58    0.18
   3  -3   0   24.61    0.54
   3  -3   0   24.21    0.56
   3  -3   0   24.29    0.53
   3  -3   0   24.69    0.55
  -3   3   0   24.05    0.57
  -3   3   0   24.39    0.55
   2  -3   0    8.68    0.23
   2  -3   0    8.54    0.17
   2  -3   0    8.40    0.23
   2  -3   0    8.46    0.22
   2  -3   0    8.27    0.23
  -2   3   0    8.75    0.23
   1  -3   0   14.78    0.33
   1  -3   0   14.54    0.29
  -1   3   0   14.35    0.34
  -1   3   0   15.01    0.36
  -1   3   0   14.18    0.34
  -1   3   0   14.29    0.32
   0  -3   0    7.53    0.17
   0   3   0    7.09    0.16
   0   3   0    5.61    0.18
   0   3   0    7.40    0.18
   0   3   0    7.49    0.19
  -1  -3   0    2.75    0.09
   1   3   0    2.63    0.07
   1   3   0    2.77    0.09
   1   3   0    2.75    0.09
   1   3   0    2.65    0.09
   1   3   0    2.78    0.09
   1   3   0    2.64    0.09
  -2  -3   0    1.96    0.09
   2   3   0    1.86    0.05
   2   3   0    1.87    0.07
   2   3   0    1.80    0.08
   2   3   0    1.88    0.07
   2   3   0    1.83    0.07
   2   3   0    1.82    0.06
   3   3   0   15.59    0.33
   3   3   0   15.68    0.33
   3   3   0   15.66    0.32
   3   3   0   15.40    0.32
   3   3   0   15.68    0.36
   3   3   0   15.33    0.34
   4   3   0    2.27    0.06
   4   3   0    2.20    0.07
   4   3   0    2.33    0.11
   4   3   0    2.28    0.07
   4   3   0    2.17    0.10
   6   3   0    2.53    0.14
   6   3   0    2.54    0.13
   6   3   0    2.52    0.14
   7   3   0    0.19    0.06
   7   3   0    0.04    0.05
   7   3   0    0.21    0.06
   8   3   0    0.02    0.06
   8   3   0    0.10    0.06
   8   3   0    0.15    0.06
   8   3   0    0.09    0.06
   9   3   0    0.15    0.09
   9   3   0    0.08    0.06
   9   3   0    0.08    0.07
   9   3   0    0.10    0.07
   8  -4   0    0.19    0.09
   7  -4   0    0.09    0.07
   7  -4   0    0.12    0.06
   7  -4   0    0.12    0.06
   6  -4   0    0.25    0.06
   6  -4   0    0.36    0.07
   6  -4   0    0.12    0.06
   6  -4   0    0.22    0.07
   5  -4   0    0.97    0.11
   5  -4   0    1.15    0.10
   5  -4   0    1.08    0.09
   5  -4   0    1.13    0.11
  -5   4   0    1.08    0.15
   4  -4   0    0.36    0.06
   4  -4   0    0.21    0.05
   4  -4   0    0.39    0.07
   4  -4   0    0.35    0.07
  -4   4   0    0.40    0.08
   3  -4   0    1.73    0.10
   3  -4   0    1.45    0.10
   3  -4   0    1.64    0.10
   3  -4   0    1.62    0.10
  -3   4   0    1.36    0.11
  -3   4   0    1.54    0.10
   2  -4   0    2.75    0.13
   2  -4   0    2.63    0.07
   2  -4   0    2.82    0.12
   2  -4   0    2.66    0.12
  -2   4   0    2.62    0.11
  -2   4   0    2.64    0.13
   1  -4   0    0.68    0.06
   1  -4   0    0.77    0.04
  -1   4   0    0.95    0.07
  -1   4   0    0.78    0.06
  -1   4   0    0.81    0.07
  -1   4   0    0.74    0.05
   0  -4   0   19.99    0.42
   0   4   0   19.81    0.44
   0   4   0   19.67    0.43
   0   4   0   19.39    0.44
  -1  -4   0    1.04    0.06
   1   4   0    1.03    0.07
  -2  -4   0   16.29    0.38
   2   4   0   16.30    0.37
   2   4   0   16.20    0.33
   2   4   0   16.60    0.36
   2   4   0   16.29    0.36
   2   4   0   16.38    0.37
   2   4   0   16.54    0.37
   3   4   0   13.46    0.28
   3   4   0   13.42    0.32
   3   4   0   13.52    0.30
   3   4   0   13.20    0.29
   3   4   0   13.08    0.29
   3   4   0   12.97    0.30
   4   4   0   11.34    0.27
   4   4   0   11.10    0.29
   4   4   0   11.48    0.26
   4   4   0   11.42    0.26
   4   4   0   11.48    0.25
   5   4   0    0.41    0.04
   5   4   0    0.37    0.03
   5   4   0    0.38    0.06
   5   4   0    0.40    0.06
   6   4   0    3.74    0.17
   6   4   0    3.36    0.15
   7   4   0    1.66    0.14
   7   4   0    1.36    0.12
   7   4   0    1.56    0.11
   7   4   0    1.72    0.13
   8   4   0    0.46    0.08
   8   4   0    0.63    0.10
   8   4   0    0.57    0.10
   8   4   0    0.52    0.10
   9   4   0    0.13    0.07
   9   4   0    0.06    0.07
   9   4   0    0.06    0.08
   9   4   0    0.05    0.08
   8  -5   0    0.11    0.09
   7  -5   0    0.24    0.07
   7  -5   0    0.41    0.09
   7  -5   0    0.39    0.10
   6  -5   0    2.21    0.14
   6  -5   0    2.03    0.15
   6  -5   0    2.15    0.16
   6  -5   0    2.12    0.15
  -6   5   0    1.68    0.18
   5  -5   0    3.42    0.17
   5  -5   0    3.44    0.19
   5  -5   0    3.28    0.17
   5  -5   0    3.59    0.18
  -5   5   0    3.65    0.21
   4  -5   0    4.50    0.19
   4  -5   0    4.82    0.20
   4  -5   0    4.78    0.21
   4  -5   0    4.56    0.19
  -4   5   0    4.62    0.22
   3  -5   0    5.83    0.22
   3  -5   0    6.09    0.22
   3  -5   0    6.25    0.22
   3  -5   0    6.32    0.21
  -3   5   0    6.21    0.24
   2  -5   0   14.20    0.29
   2  -5   0   14.14    0.37
  -2   5   0   14.64    0.39
   1  -5   0   17.54    0.37
   1  -5   0   17.40    0.45
  -1   5   0   17.99    0.43
  -1   5   0   17.64    0.42
  -1   5   0   17.25    0.43
   0  -5   0    1.22    0.06
   0   5   0    1.34    0.08
   0   5   0    1.18    0.08
   0   5   0    1.29    0.09
  -1  -5   0    2.54    0.10
   1   5   0    2.54    0.11
   1   5   0    2.57    0.11
  -2  -5   0    4.11    0.15
   2   5   0    4.05    0.14
   2   5   0    4.04    0.14
   2   5   0    3.89    0.14
   2   5   0    3.93    0.10
  -3  -5   0    3.63    0.15
   3   5   0    3.87    0.12
   3   5   0    3.72    0.13
   3   5   0    3.68    0.10
   3   5   0    3.65    0.14
   3   5   0    3.83    0.13
   3   5   0    3.95    0.13
   4   5   0   11.27    0.25
   4   5   0   11.45    0.28
   4   5   0   11.46    0.31
   4   5   0   11.68    0.28
   4   5   0   11.55    0.27
   4   5   0   11.54    0.27
   5   5   0    1.03    0.06
   5   5   0    1.03    0.06
   5   5   0    1.17    0.10
   5   5   0    1.10    0.08
   5   5   0    0.95    0.06
   6   5   0    3.36    0.14
   6   5   0    3.30    0.16
   6   5   0    3.30    0.11
   7   5   0    0.05    0.05
   7   5   0    0.05    0.04
   7   5   0    0.04    0.06
   7   5   0    0.00    0.05
   8   5   0    1.67    0.13
   8   5   0    1.47    0.15
   8   5   0    1.27    0.15
   8   5   0    1.45    0.12
   9   5   0    0.53    0.10
   9   5   0    0.44    0.11
   9   5   0    0.46    0.09
   7  -6   0    0.02    0.05
   7  -6   0   -0.10    0.05
   7  -6   0   -0.05    0.07
  -7   6   0   -0.07    0.08
   6  -6   0    0.24    0.08
   6  -6   0    0.27    0.09
   6  -6   0    0.29    0.08
  -6   6   0    0.26    0.10
   5  -6   0   -0.02    0.05
   5  -6   0    0.06    0.05
   5  -6   0    0.00    0.05
   5  -6   0   -0.05    0.04
  -5   6   0   -0.05    0.06
   4  -6   0    0.73    0.09
   4  -6   0    0.81    0.10
   4  -6   0    0.63    0.10
   4  -6   0    0.89    0.12
  -4   6   0    0.85    0.12
   3  -6   0    0.02    0.04
   3  -6   0   -0.03    0.04
   3  -6   0    0.01    0.03
   3  -6   0    0.02    0.04
  -3   6   0   -0.03    0.05
   2  -6   0    0.07    0.02
   2  -6   0    0.16    0.05
  -2   6   0    0.05    0.05
   1  -6   0    1.34    0.06
  -1   6   0    1.20    0.11
  -1   6   0    1.16    0.10
   0  -6   0    5.24    0.16
   0   6   0    5.27    0.18
   0   6   0    5.44    0.19
   0   6   0    5.31    0.19
  -1  -6   0    3.49    0.13
   1   6   0    3.37    0.14
   1   6   0    3.75    0.14
  -2  -6   0    0.88    0.08
   2   6   0    0.80    0.08
   2   6   0    0.89    0.08
   2   6   0    0.78    0.07
  -3  -6   0    2.69    0.14
   3   6   0    2.72    0.08
   3   6   0    2.77    0.13
   3   6   0    2.90    0.13
   3   6   0    2.84    0.12
  -4  -6   0    7.64    0.26
   4   6   0    7.53    0.23
   4   6   0    7.26    0.18
   4   6   0    7.21    0.21
   4   6   0    7.24    0.21
   4   6   0    7.59    0.24
   4   6   0    7.36    0.22
   5   6   0    0.46    0.05
   5   6   0    0.36    0.05
   5   6   0    0.42    0.07
   6   6   0    0.66    0.09
   6   6   0    0.57    0.07
   6   6   0    0.53    0.06
   7   6   0    0.05    0.05
   7   6   0    0.02    0.06
   7   6   0    0.07    0.06
   7   6   0    0.01    0.02
   8   6   0    1.67    0.18
   8   6   0    1.60    0.15
   9   6   0    0.04    0.07
   7  -7   0    0.02    0.08
   6  -7   0    0.95    0.14
   6  -7   0    0.90    0.13
   6  -7   0    0.85    0.13
  -6   7   0    0.89    0.17
   5  -7   0   -0.12    0.06
   5  -7   0    0.04    0.06
   5  -7   0    0.10    0.07
  -5   7   0    0.08    0.08
   4  -7   0    3.54    0.19
   4  -7   0    3.38    0.19
   4  -7   0    3.16    0.19
   4  -7   0    3.53    0.19
  -4   7   0    3.13    0.21
   3  -7   0    0.55    0.09
  -3   7   0    0.66    0.11
   2  -7   0    1.76    0.13
  -2   7   0    1.75    0.14
   1  -7   0    0.34    0.04
  -1   7   0    0.48    0.09
  -1   7   0    0.35    0.08
   0  -7   0    1.20    0.08
   0   7   0    1.27    0.12
   0   7   0    1.19    0.10
  -1  -7   0    0.46    0.06
  -1  -7   0    0.40    0.07
   1   7   0    0.41    0.07
  -2  -7   0    1.41    0.10
   2   7   0    1.24    0.10
   2   7   0    1.47    0.09
   2   7   0    1.40    0.11
  -3  -7   0    0.03    0.05
   3   7   0    0.04    0.03
   3   7   0    0.06    0.05
   3   7   0    0.01    0.03
  -4  -7   0    0.18    0.07
   4   7   0    0.13    0.05
   4   7   0    0.18    0.05
   4   7   0    0.16    0.05
   4   7   0    0.17    0.02
  -5  -7   0    0.69    0.12
   5   7   0    0.79    0.06
   5   7   0    0.67    0.09
   5   7   0    0.86    0.08
   6   7   0    1.45    0.09
   6   7   0    1.55    0.12
   7   7   0    1.53    0.09
   7   7   0    1.69    0.13
   8   7   0    0.28    0.09
   9   7   0    1.45    0.16
   6  -8   0    0.04    0.07
   6  -8   0    0.00    0.07
   6  -8   0    0.00    0.07
  -6   8   0   -0.06    0.09
   5  -8   0    0.08    0.07
   5  -8   0    0.27    0.09
   5  -8   0    0.01    0.06
  -5   8   0    0.36    0.11
   4  -8   0    0.06    0.06
   4  -8   0   -0.04    0.05
   4  -8   0   -0.02    0.06
  -4   8   0    0.07    0.08
   3  -8   0    1.21    0.14
  -3   8   0    1.01    0.14
   2  -8   0    0.30    0.07
  -2   8   0    0.27    0.08
   1  -8   0    0.01    0.03
  -1   8   0    0.08    0.07
  -1   8   0    0.01    0.05
   0  -8   0    0.08    0.04
   0   8   0    0.08    0.05
   0   8   0    0.10    0.06
  -1  -8   0    0.10    0.05
  -1  -8   0    0.16    0.06
   1   8   0    0.18    0.05
   1   8   0    0.07    0.06
  -2  -8   0   -0.02    0.04
   2   8   0    0.05    0.06
  -3  -8   0    0.02    0.04
   3   8   0    0.04    0.05
   3   8   0    0.01    0.04
  -4  -8   0   -0.04    0.05
   4   8   0    0.03    0.05
   4   8   0    0.02    0.04
  -5  -8   0    0.67    0.10
   5   8   0    0.78    0.09
   5   8   0    0.71    0.09
   6   8   0    1.03    0.09
   6   8   0    1.02    0.12
   7   8   0    0.11    0.05
   7   8   0    0.15    0.07
   8   8   0    0.39    0.10
   9   8   0    0.13    0.09
   9   8   0    0.30    0.10
   5  -9   0    0.07    0.08
   5  -9   0    0.04    0.08
   5  -9   0   -0.01    0.08
  -5   9   0    0.13    0.10
   4  -9   0    1.88    0.19
  -4   9   0    1.99    0.19
   3  -9   0    0.07    0.07
  -3   9   0    0.10    0.08
   2  -9   0    3.03    0.19
  -2   9   0    3.13    0.20
  -1   9   0    0.17    0.07
  -1   9   0    0.44    0.09
   0  -9   0    1.48    0.10
   0   9   0    1.75    0.15
   0   9   0    1.63    0.13
  -1  -9   0    0.52    0.08
  -1  -9   0    0.69    0.10
   1   9   0    0.46    0.09
   1   9   0    0.57    0.08
  -2  -9   0    1.05    0.11
   2   9   0    0.98    0.12
  -3  -9   0    1.10    0.12
   3   9   0    1.29    0.12
   3   9   0    1.31    0.12
  -4  -9   0    0.09    0.07
   4   9   0    0.15    0.06
   4   9   0    0.02    0.06
  -5  -9   0    2.18    0.17
   5   9   0    2.08    0.14
   5   9   0    1.81    0.13
  -6  -9   0    0.03    0.07
   6   9   0   -0.08    0.04
   6   9   0    0.01    0.06
   7   9   0    0.73    0.09
   7   9   0    0.81    0.11
   8   9   0    0.34    0.10
   4 -10   0    0.72    0.14
  -4  10   0    0.69    0.14
   3 -10   0    0.88    0.14
  -3  10   0    0.57    0.12
   2 -10   0    0.99    0.13
  -2  10   0    1.17    0.15
  -1  10   0    2.10    0.17
  -1  10   0    2.47    0.18
   0 -10   0    1.68    0.11
   0  10   0    1.82    0.14
   0  10   0    1.86    0.17
  -1 -10   0    0.08    0.06
  -1 -10   0    0.10    0.05
   1  10   0    0.07    0.07
   1  10   0    0.13    0.06
  -2 -10   0    3.63    0.18
  -2 -10   0    3.49    0.20
   2  10   0    3.90    0.18
   2  10   0    3.94    0.21
  -3 -10   0    0.44    0.09
   3  10   0    0.30    0.08
   3  10   0    0.40    0.09
  -4 -10   0    5.16    0.24
   4  10   0    4.52    0.22
   4  10   0    4.95    0.23
  -5 -10   0    0.16    0.09
   5  10   0    0.26    0.07
   5  10   0    0.30    0.08
  -6 -10   0    2.53    0.19
   6  10   0    2.34    0.17
   6  10   0    2.53    0.16
  -7 -10   0    0.10    0.09
   7  10   0    0.10    0.06
   7  10   0   -0.02    0.07
   8  10   0    0.67    0.09
   8  10   0    0.69    0.13
   8  10   0    0.50    0.11
   3 -11   0   -0.08    0.07
  -3  11   0   -0.12    0.08
   2 -11   0    0.27    0.12
  -2  11   0    0.42    0.11
  -1  11   0    0.97    0.13
   0 -11   0    0.24    0.09
   0  11   0    0.22    0.10
   0  11   0    0.14    0.08
  -1 -11   0   -0.03    0.05
  -1 -11   0   -0.02    0.05
   1  11   0   -0.08    0.05
   1  11   0   -0.07    0.07
  -2 -11   0    0.80    0.12
  -2 -11   0    0.81    0.11
   2  11   0    0.75    0.10
   2  11   0    0.79    0.12
  -3 -11   0    0.03    0.06
   3  11   0   -0.07    0.05
   3  11   0    0.02    0.08
   3  11   0   -0.04    0.03
  -4 -11   0    2.79    0.19
   4  11   0    2.60    0.18
   4  11   0    2.80    0.18
  -5 -11   0    1.30    0.16
   5  11   0    0.96    0.12
   5  11   0    1.07    0.14
  -6 -11   0    1.40    0.18
   6  11   0    1.73    0.17
   6  11   0    1.58    0.16
  -7 -11   0    0.03    0.09
   7  11   0   -0.05    0.04
   7  11   0   -0.10    0.08
  -2  12   0   -0.07    0.08
   1 -12   0    0.53    0.12
  -1  12   0    0.43    0.11
   0 -12   0    0.03    0.08
   0  12   0    0.05    0.07
   0  12   0   -0.13    0.08
  -1 -12   0    0.30    0.10
   1  12   0    0.14    0.09
   1  12   0    0.16    0.07
  -2 -12   0    1.03    0.14
  -2 -12   0    1.10    0.13
   2  12   0    0.97    0.14
  -3 -12   0    0.16    0.08
   3  12   0    0.09    0.08
  -4 -12   0    0.43    0.11
   4  12   0    0.45    0.11
   4  12   0    0.35    0.11
  -5 -12   0   -0.06    0.07
   5  12   0    0.00    0.06
   5  12   0    0.05    0.09
  -6 -12   0    1.20    0.17
   6  12   0    0.90    0.14
   6  12   0    0.99    0.13
   0 -13   0    0.08    0.08
  -1 -13   0    0.23    0.10
   1  13   0    0.29    0.11
  -2 -13   0    0.23    0.08
  -2 -13   0    0.36    0.10
   2  13   0    0.37    0.12
  -3 -13   0    0.38    0.11
   3  13   0    0.47    0.12
  -4 -13   0    0.41    0.11
   4  13   0    0.22    0.10
   4  13   0    0.17    0.10
  -5 -13   0    0.13    0.09
   5  13   0   -0.03    0.07
   5  13   0    0.05    0.10
   4  13  -1    0.97    0.16
   4  13  -1    1.27    0.16
  -4 -13   1    1.52    0.18
   3  13  -1   -0.02    0.09
  -3 -13   1    0.07    0.08
   2  13  -1    0.98    0.15
  -2 -13   1    0.77    0.12
  -2 -13   1    0.82    0.17
   1  13  -1   -0.14    0.08
  -1 -13   1    0.05    0.08
   0  13  -1    1.52    0.19
   0 -13   1    1.60    0.20
   6  12  -1    0.35    0.10
   6  12  -1    0.62    0.13
  -6 -12   1    0.65    0.14
   5  12  -1    3.30    0.21
   5  12  -1    3.15    0.22
  -5 -12   1    3.47    0.24
   4  12  -1    3.38    0.22
   4  12  -1    3.33    0.23
  -4 -12   1    3.28    0.22
   3  12  -1    1.61    0.18
  -3 -12   1    1.46    0.16
   2  12  -1    3.14    0.22
  -2 -12   1    2.73    0.18
   1  12  -1    0.74    0.12
   1  12  -1    0.78    0.14
  -1 -12   1    0.57    0.12
   0  12  -1    2.86    0.20
   0  12  -1    2.48    0.22
   0 -12   1    2.54    0.20
  -1  12  -1    0.07    0.08
  -2  12  -1    0.44    0.12
   7  11  -1    0.09    0.06
   7  11  -1   -0.04    0.08
  -7 -11   1    0.14    0.10
   6  11  -1    0.06    0.06
   6  11  -1   -0.07    0.08
  -6 -11   1   -0.14    0.07
   5  11  -1    0.13    0.09
   5  11  -1    0.16    0.07
  -5 -11   1    0.23    0.10
   4  11  -1    0.50    0.11
   4  11  -1    0.48    0.10
  -4 -11   1    0.68    0.12
   3  11  -1    0.02    0.06
   3  11  -1   -0.03    0.07
  -3 -11   1    0.05    0.07
   2  11  -1    0.15    0.07
   2  11  -1    0.11    0.09
  -2 -11   1    0.17    0.07
   1  11  -1    0.15    0.07
   1  11  -1    0.18    0.09
  -1 -11   1    0.08    0.06
  -1 -11   1    0.04    0.06
   0  11  -1    0.13    0.09
   0  11  -1    0.14    0.08
  -1  11  -1    0.14    0.09
  -1  11  -1    0.35    0.11
  -2  11  -1    0.05    0.09
  -3  11  -1    0.46    0.13
   3 -11   1    0.60    0.15
   8  10  -1    0.33    0.07
   8  10  -1    0.36    0.11
   7  10  -1    0.08    0.09
   7  10  -1    0.32    0.08
  -7 -10   1    0.32    0.11
   6  10  -1   -0.09    0.07
   6  10  -1    0.09    0.05
  -6 -10   1    0.01    0.07
   5  10  -1    0.04    0.05
   5  10  -1    0.21    0.08
  -5 -10   1    0.15    0.08
   4  10  -1    2.47    0.18
   4  10  -1    2.50    0.17
  -4 -10   1    2.49    0.18
   3  10  -1    4.02    0.22
   3  10  -1    3.80    0.21
  -3 -10   1    4.04    0.21
   2  10  -1    6.55    0.28
  -2 -10   1    6.51    0.26
   1  10  -1    1.18    0.13
   1  10  -1    1.27    0.14
  -1 -10   1    1.16    0.11
  -1 -10   1    1.29    0.15
   0  10  -1    7.94    0.30
   0  10  -1    7.83    0.32
   0 -10   1    7.70    0.26
  -1  10  -1    2.33    0.17
  -1  10  -1    2.19    0.19
  -2  10  -1    6.74    0.30
  -3  10  -1    0.08    0.09
   3 -10   1    0.01    0.07
  -4  10  -1    4.00    0.27
   4 -10   1    4.03    0.25
   8   9  -1    0.20    0.09
   7   9  -1    0.31    0.09
   7   9  -1    0.38    0.07
   6   9  -1    1.30    0.14
   6   9  -1    1.24    0.11
  -6  -9   1    1.12    0.15
   5   9  -1    1.36    0.12
   5   9  -1    1.35    0.14
  -5  -9   1    1.41    0.16
   4   9  -1    2.77    0.17
   4   9  -1    2.76    0.16
  -4  -9   1    2.43    0.17
   3   9  -1    0.01    0.04
   3   9  -1    0.07    0.07
  -3  -9   1    0.07    0.06
   2   9  -1    5.83    0.24
  -2  -9   1    5.57    0.22
   1   9  -1    0.62    0.09
   1   9  -1    0.72    0.11
  -1  -9   1    0.80    0.11
  -1  -9   1    0.58    0.08
   0   9  -1    1.08    0.12
   0   9  -1    0.86    0.12
   0  -9   1    1.02    0.09
  -1   9  -1   -0.05    0.06
  -1   9  -1    0.06    0.07
  -2   9  -1    0.06    0.07
  -3   9  -1    0.78    0.13
   3  -9   1    1.00    0.13
  -4   9  -1    0.45    0.13
   4  -9   1    0.27    0.09
  -5   9  -1    0.09    0.10
   5  -9   1    0.03    0.08
   5  -9   1   -0.02    0.08
   5  -9   1    0.02    0.07
   8   8  -1    0.28    0.09
   7   8  -1    0.18    0.05
   7   8  -1   -0.02    0.07
   6   8  -1    1.47    0.11
   6   8  -1    1.42    0.14
   5   8  -1    0.48    0.09
   5   8  -1    0.52    0.08
  -5  -8   1    0.42    0.09
   4   8  -1    0.17    0.06
   4   8  -1    0.23    0.06
  -4  -8   1    0.17    0.07
   3   8  -1    0.31    0.07
   3   8  -1    0.26    0.08
  -3  -8   1    0.30    0.07
   2   8  -1    0.39    0.08
  -2  -8   1    0.33    0.07
   1   8  -1    0.05    0.06
  -1  -8   1    0.06    0.05
   0   8  -1    0.81    0.10
   0   8  -1    0.89    0.12
   0  -8   1    0.83    0.08
  -1   8  -1    0.25    0.08
  -1   8  -1    0.18    0.07
   1  -8   1    0.37    0.06
  -2   8  -1    0.02    0.07
  -3   8  -1    0.23    0.09
   3  -8   1    0.20    0.08
  -4   8  -1   -0.01    0.07
   4  -8   1    0.17    0.07
   4  -8   1    0.14    0.09
   4  -8   1    0.02    0.07
  -5   8  -1    0.10    0.09
   5  -8   1    0.04    0.08
   5  -8   1    0.02    0.07
   5  -8   1   -0.04    0.06
  -6   8  -1    0.24    0.12
   6  -8   1    0.29    0.11
   6  -8   1    0.45    0.11
   6  -8   1    0.23    0.09
   9   7  -1    1.72    0.18
   8   7  -1    0.08    0.08
   7   7  -1    3.20    0.13
   7   7  -1    3.32    0.19
   6   7  -1    0.67    0.10
   6   7  -1    0.64    0.07
   5   7  -1    0.94    0.10
   5   7  -1    1.17    0.09
   5   7  -1    0.92    0.07
   4   7  -1    3.64    0.17
   4   7  -1    3.78    0.12
   4   7  -1    3.96    0.16
   4   7  -1    3.96    0.16
  -4  -7   1    3.81    0.19
   3   7  -1    0.25    0.05
   3   7  -1    0.23    0.03
   3   7  -1    0.20    0.05
   3   7  -1    0.19    0.06
  -3  -7   1    0.24    0.06
   2   7  -1    2.19    0.13
   2   7  -1    2.40    0.14
   2   7  -1    2.44    0.12
  -2  -7   1    2.30    0.13
   1   7  -1    0.24    0.07
  -1  -7   1    0.14    0.05
   0   7  -1    1.96    0.14
   0   7  -1    2.21    0.13
   0  -7   1    2.08    0.11
  -1   7  -1    0.14    0.06
  -1   7  -1    0.08    0.07
   1  -7   1    0.22    0.04
  -2   7  -1    0.63    0.10
  -2   7  -1    0.82    0.13
   2  -7   1    0.65    0.06
  -3   7  -1    0.09    0.07
   3  -7   1    0.09    0.06
  -4   7  -1    2.03    0.18
   4  -7   1    1.97    0.15
   4  -7   1    1.85    0.14
   4  -7   1    1.75    0.15
  -5   7  -1    0.48    0.11
   5  -7   1    0.50    0.10
   5  -7   1    0.34    0.09
   5  -7   1    0.46    0.09
  -6   7  -1    0.44    0.13
   6  -7   1    0.55    0.10
   6  -7   1    0.51    0.11
   6  -7   1    0.36    0.11
   9   6  -1    0.72    0.12
   8   6  -1    0.13    0.07
   7   6  -1    0.24    0.06
   7   6  -1    0.07    0.07
   7   6  -1    0.12    0.04
   6   6  -1    0.54    0.09
   6   6  -1    0.59    0.06
   6   6  -1    0.70    0.08
   5   6  -1    1.01    0.08
   5   6  -1    0.89    0.10
   5   6  -1    0.90    0.07
   5   6  -1    0.84    0.08
   4   6  -1    0.55    0.08
   4   6  -1    0.46    0.05
   4   6  -1    0.40    0.05
   4   6  -1    0.47    0.06
   4   6  -1    0.61    0.06
   4   6  -1    0.41    0.06
  -4  -6   1    0.41    0.08
   3   6  -1    0.43    0.04
   3   6  -1    0.40    0.06
   3   6  -1    0.44    0.06
   3   6  -1    0.40    0.06
  -3  -6   1    0.33    0.06
   2   6  -1    1.22    0.08
   2   6  -1    1.19    0.10
   2   6  -1    1.21    0.09
  -2  -6   1    1.19    0.09
   1   6  -1    9.63    0.27
   1   6  -1    9.74    0.28
  -1  -6   1    9.54    0.27
   0   6  -1   11.77    0.32
   0   6  -1   11.89    0.33
   0  -6   1   11.77    0.30
  -1   6  -1    5.92    0.22
  -1   6  -1    5.51    0.17
  -1   6  -1    5.78    0.22
   1  -6   1    5.77    0.17
  -2   6  -1    2.64    0.16
  -2   6  -1    2.61    0.12
   2  -6   1    2.64    0.09
  -3   6  -1    5.91    0.25
  -3   6  -1    5.97    0.22
   3  -6   1    5.85    0.23
  -4   6  -1    1.84    0.16
   4  -6   1    1.76    0.13
   4  -6   1    2.02    0.15
   4  -6   1    1.90    0.14
   4  -6   1    1.94    0.14
  -5   6  -1    2.02    0.18
   5  -6   1    1.94    0.16
   5  -6   1    1.99    0.15
   5  -6   1    1.82    0.15
   5  -6   1    1.83    0.15
  -6   6  -1   -0.07    0.06
   6  -6   1    0.04    0.06
   6  -6   1    0.01    0.06
   6  -6   1   -0.03    0.06
  -7   6  -1    0.75    0.19
   7  -6   1    1.05    0.15
   7  -6   1    0.85    0.13
   7  -6   1    0.85    0.12
   9   5  -1    1.18    0.15
   9   5  -1    0.74    0.12
   8   5  -1    0.49    0.10
   8   5  -1    0.43    0.10
   8   5  -1    0.28    0.08
   7   5  -1    2.83    0.16
   7   5  -1    2.88    0.15
   7   5  -1    2.87    0.09
   7   5  -1    2.63    0.17
   6   5  -1    3.27    0.17
   6   5  -1    3.29    0.11
   6   5  -1    3.33    0.15
   5   5  -1    2.23    0.11
   5   5  -1    2.41    0.10
   5   5  -1    2.38    0.14
   4   5  -1    9.84    0.25
   4   5  -1   10.05    0.26
   4   5  -1    9.79    0.23
   4   5  -1    9.99    0.29
   4   5  -1   10.14    0.25
   3   5  -1    3.16    0.12
   3   5  -1    2.94    0.10
   3   5  -1    3.05    0.12
   3   5  -1    3.00    0.11
   3   5  -1    3.13    0.12
   3   5  -1    3.27    0.14
  -3  -5   1    3.03    0.14
   2   5  -1   42.80    0.89
   2   5  -1   42.72    0.87
   2   5  -1   42.51    0.84
   2   5  -1   42.70    0.89
  -2  -5   1   42.50    0.90
   1   5  -1    0.13    0.03
   1   5  -1    0.07    0.04
  -1  -5   1    0.06    0.03
   0   5  -1   29.44    0.59
   0   5  -1   28.99    0.65
   0   5  -1   29.32    0.63
   0  -5   1   28.98    0.61
  -1   5  -1    2.83    0.11
  -1   5  -1    2.97    0.14
  -1   5  -1    2.96    0.13
  -1   5  -1    3.21    0.17
   1  -5   1    2.95    0.10
  -2   5  -1   14.88    0.40
  -2   5  -1   15.19    0.37
   2  -5   1   14.99    0.33
  -3   5  -1    8.22    0.29
  -3   5  -1    8.41    0.26
   3  -5   1    8.60    0.27
   3  -5   1    8.44    0.26
   3  -5   1    8.46    0.27
   3  -5   1    8.38    0.19
  -4   5  -1    0.19    0.07
  -4   5  -1    0.19    0.06
   4  -5   1    0.09    0.05
   4  -5   1    0.18    0.05
   4  -5   1    0.10    0.05
   4  -5   1    0.25    0.07
  -5   5  -1    7.59    0.31
  -5   5  -1    7.22    0.28
   5  -5   1    7.02    0.25
   5  -5   1    7.97    0.29
   5  -5   1    7.30    0.26
   5  -5   1    7.57    0.28
   6  -5   1    0.32    0.08
   6  -5   1    0.26    0.08
   6  -5   1    0.38    0.08
   6  -5   1    0.31    0.08
   7  -5   1    3.31    0.19
   7  -5   1    3.25    0.20
   7  -5   1    3.16    0.18
   8  -5   1    0.17    0.07
   8  -5   1    0.15    0.09
   8  -5   1    0.13    0.08
   9   4  -1    1.37    0.16
   9   4  -1    1.53    0.16
   8   4  -1   -0.05    0.06
   8   4  -1    0.12    0.06
   8   4  -1   -0.01    0.05
   8   4  -1   -0.12    0.05
   7   4  -1   -0.01    0.06
   7   4  -1    0.04    0.04
   7   4  -1    0.02    0.04
   6   4  -1    0.87    0.08
   6   4  -1    0.90    0.09
   6   4  -1    0.75    0.05
   6   4  -1    0.59    0.09
   5   4  -1    0.87    0.05
   5   4  -1    0.81    0.05
   5   4  -1    0.96    0.08
   5   4  -1    0.77    0.09
   4   4  -1    0.42    0.04
   4   4  -1    0.41    0.06
   4   4  -1    0.42    0.04
   4   4  -1    0.51    0.05
   3   4  -1    3.94    0.12
   3   4  -1    3.85    0.10
   3   4  -1    3.87    0.12
   3   4  -1    3.83    0.14
   3   4  -1    3.85    0.12
   3   4  -1    3.86    0.12
   2   4  -1    0.18    0.03
   2   4  -1    0.18    0.03
   2   4  -1    0.14    0.03
   2   4  -1    0.12    0.03
   2   4  -1    0.10    0.03
   2   4  -1    0.17    0.03
  -2  -4   1    0.13    0.04
  -2  -4   1    0.12    0.04
   1   4  -1    1.47    0.08
   1   4  -1    1.40    0.06
   1   4  -1    1.30    0.07
   1   4  -1    1.37    0.04
  -1  -4   1    1.44    0.08
   0   4  -1    0.94    0.05
   0   4  -1    0.98    0.06
   0   4  -1    1.03    0.07
   0  -4   1    0.95    0.06
  -1   4  -1    5.68    0.16
  -1   4  -1    5.67    0.19
  -1   4  -1    5.78    0.18
   1  -4   1    5.82    0.15
  -2   4  -1    0.57    0.07
  -2   4  -1    0.59    0.08
  -2   4  -1    0.76    0.06
   2  -4   1    0.68    0.07
   2  -4   1    0.57    0.04
  -3   4  -1    0.32    0.06
  -3   4  -1    0.34    0.07
   3  -4   1    0.26    0.05
   3  -4   1    0.23    0.05
   3  -4   1    0.31    0.06
   3  -4   1    0.27    0.06
  -4   4  -1    2.63    0.16
  -4   4  -1    2.82    0.15
   4  -4   1    2.84    0.13
   4  -4   1    2.90    0.14
   4  -4   1    2.91    0.15
   4  -4   1    2.75    0.15
  -5   4  -1    0.12    0.06
   5  -4   1    0.12    0.05
   5  -4   1    0.17    0.05
   5  -4   1    0.20    0.07
   5  -4   1    0.21    0.06
   6  -4   1    1.17    0.11
   6  -4   1    1.14    0.11
   6  -4   1    0.99    0.12
   6  -4   1    1.00    0.12
   7  -4   1    0.64    0.09
   7  -4   1    0.45    0.08
   7  -4   1    0.63    0.11
   8  -4   1    0.47    0.08
   8  -4   1    0.38    0.11
   8  -4   1    0.55    0.10
   9   3  -1    0.25    0.10
   9   3  -1    0.22    0.09
   8   3  -1    2.37    0.17
   8   3  -1    2.36    0.14
   8   3  -1    2.41    0.17
   8   3  -1    2.54    0.15
   8   3  -1    2.65    0.17
   7   3  -1    0.62    0.08
   7   3  -1    0.55    0.09
   7   3  -1    0.67    0.10
   7   3  -1    0.58    0.08
   7   3  -1    0.67    0.10
   6   3  -1    8.61    0.28
   6   3  -1    8.38    0.27
   6   3  -1    8.48    0.26
   5   3  -1    2.96    0.13
   5   3  -1    2.79    0.12
   5   3  -1    2.84    0.14
   5   3  -1    2.77    0.08
   5   3  -1    2.85    0.08
   4   3  -1    7.54    0.22
   4   3  -1    8.00    0.18
   4   3  -1    7.90    0.18
   4   3  -1    7.72    0.23
   3   3  -1    8.72    0.20
   3   3  -1    8.74    0.20
   3   3  -1    8.50    0.23
   3   3  -1    8.70    0.21
   3   3  -1    8.69    0.20
   3   3  -1    8.63    0.22
   2   3  -1   10.60    0.26
   2   3  -1   10.20    0.24
   2   3  -1   10.64    0.24
   2   3  -1   10.24    0.21
   2   3  -1   10.07    0.23
   2   3  -1   10.30    0.24
   2   3  -1   10.38    0.23
  -2  -3   1   10.09    0.27
   1   3  -1   82.93    1.62
   1   3  -1   82.35    1.57
   1   3  -1   84.48    1.62
   1   3  -1   83.98    1.61
   1   3  -1   82.36    1.59
   1   3  -1   85.74    1.61
   1   3  -1   85.90    1.62
  -1  -3   1   82.97    1.62
  -1  -3   1   81.01    1.63
   0   3  -1    0.28    0.03
   0   3  -1    0.22    0.03
   0   3  -1    0.27    0.03
   0  -3   1    0.38    0.04
  -1   3  -1    7.00    0.20
  -1   3  -1    6.86    0.19
  -1   3  -1    6.52    0.17
   1  -3   1    6.88    0.16
  -2   3  -1    0.59    0.06
  -2   3  -1    0.54    0.06
  -2   3  -1    0.48    0.06
   2  -3   1    0.47    0.05
   2  -3   1    0.65    0.06
   2  -3   1    0.61    0.06
  -3   3  -1    2.23    0.11
   3  -3   1    2.18    0.11
   3  -3   1    2.23    0.12
   3  -3   1    2.42    0.11
   3  -3   1    2.26    0.07
   3  -3   1    2.21    0.10
  -4   3  -1    0.66    0.09
   4  -3   1    0.58    0.07
   4  -3   1    0.57    0.06
   4  -3   1    0.64    0.04
   4  -3   1    0.55    0.07
   4  -3   1    0.70    0.08
  -5   3  -1    2.98    0.17
   5  -3   1    2.82    0.15
   5  -3   1    3.14    0.14
   5  -3   1    3.02    0.14
   5  -3   1    2.92    0.09
   5  -3   1    2.80    0.16
  -6   3  -1    0.00    0.06
   6  -3   1    0.09    0.06
   6  -3   1   -0.01    0.04
   6  -3   1   -0.02    0.04
   6  -3   1    0.02    0.06
   7  -3   1    0.14    0.05
   7  -3   1    0.05    0.05
   7  -3   1   -0.10    0.05
   7  -3   1   -0.04    0.06
   8  -3   1    0.14    0.05
   8  -3   1    0.18    0.08
   8  -3   1    0.14    0.07
   9   2  -1    0.34    0.11
   8   2  -1    2.64    0.16
   8   2  -1    3.56    0.17
   8   2  -1    3.59    0.21
   8   2  -1    3.09    0.17
   7   2  -1    0.17    0.07
   7   2  -1    0.23    0.06
   7   2  -1    0.22    0.07
   7   2  -1    0.29    0.06
   6   2  -1    1.44    0.10
   6   2  -1    1.55    0.12
   6   2  -1    1.46    0.10
   5   2  -1    0.36    0.06
   5   2  -1    0.38    0.05
   5   2  -1    0.32    0.03
   5   2  -1    0.36    0.03
   4   2  -1   14.76    0.36
   4   2  -1   15.05    0.31
   4   2  -1   14.86    0.31
   4   2  -1   14.95    0.35
   3   2  -1    4.01    0.12
   3   2  -1    4.11    0.10
   3   2  -1    3.94    0.14
   3   2  -1    4.15    0.13
   3   2  -1    4.07    0.10
   2   2  -1    0.75    0.04
   2   2  -1    0.67    0.05
   2   2  -1    0.77    0.05
   2   2  -1    0.77    0.04
   2   2  -1    0.70    0.05
   2   2  -1    0.73    0.04
   2   2  -1    0.72    0.04
   1   2  -1   21.61    0.44
   1   2  -1   22.01    0.44
   1   2  -1   21.71    0.44
   1   2  -1   21.92    0.44
   1   2  -1   21.70    0.44
   1   2  -1   21.35    0.45
   1   2  -1   22.18    0.43
  -1  -2   1   21.39    0.46
  -1  -2   1   21.43    0.45
   0   2  -1   21.73    0.45
   0   2  -1   22.03    0.45
   0   2  -1   22.43    0.44
   0   2  -1   21.85    0.45
   0   2  -1   21.47    0.45
   0   2  -1   21.76    0.45
   0  -2   1   22.84    0.46
   0  -2   1   22.44    0.45
  -1   2  -1   39.72    0.78
  -1   2  -1   37.19    0.79
  -1   2  -1   39.16    0.79
   1  -2   1   40.50    0.79
   2  -2   1    4.52    0.14
   2  -2   1    4.68    0.12
   2  -2   1    4.69    0.14
   2  -2   1    4.71    0.14
   2  -2   1    4.76    0.14
  -3   2  -1    5.59    0.18
   3  -2   1    5.83    0.18
   3  -2   1    5.60    0.16
   3  -2   1    5.58    0.16
   3  -2   1    5.69    0.19
   3  -2   1    5.85    0.14
   3  -2   1    5.54    0.16
  -4   2  -1    0.36    0.06
   4  -2   1    0.26    0.05
   4  -2   1    0.23    0.04
   4  -2   1    0.29    0.04
   4  -2   1    0.31    0.06
   4  -2   1    0.29    0.04
   4  -2   1    0.25    0.04
   5  -2   1    0.15    0.05
   5  -2   1    0.04    0.03
   5  -2   1    0.08    0.03
   5  -2   1    0.10    0.03
   5  -2   1    0.13    0.04
   5  -2   1    0.19    0.06
   6  -2   1    0.03    0.03
   6  -2   1    0.06    0.05
   6  -2   1   -0.03    0.05
   6  -2   1   -0.01    0.03
   6  -2   1   -0.01    0.03
   7  -2   1    0.10    0.04
   7  -2   1    0.04    0.04
   7  -2   1    0.02    0.06
   7  -2   1    0.06    0.06
   8  -2   1    0.98    0.13
   8  -2   1    1.01    0.09
   8  -2   1    1.09    0.10
   9  -2   1    0.25    0.10
   9   1  -1    0.86    0.15
   8   1  -1    0.21    0.09
   8   1  -1    0.27    0.07
   8   1  -1    0.27    0.07
   7   1  -1    1.27    0.05
   7   1  -1    1.27    0.10
   7   1  -1    1.31    0.11
   7   1  -1    1.38    0.14
   7   1  -1    1.13    0.10
   6   1  -1    1.43    0.10
   6   1  -1    1.26    0.10
   6   1  -1    1.08    0.05
   6   1  -1    1.40    0.10
   6   1  -1    1.38    0.06
   5   1  -1    0.84    0.08
   5   1  -1    0.98    0.05
   5   1  -1    0.92    0.07
   5   1  -1    0.96    0.05
   4   1  -1    6.36    0.15
   4   1  -1    6.42    0.18
   4   1  -1    6.24    0.14
   3   1  -1    6.05    0.14
   3   1  -1    6.04    0.14
   3   1  -1    6.24    0.16
   2   1  -1  109.74    2.10
   2   1  -1  110.57    2.07
   2   1  -1  109.05    2.07
   2   1  -1  107.99    2.09
   2   1  -1  110.75    2.08
   2   1  -1  109.05    2.09
   1   1  -1    9.90    0.21
   1   1  -1   10.10    0.22
   1   1  -1    9.94    0.21
   1   1  -1    9.71    0.20
   1   1  -1    9.78    0.20
   1   1  -1    9.92    0.21
   0   1  -1  227.53    4.39
   0   1  -1  220.29    4.39
   0   1  -1  230.56    4.42
   0  -1   1  234.35    4.39
   0  -1   1  233.49    4.42
  -1   1  -1   64.05    1.24
  -1   1  -1   63.94    1.24
   1  -1   1   62.06    1.23
   1  -1   1   63.75    1.24
   1  -1   1   67.31    1.24
   1  -1   1   63.85    1.24
   1  -1   1   64.65    1.23
   1  -1   1   65.07    1.22
  -2   1  -1  307.66    5.82
   2  -1   1  304.37    5.88
   2  -1   1  304.93    5.79
   2  -1   1  301.30    5.74
   2  -1   1  308.27    5.79
   2  -1   1  304.27    5.79
   2  -1   1  295.96    5.75
   2  -1   1  305.36    5.80
   3  -1   1   15.52    0.31
   3  -1   1   15.45    0.33
   3  -1   1   15.23    0.33
   3  -1   1   15.27    0.33
   3  -1   1   14.69    0.35
   3  -1   1   15.41    0.33
   3  -1   1   15.63    0.33
   3  -1   1   15.63    0.37
   4  -1   1   75.47    1.50
   4  -1   1   76.12    1.50
   4  -1   1   77.31    1.49
   4  -1   1   81.85    1.55
   4  -1   1   76.36    1.50
   4  -1   1   76.98    1.51
   4  -1   1   77.31    1.56
   5  -1   1   10.61    0.31
   5  -1   1    9.92    0.29
   5  -1   1    9.97    0.25
   5  -1   1    9.99    0.25
   5  -1   1   10.03    0.25
   5  -1   1   10.14    0.26
   5  -1   1   10.25    0.24
   6  -1   1   28.21    0.61
   6  -1   1   28.40    0.59
   6  -1   1   28.14    0.60
   6  -1   1   27.63    0.60
   6  -1   1   28.05    0.66
   6  -1   1   28.09    0.68
   7  -1   1    1.85    0.14
   7  -1   1    1.89    0.14
   7  -1   1    1.72    0.09
   7  -1   1    1.83    0.10
   8  -1   1    3.04    0.19
   8  -1   1    3.47    0.20
   9  -1   1    2.08    0.18
   9   0  -1    0.01    0.09
   8   0  -1    3.90    0.20
   8   0  -1    4.17    0.19
   8   0  -1    3.95    0.24
   7   0  -1    0.02    0.04
   7   0  -1    0.06    0.05
   7   0  -1    0.08    0.05
   7   0  -1    0.08    0.03
   6   0  -1    3.80    0.12
   6   0  -1    3.93    0.17
   6   0  -1    4.13    0.16
   6   0  -1    3.71    0.15
   5   0  -1    1.61    0.09
   5   0  -1    1.52    0.10
   5   0  -1    1.54    0.07
   5   0  -1    1.40    0.07
   5   0  -1    1.54    0.09
   4   0  -1   22.22    0.50
   4   0  -1   22.03    0.45
   4   0  -1   22.16    0.46
   4   0  -1   22.39    0.48
   3   0  -1    3.20    0.10
   3   0  -1    3.22    0.11
   3   0  -1    3.15    0.10
   3   0  -1    3.20    0.09
   3   0  -1    3.14    0.09
   2   0  -1    2.88    0.08
   2   0  -1    2.77    0.09
   2   0  -1    2.75    0.10
   2   0  -1    2.85    0.09
   2   0  -1    2.84    0.08
   2   0  -1    3.03    0.08
   2   0  -1    2.81    0.08
   1   0  -1   26.69    0.55
   1   0  -1   28.98    0.55
   1   0  -1   29.70    0.57
   1   0  -1   28.25    0.56
   1   0  -1   27.13    0.55
   1   0  -1   29.95    0.56
   1   0  -1   29.06    0.57
   1   0  -1   30.49    0.59
   0   0  -1    0.00    0.00
   0   0  -1    0.00    0.00
   0   0  -1    0.00    0.00
   0   0   1    0.00    0.00
   0   0   1    0.00    0.00
   0   0   1    0.00    0.00
   0   0   1    0.00    0.00
   0   0   1    0.00    0.00
   1   0   1    8.21    0.17
   1   0   1    7.52    0.16
   1   0   1    6.62    0.16
   2   0   1  325.11    6.14
   2   0   1  324.50    6.08
   2   0   1  272.55    6.13
   2   0   1  332.30    6.16
   2   0   1  323.22    6.12
   2   0   1  324.07    6.12
   2   0   1  335.94    6.12
   2   0   1  330.12    6.26
   2   0   1  329.63    6.12
   2   0   1  326.26    6.16
   3   0   1    4.31    0.14
   3   0   1    4.59    0.15
   3   0   1    4.54    0.11
   3   0   1    4.64    0.13
   3   0   1    4.44    0.11
   3   0   1    4.66    0.13
   3   0   1    4.58    0.11
   4   0   1  109.23    2.07
   4   0   1  111.15    2.12
   4   0   1  105.66    2.13
   4   0   1  108.24    2.07
   4   0   1  108.97    2.07
   4   0   1  107.92    2.10
   5   0   1    1.06    0.08
   5   0   1    1.12    0.06
   5   0   1    1.09    0.09
   5   0   1    0.86    0.09
   5   0   1    1.11    0.06
   5   0   1    1.09    0.06
   6   0   1   45.84    0.99
   6   0   1   46.16    0.91
   6   0   1   45.13    0.92
   6   0   1   46.69    1.01
   6   0   1   46.32    0.95
   6   0   1   46.17    0.96
   7   0   1    2.72    0.16
   7   0   1    2.46    0.10
   7   0   1    2.41    0.12
   7   0   1    2.62    0.10
   7   0   1    2.82    0.16
   7   0   1    2.27    0.13
   8   0   1   12.53    0.40
   8   0   1   12.35    0.39
   9   0   1    1.36    0.15
   9  -1  -1    0.20    0.10
   8  -1  -1    0.52    0.09
   8  -1  -1    0.35    0.09
   7  -1  -1    0.06    0.05
   7  -1  -1    0.05    0.04
   7  -1  -1    0.04    0.05
   6  -1  -1    0.46    0.05
   6  -1  -1    0.47    0.06
   6  -1  -1    0.48    0.07
   6  -1  -1    0.73    0.09
   5  -1  -1    0.18    0.05
   5  -1  -1    0.19    0.04
   5  -1  -1    0.15    0.05
   5  -1  -1    0.17    0.04
   4  -1  -1    6.48    0.17
   4  -1  -1    6.79    0.18
   4  -1  -1    6.69    0.20
   4  -1  -1    6.76    0.18
   4  -1  -1    6.60    0.17
   4  -1  -1    6.64    0.20
   3  -1  -1    0.13    0.03
   3  -1  -1    0.11    0.02
   3  -1  -1    0.10    0.02
   3  -1  -1    0.13    0.03
   3  -1  -1    0.14    0.03
   2  -1  -1    8.98    0.21
   2  -1  -1    9.18    0.21
   2  -1  -1    9.16    0.20
   2  -1  -1    8.99    0.21
   2  -1  -1    9.32    0.22
   2  -1  -1    9.17    0.21
   1  -1  -1    0.21    0.02
   1  -1  -1    0.13    0.02
   1  -1  -1    0.20    0.04
   1  -1  -1    0.11    0.02
   1  -1  -1    0.17    0.02
   1  -1  -1    0.20    0.02
   1  -1  -1    0.15    0.02
   1  -1  -1    0.14    0.02
  -1   1   1    0.10    0.02
   0  -1  -1    0.00    0.00
   0  -1  -1    0.00    0.00
   0  -1  -1    0.00    0.00
   0   1   1    0.00    0.00
   1   1   1    2.40    0.06
   1   1   1    2.12    0.06
   2   1   1  220.07    4.19
   2   1   1  218.78    4.23
   2   1   1  223.40    4.16
   2   1   1  214.49    4.16
   2   1   1  216.24    4.16
   2   1   1  224.79    4.17
   2   1   1  220.88    4.16
   2   1   1  219.06    4.20
   2   1   1  222.72    4.17
   3   1   1   15.76    0.36
   3   1   1   15.56    0.31
   3   1   1   15.55    0.31
   3   1   1   15.59    0.35
   4   1   1   33.82    0.71
   4   1   1   33.36    0.65
   4   1   1   33.09    0.65
   4   1   1   33.55    0.72
   4   1   1   34.15    0.65
   5   1   1    8.82    0.19
   5   1   1    8.63    0.26
   5   1   1    8.91    0.25
   5   1   1    8.86    0.26
   5   1   1    8.61    0.19
   5   1   1    8.69    0.19
   6   1   1   14.63    0.31
   6   1   1   14.88    0.39
   6   1   1   14.59    0.31
   6   1   1   14.93    0.40
   6   1   1   14.63    0.31
   6   1   1   14.84    0.38
   7   1   1    4.71    0.20
   7   1   1    5.04    0.22
   7   1   1    4.98    0.19
   7   1   1    4.80    0.18
   8   1   1    0.25    0.08
   8   1   1    0.18    0.08
   9   1   1    1.85    0.16
   9  -2  -1    0.62    0.14
   8  -2  -1    0.00    0.06
   8  -2  -1    0.03    0.06
   8  -2  -1   -0.12    0.04
   7  -2  -1    0.24    0.07
   7  -2  -1    0.34    0.07
   7  -2  -1    0.30    0.06
   6  -2  -1    0.68    0.09
   6  -2  -1    0.66    0.09
   5  -2  -1    0.74    0.07
   5  -2  -1    0.82    0.09
   5  -2  -1    0.88    0.06
   5  -2  -1    1.03    0.09
   5  -2  -1    0.97    0.07
   4  -2  -1    3.71    0.13
   4  -2  -1    3.67    0.14
   4  -2  -1    3.86    0.10
   4  -2  -1    3.73    0.11
   4  -2  -1    3.98    0.13
   4  -2  -1    3.67    0.15
   4  -2  -1    3.81    0.13
   3  -2  -1    0.69    0.05
   3  -2  -1    0.67    0.06
   3  -2  -1    0.71    0.05
   3  -2  -1    0.70    0.04
   3  -2  -1    0.72    0.06
   3  -2  -1    0.70    0.03
   3  -2  -1    0.74    0.06
  -3   2   1    0.77    0.10
   2  -2  -1    9.32    0.22
   2  -2  -1    9.43    0.23
   2  -2  -1    9.39    0.20
   2  -2  -1    8.91    0.23
   2  -2  -1    9.37    0.22
   2  -2  -1    9.33    0.22
   1  -2  -1   53.02    1.05
   1  -2  -1   53.78    1.06
   1  -2  -1   55.63    1.06
   1  -2  -1   54.08    1.06
   1  -2  -1   54.43    1.06
   1  -2  -1   55.48    1.04
  -1   2   1   52.90    1.07
   0  -2  -1    4.33    0.11
   0  -2  -1    4.41    0.10
   0  -2  -1    4.35    0.12
   0  -2  -1    4.52    0.11
   0   2   1    4.35    0.11
   0   2   1    4.31    0.11
   0   2   1    4.47    0.11
   0   2   1    4.52    0.12
  -1  -2  -1    4.22    0.11
  -1  -2  -1    4.11    0.11
   1   2   1    4.10    0.10
   1   2   1    4.31    0.11
   1   2   1    4.12    0.10
   1   2   1    4.08    0.11
   2   2   1    0.15    0.02
   2   2   1    0.12    0.02
   2   2   1    0.06    0.02
   2   2   1    0.13    0.02
   2   2   1    0.12    0.02
   2   2   1    0.14    0.03
   2   2   1    0.10    0.03
   2   2   1    0.06    0.02
   3   2   1   31.11    0.61
   3   2   1   31.69    0.61
   3   2   1   31.87    0.66
   4   2   1    7.62    0.23
   5   2   1    0.18    0.05
   5   2   1    0.13    0.05
   6   2   1    6.11    0.22
   6   2   1    6.51    0.23
   7   2   1    0.18    0.06
   7   2   1    0.07    0.05
   7   2   1    0.12    0.06
   8   2   1    4.89    0.21
   8   2   1    5.01    0.23
   8   2   1    4.90    0.21
   8   2   1    5.10    0.22
   9   2   1    0.15    0.07
   9   2   1    0.08    0.07
   8  -3  -1    0.65    0.11
   8  -3  -1    0.61    0.09
   7  -3  -1    1.24    0.13
   7  -3  -1    0.99    0.13
   6  -3  -1    3.35    0.15
   6  -3  -1    3.08    0.15
   6  -3  -1    3.56    0.18
   6  -3  -1    3.34    0.17
   5  -3  -1    1.96    0.13
   5  -3  -1    1.78    0.11
   5  -3  -1    1.70    0.10
   5  -3  -1    1.67    0.11
   4  -3  -1    2.51    0.12
   4  -3  -1    2.93    0.08
   4  -3  -1    2.83    0.14
   4  -3  -1    2.83    0.13
   4  -3  -1    3.07    0.13
   4  -3  -1    2.75    0.12
  -4   3   1    2.73    0.16
   3  -3  -1   19.37    0.44
   3  -3  -1   19.64    0.39
   3  -3  -1   18.63    0.44
   3  -3  -1   19.04    0.46
   3  -3  -1   19.53    0.44
   3  -3  -1   19.53    0.44
  -3   3   1   19.15    0.48
   2  -3  -1    0.63    0.05
   2  -3  -1    0.61    0.05
   2  -3  -1    0.53    0.03
   2  -3  -1    0.47    0.05
  -2   3   1    0.70    0.07
   1  -3  -1   12.99    0.30
   1  -3  -1   12.44    0.26
   1  -3  -1   12.69    0.29
   1  -3  -1   12.57    0.30
  -1   3   1   12.54    0.30
   0  -3  -1    4.92    0.13
   0  -3  -1    4.71    0.11
   0   3   1    3.95    0.13
   0   3   1    4.83    0.13
   0   3   1    4.91    0.13
  -1  -3  -1   50.04    0.99
  -1  -3  -1   50.08    0.98
   1   3   1   50.67    0.97
   1   3   1   49.02    0.98
   1   3   1   50.86    0.98
   1   3   1   49.20    0.99
   1   3   1   50.43    0.98
  -2  -3  -1    7.58    0.20
   2   3   1    7.57    0.18
   2   3   1    7.62    0.18
   2   3   1    7.52    0.18
   2   3   1    7.19    0.17
   2   3   1    7.54    0.17
   3   3   1    2.49    0.09
   3   3   1    2.43    0.08
   3   3   1    2.39    0.09
   3   3   1    2.41    0.07
   3   3   1    2.60    0.08
   3   3   1    2.44    0.07
   4   3   1    0.88    0.04
   4   3   1    0.84    0.04
   4   3   1    0.86    0.04
   4   3   1    0.88    0.06
   4   3   1    0.92    0.08
   5   3   1    0.33    0.06
   6   3   1    0.03    0.04
   6   3   1    0.11    0.05
   7   3   1    4.66    0.21
   7   3   1    4.85    0.21
   8   3   1    0.08    0.05
   8   3   1    0.13    0.06
   8   3   1   -0.04    0.05
   8   3   1    0.00    0.06
   9   3   1    0.51    0.10
   9   3   1    0.65    0.11
   9   3   1    0.53    0.09
   9   3   1    0.69    0.12
  10   3   1   -0.06    0.09
  10   3   1    0.22    0.09
   8  -4  -1    0.04    0.06
   8  -4  -1    0.12    0.07
   7  -4  -1    0.07    0.06
   7  -4  -1   -0.04    0.05
   6  -4  -1   -0.15    0.04
   6  -4  -1   -0.01    0.04
   6  -4  -1    0.00    0.05
   6  -4  -1   -0.02    0.05
   5  -4  -1    0.75    0.09
   5  -4  -1    0.61    0.09
   5  -4  -1    0.74    0.08
   5  -4  -1    0.65    0.09
  -5   4   1    0.70    0.10
   4  -4  -1    4.71    0.18
   4  -4  -1    4.82    0.18
   4  -4  -1    4.59    0.18
   4  -4  -1    4.86    0.20
  -4   4   1    4.77    0.22
   3  -4  -1    6.02    0.20
   3  -4  -1    5.99    0.20
   3  -4  -1    6.29    0.21
   3  -4  -1    6.28    0.20
  -3   4   1    6.48    0.23
   2  -4  -1   11.80    0.31
   2  -4  -1   12.14    0.32
   2  -4  -1   12.45    0.31
   2  -4  -1   12.16    0.31
  -2   4   1   12.34    0.33
   1  -4  -1   49.68    0.95
   1  -4  -1   50.23    1.00
   1  -4  -1   48.73    1.01
  -1   4   1   49.78    1.01
   0  -4  -1   69.31    1.33
   0  -4  -1   69.66    1.36
   0   4   1   69.26    1.35
   0   4   1   67.33    1.36
   0   4   1   70.26    1.37
  -1  -4  -1   66.03    1.29
  -1  -4  -1   65.69    1.30
   1   4   1   65.22    1.30
   1   4   1   65.59    1.28
  -2  -4  -1   19.39    0.43
   2   4   1   19.12    0.42
   2   4   1   19.30    0.41
   2   4   1   19.37    0.41
   2   4   1   18.91    0.42
   3   4   1   26.97    0.54
   3   4   1   27.01    0.56
   3   4   1   27.01    0.57
   3   4   1   27.92    0.55
   3   4   1   27.90    0.56
   3   4   1   27.09    0.57
   3   4   1   28.32    0.57
   4   4   1    2.03    0.09
   4   4   1    2.15    0.07
   4   4   1    2.22    0.08
   4   4   1    2.17    0.08
   5   4   1    2.39    0.07
   5   4   1    2.24    0.12
   5   4   1    2.41    0.14
   5   4   1    2.53    0.08
   5   4   1    2.46    0.08
   6   4   1    2.19    0.15
   6   4   1    2.24    0.13
   7   4   1    0.31    0.07
   7   4   1    0.51    0.08
   7   4   1    0.30    0.07
   8   4   1    2.20    0.16
   8   4   1    2.11    0.15
   8   4   1    2.37    0.16
   8   4   1    2.04    0.15
   8   4   1    2.38    0.16
   9   4   1    0.08    0.07
   9   4   1   -0.04    0.06
   9   4   1   -0.02    0.06
   9   4   1    0.04    0.06
   9   4   1   -0.01    0.08
   9   4   1    0.02    0.07
  10   4   1    1.55    0.17
  10   4   1    1.68    0.18
   8  -5  -1    0.79    0.13
   7  -5  -1    1.14    0.14
  -7   5   1    0.97    0.18
   6  -5  -1    0.77    0.10
   6  -5  -1    0.68    0.10
   6  -5  -1    0.65    0.09
   6  -5  -1    0.61    0.10
  -6   5   1    0.58    0.12
   5  -5  -1    2.19    0.14
   5  -5  -1    2.14    0.15
   5  -5  -1    2.41    0.15
   5  -5  -1    1.93    0.14
  -5   5   1    2.08    0.17
   4  -5  -1    0.00    0.04
   4  -5  -1    0.09    0.05
   4  -5  -1    0.04    0.05
   4  -5  -1    0.12    0.06
  -4   5   1    0.06    0.06
   3  -5  -1    7.26    0.24
   3  -5  -1    7.55    0.25
   3  -5  -1    7.18    0.23
   3  -5  -1    7.13    0.24
  -3   5   1    7.31    0.26
   2  -5  -1    6.03    0.20
   2  -5  -1    6.02    0.21
  -2   5   1    5.53    0.21
   1  -5  -1    9.89    0.27
   1  -5  -1    9.61    0.21
  -1   5   1   10.05    0.27
   0  -5  -1   13.64    0.30
   0  -5  -1   13.69    0.36
   0   5   1   13.40    0.33
   0   5   1   13.41    0.33
   0   5   1   13.25    0.32
  -1  -5  -1   42.31    0.88
  -1  -5  -1   42.76    0.90
   1   5   1   43.05    0.89
   1   5   1   45.05    0.90
  -2  -5  -1   25.31    0.56
   2   5   1   25.53    0.55
   2   5   1   25.03    0.55
   2   5   1   25.21    0.54
  -3  -5  -1   23.34    0.55
   3   5   1   23.08    0.47
   3   5   1   24.28    0.52
   3   5   1   24.25    0.52
   3   5   1   24.55    0.52
   3   5   1   24.40    0.51
   4   5   1    5.23    0.15
   4   5   1    5.06    0.17
   4   5   1    5.17    0.14
   4   5   1    4.97    0.14
   4   5   1    5.19    0.15
   4   5   1    5.19    0.15
   5   5   1   22.93    0.48
   5   5   1   22.52    0.50
   5   5   1   22.44    0.52
   5   5   1   22.88    0.48
   5   5   1   23.11    0.48
   6   5   1    2.84    0.13
   6   5   1    2.87    0.14
   6   5   1    2.81    0.09
   6   5   1    2.54    0.16
   7   5   1    3.82    0.21
   7   5   1    3.67    0.18
   7   5   1    3.63    0.17
   8   5   1    0.30    0.08
   8   5   1    0.57    0.10
   8   5   1    0.46    0.09
   8   5   1    0.41    0.09
   9   5   1    1.65    0.15
   9   5   1    1.78    0.16
   9   5   1    1.67    0.16
  10   5   1    0.15    0.09
   7  -6  -1    0.12    0.07
   7  -6  -1    0.18    0.08
   7  -6  -1    0.31    0.10
  -7   6   1    0.26    0.11
   6  -6  -1   -0.01    0.06
   6  -6  -1   -0.01    0.07
   6  -6  -1    0.10    0.06
  -6   6   1   -0.06    0.07
   5  -6  -1    0.11    0.06
   5  -6  -1   -0.04    0.06
   5  -6  -1    0.08    0.06
   5  -6  -1   -0.03    0.05
  -5   6   1    0.09    0.08
   4  -6  -1    3.94    0.18
   4  -6  -1    3.95    0.19
   4  -6  -1    3.96    0.19
   4  -6  -1    3.78    0.19
  -4   6   1    4.05    0.22
   3  -6  -1    0.66    0.09
   3  -6  -1    0.73    0.09
   3  -6  -1    0.62    0.09
   3  -6  -1    0.59    0.09
  -3   6   1    0.72    0.11
   2  -6  -1    6.58    0.23
   2  -6  -1    6.57    0.22
  -2   6   1    6.46    0.24
   1  -6  -1    1.65    0.07
   1  -6  -1    1.74    0.11
  -1   6   1    1.77    0.11
   0  -6  -1   23.31    0.50
   0   6   1   23.61    0.54
   0   6   1   23.73    0.55
   0   6   1   23.60    0.53
  -1  -6  -1    0.05    0.04
  -1  -6  -1    0.05    0.03
   1   6   1    0.08    0.04
   1   6   1    0.08    0.03
   1   6   1    0.05    0.03
  -2  -6  -1    7.32    0.22
   2   6   1    6.88    0.21
   2   6   1    7.28    0.22
   2   6   1    7.18    0.22
  -3  -6  -1    3.26    0.15
   3   6   1    3.23    0.14
   3   6   1    3.40    0.13
   3   6   1    3.37    0.13
  -4  -6  -1    2.77    0.15
   4   6   1    2.79    0.11
   4   6   1    2.91    0.11
   4   6   1    2.78    0.12
   4   6   1    2.66    0.08
   4   6   1    2.74    0.13
   5   6   1    3.62    0.15
   5   6   1    3.52    0.12
   5   6   1    3.47    0.13
   6   6   1    0.07    0.06
   6   6   1    0.21    0.06
   6   6   1    0.23    0.05
   6   6   1    0.19    0.04
   7   6   1    4.94    0.14
   7   6   1    4.95    0.19
   7   6   1    4.88    0.21
   7   6   1    4.92    0.24
   8   6   1    0.06    0.06
   8   6   1    0.10    0.07
   8   6   1    0.12    0.05
   9   6   1    2.04    0.16
   9   6   1    2.33    0.19
   6  -7  -1    0.31    0.10
   6  -7  -1    0.52    0.10
   6  -7  -1    0.54    0.11
  -6   7   1    0.66    0.15
   5  -7  -1    0.35    0.09
   5  -7  -1    0.55    0.10
   5  -7  -1    0.37    0.09
  -5   7   1    0.36    0.11
   4  -7  -1    0.40    0.09
   4  -7  -1    0.32    0.08
   4  -7  -1    0.61    0.10
   4  -7  -1    0.45    0.09
  -4   7   1    0.40    0.10
   3  -7  -1    3.07    0.17
   3  -7  -1    3.30    0.17
  -3   7   1    3.41    0.19
   2  -7  -1    5.89    0.22
   2  -7  -1    5.73    0.26
  -2   7   1    5.69    0.23
   1  -7  -1    4.40    0.18
   1  -7  -1    4.19    0.13
  -1   7   1    4.52    0.18
   0  -7  -1    2.78    0.11
   0   7   1    2.83    0.13
   0   7   1    2.71    0.15
  -1  -7  -1    0.47    0.06
  -1  -7  -1    0.55    0.08
   1   7   1    0.49    0.06
   1   7   1    0.50    0.08
  -2  -7  -1   14.53    0.38
  -2  -7  -1   14.46    0.37
   2   7   1   14.23    0.36
   2   7   1   14.19    0.42
   2   7   1   12.45    0.36
  -3  -7  -1    0.36    0.07
   3   7   1    0.37    0.06
   3   7   1    0.39    0.06
   3   7   1    0.29    0.05
  -4  -7  -1    2.51    0.15
   4   7   1    2.43    0.13
   4   7   1    2.54    0.12
  -5  -7  -1    0.18    0.07
   5   7   1    0.31    0.03
   5   7   1    0.25    0.05
   5   7   1    0.32    0.06
   6   7   1    6.07    0.22
   6   7   1    5.85    0.26
   6   7   1    5.91    0.19
   7   7   1   -0.03    0.05
   7   7   1    0.04    0.05
   7   7   1    0.00    0.03
   8   7   1    0.25    0.08
   8   7   1    0.43    0.10
   9   7   1    0.63    0.11
   9   7   1    0.55    0.12
   6  -8  -1    0.08    0.08
   6  -8  -1    0.13    0.08
   6  -8  -1    0.27    0.10
  -6   8   1   -0.04    0.09
   5  -8  -1    0.07    0.07
   5  -8  -1    0.10    0.08
   5  -8  -1    0.12    0.08
  -5   8   1    0.16    0.09
   4  -8  -1    0.02    0.06
   4  -8  -1   -0.01    0.06
   4  -8  -1    0.02    0.06
   4  -8  -1    0.10    0.07
  -4   8   1   -0.05    0.06
   3  -8  -1    0.23    0.07
   3  -8  -1    0.36    0.08
  -3   8   1    0.17    0.08
   2  -8  -1    0.74    0.10
  -2   8   1    0.89    0.12
   1  -8  -1    0.99    0.06
   1  -8  -1    1.12    0.11
  -1   8   1    1.07    0.11
   0  -8  -1    0.45    0.06
   0   8   1    0.48    0.09
   0   8   1    0.54    0.08
  -1  -8  -1    0.14    0.06
  -1  -8  -1    0.11    0.05
   1   8   1    0.06    0.05
   1   8   1    0.01    0.05
  -2  -8  -1    0.05    0.05
  -2  -8  -1    0.06    0.05
   2   8   1    0.11    0.06
  -3  -8  -1    1.53    0.12
   3   8   1    1.62    0.11
   3   8   1    1.52    0.11
  -4  -8  -1    0.63    0.10
   4   8   1    0.82    0.09
   4   8   1    0.77    0.09
  -5  -8  -1    0.10    0.06
   5   8   1    0.06    0.05
   5   8   1    0.06    0.04
   6   8   1    0.16    0.05
   6   8   1    0.09    0.05
   7   8   1    0.03    0.06
   7   8   1   -0.01    0.03
   7   8   1   -0.04    0.05
   8   8   1    0.39    0.09
   8   8   1    0.51    0.11
   9   8   1    0.50    0.12
   5  -9  -1    1.69    0.19
   5  -9  -1    1.44    0.16
   5  -9  -1    1.50    0.17
  -5   9   1    1.66    0.21
   4  -9  -1    1.28    0.16
  -4   9   1    1.29    0.16
   3  -9  -1    2.46    0.28
   3  -9  -1    3.04    0.19
  -3   9   1    3.08    0.20
   2  -9  -1    4.98    0.23
  -2   9   1    5.35    0.25
   1  -9  -1    0.53    0.09
  -1   9   1    0.58    0.09
   0  -9  -1    9.71    0.27
   0   9   1    9.71    0.31
   0   9   1    9.76    0.33
  -1  -9  -1    2.82    0.16
  -1  -9  -1    2.88    0.14
   1   9   1    2.89    0.15
   1   9   1    3.01    0.17
  -2  -9  -1    8.03    0.27
  -2  -9  -1    8.24    0.29
   2   9   1    8.29    0.25
   2   9   1    8.79    0.29
  -3  -9  -1    0.02    0.05
   3   9   1    0.04    0.05
   3   9   1    0.12    0.05
  -4  -9  -1    5.06    0.23
   4   9   1    5.18    0.21
   4   9   1    5.54    0.22
  -5  -9  -1    0.07    0.06
   5   9   1    0.10    0.05
   5   9   1    0.11    0.06
  -6  -9  -1    2.21    0.17
   6   9   1    2.48    0.15
   6   9   1    2.31    0.14
   7   9   1    1.38    0.11
   7   9   1    1.22    0.13
   7   9   1    1.24    0.14
   8   9   1    1.25    0.16
   8   9   1    0.96    0.09
   8   9   1    1.10    0.13
   9   9   1    0.33    0.11
   4 -10  -1    0.52    0.12
  -4  10   1    0.52    0.12
   3 -10  -1    3.66    0.22
  -3  10   1    3.31    0.22
   2 -10  -1    0.15    0.07
  -2  10   1    0.15    0.08
   1 -10  -1    2.51    0.17
  -1  10   1    2.29    0.17
   0 -10  -1    0.74    0.11
   0  10   1    0.68    0.10
   0  10   1    0.45    0.10
  -1 -10  -1    1.48    0.14
  -1 -10  -1    1.70    0.11
   1  10   1    1.67    0.15
   1  10   1    1.51    0.12
  -2 -10  -1    0.24    0.07
   2  10   1    0.13    0.05
   2  10   1    0.21    0.07
  -3 -10  -1    0.87    0.11
   3  10   1    0.69    0.10
   3  10   1    0.77    0.11
   3  10   1    0.81    0.08
  -4 -10  -1    0.90    0.12
   4  10   1    1.49    0.13
   4  10   1    1.09    0.12
  -5 -10  -1    0.97    0.14
   5  10   1    0.82    0.11
   5  10   1    1.02    0.12
  -6 -10  -1    0.71    0.12
   6  10   1    0.85    0.11
   6  10   1    0.75    0.10
  -7 -10  -1    0.86    0.15
   7  10   1    1.03    0.11
   7  10   1    1.09    0.13
   8  10   1    0.54    0.08
   8  10   1    0.38    0.11
   3 -11  -1    0.89    0.14
  -3  11   1    0.93    0.15
   2 -11  -1    3.25    0.20
  -2  11   1    3.20    0.22
   1 -11  -1    0.47    0.10
   1 -11  -1    0.30    0.11
  -1  11   1    0.43    0.10
   0 -11  -1    3.39    0.21
   0  11   1    3.56    0.20
   0  11   1    3.79    0.22
  -1 -11  -1    0.42    0.08
  -1 -11  -1    0.45    0.10
   1  11   1    0.38    0.10
   1  11   1    0.38    0.08
  -2 -11  -1    2.25    0.17
  -2 -11  -1    2.60    0.16
   2  11   1    2.64    0.15
   2  11   1    2.19    0.17
  -3 -11  -1    0.23    0.08
  -3 -11  -1    0.22    0.07
   3  11   1    0.22    0.08
  -4 -11  -1    0.05    0.07
   4  11   1    0.04    0.07
   4  11   1   -0.03    0.05
  -5 -11  -1    0.52    0.11
   5  11   1    0.61    0.10
   5  11   1    0.66    0.10
  -6 -11  -1    0.46    0.12
   6  11   1    0.34    0.08
   6  11   1    0.29    0.09
  -7 -11  -1   -0.02    0.09
   7  11   1    0.03    0.05
   7  11   1    0.01    0.07
  -8 -11  -1    0.74    0.15
   8  11   1    0.85    0.11
   8  11   1    1.10    0.17
   2 -12  -1    0.04    0.09
   2 -12  -1    0.10    0.08
  -2  12   1   -0.08    0.08
   1 -12  -1    0.01    0.07
  -1  12   1   -0.01    0.07
   0 -12  -1    0.38    0.10
   0  12   1    0.13    0.07
  -1 -12  -1    0.75    0.12
   1  12   1    0.51    0.11
  -2 -12  -1    0.08    0.08
  -2 -12  -1   -0.05    0.05
   2  12   1    0.13    0.08
  -3 -12  -1    0.33    0.10
  -3 -12  -1    0.45    0.10
   3  12   1    0.29    0.09
  -4 -12  -1    0.26    0.09
   4  12   1    0.14    0.08
   4  12   1    0.15    0.08
  -5 -12  -1    0.17    0.09
   5  12   1    0.31    0.09
   5  12   1    0.22    0.09
  -6 -12  -1    0.06    0.08
   6  12   1    0.03    0.06
   6  12   1    0.12    0.09
  -7 -12  -1   -0.11    0.09
   7  12   1    0.09    0.06
   0 -13  -1    0.32    0.10
  -1 -13  -1    0.00    0.07
   1  13   1   -0.09    0.08
  -2 -13  -1    0.17    0.09
   2  13   1    0.14    0.09
  -3 -13  -1    0.20    0.09
  -3 -13  -1    0.06    0.08
   3  13   1    0.13    0.09
  -4 -13  -1    2.03    0.18
   4  13   1    2.36    0.20
   4  13   1    1.97    0.19
  -5 -13  -1    0.05    0.09
   5  13   1    0.10    0.07
   5  13   1    0.03    0.09
   3  13  -2    0.63    0.14
  -3 -13   2    0.92    0.15
   2  13  -2    0.20    0.11
  -2 -13   2    0.00    0.07
   5  12  -2    1.27    0.16
   5  12  -2    1.14    0.15
  -5 -12   2    1.11    0.16
   4  12  -2    0.10    0.10
   4  12  -2    0.07    0.07
  -4 -12   2   -0.08    0.07
   3  12  -2    3.87    0.25
  -3 -12   2    4.40    0.24
   2  12  -2    0.05    0.10
   2  12  -2    0.04    0.08
  -2 -12   2    0.03    0.07
   1  12  -2    1.79    0.20
   1  12  -2    1.41    0.16
  -1 -12   2    1.57    0.22
  -1 -12   2    1.51    0.14
   0  12  -2    0.04    0.10
   0  12  -2    0.08    0.08
   0 -12   2    0.06    0.07
  -1  12  -2    1.45    0.18
  -1  12  -2    1.67    0.20
   6  11  -2    0.86    0.12
   6  11  -2    0.71    0.14
  -6 -11   2    0.66    0.14
   5  11  -2    0.72    0.12
   5  11  -2    0.70    0.13
  -5 -11   2    0.50    0.12
   4  11  -2   -0.05    0.05
   4  11  -2    0.01    0.07
  -4 -11   2    0.01    0.07
   3  11  -2    2.01    0.21
   3  11  -2    2.43    0.20
  -3 -11   2    2.44    0.18
   2  11  -2    2.58    0.20
  -2 -11   2    2.99    0.18
   1  11  -2    0.77    0.13
   1  11  -2    0.69    0.13
  -1 -11   2    0.71    0.11
   0  11  -2    5.95    0.30
   0  11  -2    6.46    0.29
  -1  11  -2    0.89    0.14
  -1  11  -2    0.69    0.13
  -2  11  -2    5.81    0.30
  -3  11  -2    0.06    0.10
   7  10  -2   -0.12    0.08
   7  10  -2    0.06    0.05
   6  10  -2    0.62    0.10
   6  10  -2    0.56    0.12
  -6 -10   2    0.49    0.11
   5  10  -2   -0.10    0.07
   5  10  -2   -0.03    0.05
  -5 -10   2    0.04    0.06
   4  10  -2    0.05    0.08
   4  10  -2   -0.08    0.05
  -4 -10   2   -0.05    0.06
   3  10  -2   -0.06    0.06
   3  10  -2   -0.02    0.05
  -3 -10   2   -0.04    0.05
   2  10  -2    0.02    0.08
  -2 -10   2   -0.01    0.05
   1  10  -2    0.28    0.10
   1  10  -2    0.23    0.07
  -1 -10   2    0.23    0.07
   0  10  -2    0.15    0.07
   0  10  -2    0.08    0.08
   0 -10   2    0.00    0.04
  -1  10  -2    0.14    0.08
  -1  10  -2    0.00    0.08
  -2  10  -2    0.18    0.09
  -3  10  -2    0.13    0.09
  -4  10  -2    0.74    0.16
   4 -10   2    0.91    0.15
   8   9  -2    6.54    0.32
   7   9  -2    0.06    0.05
   7   9  -2   -0.05    0.07
   6   9  -2    8.58    0.34
   6   9  -2    8.65    0.30
  -6  -9   2    8.88    0.36
   5   9  -2    0.32    0.07
   5   9  -2    0.34    0.09
  -5  -9   2    0.31    0.09
   4   9  -2    4.53    0.23
   4   9  -2    4.45    0.21
  -4  -9   2    4.63    0.23
   3   9  -2   -0.01    0.05
   3   9  -2    0.06    0.07
  -3  -9   2    0.03    0.05
   2   9  -2    0.13    0.07
  -2  -9   2    0.19    0.07
   1   9  -2    2.48    0.18
  -1  -9   2    2.58    0.15
   0   9  -2    1.06    0.12
   0   9  -2    0.87    0.12
   0  -9   2    0.98    0.10
  -1   9  -2    0.74    0.12
  -1   9  -2    0.70    0.12
   1  -9   2    0.75    0.08
  -2   9  -2    1.99    0.22
  -2   9  -2    2.53    0.18
  -3   9  -2    1.67    0.18
  -4   9  -2    1.65    0.20
   4  -9   2    1.58    0.17
  -5   9  -2    0.12    0.11
   5  -9   2    0.15    0.09
   5  -9   2   -0.02    0.08
   5  -9   2   -0.03    0.06
   8   8  -2    0.06    0.09
   7   8  -2   11.10    0.40
   7   8  -2   11.36    0.33
   6   8  -2    0.06    0.05
   6   8  -2   -0.07    0.07
   5   8  -2   19.24    0.53
   5   8  -2   18.80    0.49
  -5  -8   2   19.39    0.56
   4   8  -2    4.54    0.22
   4   8  -2    4.46    0.20
  -4  -8   2    4.40    0.22
   3   8  -2   25.04    0.62
   3   8  -2   24.77    0.62
  -3  -8   2   25.09    0.63
   2   8  -2    4.18    0.20
  -2  -8   2    3.94    0.19
   1   8  -2   15.62    0.45
  -1  -8   2   15.97    0.42
   0   8  -2    8.62    0.31
   0   8  -2    8.08    0.29
   0  -8   2    8.33    0.26
  -1   8  -2    5.46    0.24
  -1   8  -2    5.39    0.24
   1  -8   2    5.40    0.19
  -2   8  -2    0.97    0.13
  -3   8  -2    0.46    0.11
  -4   8  -2    0.51    0.12
   4  -8   2    0.84    0.12
  -5   8  -2    0.35    0.12
   5  -8   2    0.17    0.09
   5  -8   2    0.17    0.09
   5  -8   2    0.05    0.07
  -6   8  -2    0.05    0.10
   6  -8   2    0.08    0.09
   6  -8   2    0.06    0.07
   6  -8   2   -0.06    0.07
   9   7  -2    3.21    0.24
   8   7  -2    7.06    0.31
   7   7  -2    7.18    0.30
   7   7  -2    7.28    0.23
   6   7  -2    6.77    0.28
   6   7  -2    7.38    0.23
   5   7  -2   12.56    0.35
   5   7  -2   12.36    0.38
   5   7  -2   12.62    0.32
   4   7  -2   16.06    0.37
   4   7  -2   16.29    0.42
   4   7  -2   15.25    0.43
   4   7  -2   15.77    0.39
  -4  -7   2   15.89    0.46
   3   7  -2    9.51    0.27
   3   7  -2    9.82    0.24
   3   7  -2    9.04    0.30
   3   7  -2    9.46    0.30
  -3  -7   2    9.56    0.31
   2   7  -2    3.74    0.17
   2   7  -2    3.70    0.15
   2   7  -2    3.60    0.18
  -2  -7   2    3.64    0.17
   1   7  -2    8.34    0.28
  -1  -7   2    7.82    0.25
   0   7  -2    3.39    0.12
   0   7  -2    3.18    0.18
   0  -7   2    3.32    0.14
  -1   7  -2    8.40    0.24
  -1   7  -2    8.13    0.30
  -1   7  -2    8.34    0.30
   1  -7   2    8.32    0.24
  -2   7  -2    1.12    0.13
  -2   7  -2    1.09    0.10
   2  -7   2    1.09    0.07
  -3   7  -2    6.79    0.29
  -3   7  -2    7.03    0.25
  -4   7  -2    0.17    0.09
  -4   7  -2    0.20    0.07
   4  -7   2    0.13    0.07
   4  -7   2    0.08    0.06
   4  -7   2    0.17    0.07
  -5   7  -2    3.70    0.25
   5  -7   2    3.50    0.21
   5  -7   2    3.54    0.20
   5  -7   2    3.60    0.22
  -6   7  -2    1.34    0.18
   6  -7   2    1.44    0.16
   6  -7   2    1.87    0.20
   6  -7   2    1.34    0.15
   9   6  -2    0.02    0.09
   8   6  -2   -0.02    0.08
   7   6  -2    0.03    0.03
   7   6  -2    0.11    0.05
   7   6  -2    0.10    0.08
   6   6  -2    1.04    0.08
   6   6  -2    1.10    0.10
   6   6  -2    0.84    0.11
   5   6  -2    2.79    0.16
   5   6  -2    2.49    0.12
   5   6  -2    2.62    0.12
   5   6  -2    2.46    0.12
   4   6  -2    6.33    0.19
   4   6  -2    6.33    0.23
   4   6  -2    6.07    0.20
   4   6  -2    6.34    0.19
  -4  -6   2    5.81    0.25
  -4  -6   2    5.83    0.27
   3   6  -2    0.06    0.03
   3   6  -2    0.09    0.04
   3   6  -2    0.09    0.03
   3   6  -2    0.07    0.05
  -3  -6   2    0.08    0.05
   2   6  -2   11.08    0.29
   2   6  -2   11.35    0.32
   2   6  -2   11.35    0.27
   2   6  -2   11.73    0.32
  -2  -6   2   11.02    0.32
   1   6  -2    1.12    0.05
   1   6  -2    1.01    0.10
   1   6  -2    1.11    0.08
  -1  -6   2    1.20    0.09
   0   6  -2    5.79    0.20
   0   6  -2    5.82    0.22
   0   6  -2    5.78    0.16
   0  -6   2    5.81    0.19
  -1   6  -2    2.40    0.11
  -1   6  -2    2.52    0.15
   1  -6   2    2.65    0.11
  -2   6  -2    0.94    0.11
  -2   6  -2    1.06    0.09
   2  -6   2    1.11    0.07
  -3   6  -2    3.01    0.18
  -3   6  -2    2.66    0.14
   3  -6   2    2.14    0.09
  -4   6  -2    0.21    0.07
  -4   6  -2    0.12    0.07
   4  -6   2    0.06    0.06
   4  -6   2    0.08    0.06
   4  -6   2    0.09    0.05
  -5   6  -2    6.42    0.27
  -5   6  -2    6.26    0.30
   5  -6   2    5.87    0.27
   5  -6   2    6.26    0.26
   5  -6   2    6.01    0.26
   5  -6   2    6.44    0.26
  -6   6  -2    0.50    0.13
   6  -6   2    0.52    0.12
   6  -6   2    0.42    0.09
   6  -6   2    0.50    0.09
   7  -6   2    3.52    0.22
   7  -6   2    3.36    0.23
   7  -6   2    3.85    0.21
   9   5  -2    1.17    0.16
   8   5  -2    0.94    0.13
   8   5  -2    1.11    0.13
   7   5  -2    5.01    0.22
   7   5  -2    5.11    0.15
   7   5  -2    5.44    0.25
   6   5  -2    0.38    0.05
   6   5  -2    0.43    0.07
   6   5  -2    0.42    0.08
   6   5  -2    0.28    0.05
   5   5  -2    6.32    0.24
   5   5  -2    6.27    0.19
   5   5  -2    6.32    0.21
   4   5  -2    0.65    0.08
   4   5  -2    0.53    0.06
   4   5  -2    0.51    0.06
   4   5  -2    0.52    0.05
   4   5  -2    0.51    0.06
  -4  -5   2    0.52    0.09
   3   5  -2   28.58    0.61
   3   5  -2   28.93    0.61
   3   5  -2   28.70    0.63
   3   5  -2   29.00    0.65
   3   5  -2   28.65    0.56
  -3  -5   2   28.26    0.66
  -3  -5   2   29.40    0.68
   2   5  -2    3.64    0.12
   2   5  -2    3.67    0.15
   2   5  -2    3.45    0.14
   2   5  -2    3.42    0.12
  -2  -5   2    3.51    0.15
  -2  -5   2    3.62    0.16
   1   5  -2   22.56    0.44
   1   5  -2   22.28    0.48
   1   5  -2   22.71    0.52
   1   5  -2   21.50    0.49
  -1  -5   2   21.97    0.51
   0   5  -2    8.55    0.21
   0   5  -2    8.64    0.24
   0   5  -2    8.22    0.26
   0  -5   2    8.45    0.23
  -1   5  -2   23.27    0.53
  -1   5  -2   23.58    0.56
  -1   5  -2   23.32    0.50
   1  -5   2   22.74    0.50
  -2   5  -2    0.71    0.10
  -2   5  -2    0.69    0.07
   2  -5   2    0.60    0.05
  -3   5  -2    1.30    0.13
  -3   5  -2    1.15    0.10
   3  -5   2    1.24    0.10
   3  -5   2    1.18    0.06
   3  -5   2    1.14    0.10
  -4   5  -2    0.21    0.06
  -4   5  -2    0.11    0.07
   4  -5   2    0.20    0.06
   4  -5   2    0.23    0.07
   4  -5   2    0.18    0.06
  -5   5  -2    0.23    0.10
  -5   5  -2    0.12    0.07
   5  -5   2    0.28    0.07
   5  -5   2    0.16    0.07
   5  -5   2    0.15    0.06
   5  -5   2    0.22    0.06
  -6   5  -2    0.37    0.10
   6  -5   2    0.41    0.10
   6  -5   2    0.32    0.08
   6  -5   2    0.48    0.08
   7  -5   2    0.57    0.10
   7  -5   2    0.49    0.10
   7  -5   2    0.73    0.12
   8  -5   2    0.20    0.08
   8  -5   2    0.22    0.10
   9   4  -2   -0.07    0.07
   9   4  -2    0.01    0.07
   8   4  -2    1.93    0.16
   8   4  -2    1.55    0.16
   8   4  -2    1.42    0.15
   7   4  -2    0.16    0.03
   7   4  -2    0.10    0.07
   7   4  -2    0.20    0.07
   7   4  -2    0.16    0.05
   6   4  -2    0.42    0.08
   6   4  -2    0.28    0.05
   6   4  -2    0.32    0.04
   6   4  -2    0.33    0.07
   5   4  -2    0.31    0.07
   5   4  -2    0.43    0.06
   5   4  -2    0.56    0.05
   4   4  -2    4.28    0.14
   4   4  -2    4.13    0.15
   4   4  -2    4.09    0.14
   4   4  -2    4.23    0.17
   3   4  -2    1.70    0.06
   3   4  -2    1.79    0.08
   3   4  -2    1.70    0.07
   3   4  -2    1.67    0.09
   3   4  -2    1.78    0.08
   3   4  -2    1.68    0.10
  -3  -4   2    1.56    0.11
   2   4  -2    4.57    0.13
   2   4  -2    4.90    0.16
   2   4  -2    4.81    0.15
   2   4  -2    4.63    0.14
  -2  -4   2    4.27    0.17
  -2  -4   2    4.71    0.17
   1   4  -2   16.19    0.36
   1   4  -2   16.53    0.39
   1   4  -2   16.14    0.33
   1   4  -2   15.95    0.36
  -1  -4   2   15.83    0.38
  -1  -4   2   15.89    0.38
   0   4  -2    1.73    0.08
   0   4  -2    1.78    0.07
   0  -4   2    1.85    0.08
  -1   4  -2    7.33    0.21
  -1   4  -2    7.24    0.19
   1  -4   2    7.13    0.19
  -2   4  -2    0.30    0.05
  -2   4  -2    0.25    0.06
  -2   4  -2    0.24    0.05
  -3   4  -2    1.52    0.10
  -3   4  -2    1.82    0.13
   3  -4   2    1.63    0.10
   3  -4   2    1.59    0.10
   3  -4   2    1.47    0.11
  -4   4  -2    0.69    0.09
   4  -4   2    0.54    0.07
   4  -4   2    0.52    0.07
   4  -4   2    0.87    0.10
  -5   4  -2    0.59    0.09
   5  -4   2    0.61    0.09
   5  -4   2    0.64    0.10
   5  -4   2    0.76    0.10
   5  -4   2    0.56    0.08
  -6   4  -2    0.04    0.07
   6  -4   2   -0.08    0.04
   6  -4   2   -0.04    0.05
   6  -4   2    0.15    0.06
   6  -4   2    0.09    0.07
  -7   4  -2    1.95    0.17
   7  -4   2    1.78    0.14
   7  -4   2    1.93    0.17
   7  -4   2    1.88    0.15
   8  -4   2    0.13    0.07
   8  -4   2    0.24    0.07
   8  -4   2    0.20    0.09
   9   3  -2    0.93    0.15
   9   3  -2    0.82    0.14
   8   3  -2   -0.07    0.06
   8   3  -2    0.05    0.07
   8   3  -2    0.05    0.06
   7   3  -2    0.80    0.12
   7   3  -2    1.02    0.09
   7   3  -2    0.91    0.09
   7   3  -2    1.06    0.12
   6   3  -2   -0.02    0.04
   6   3  -2   -0.03    0.03
   6   3  -2    0.02    0.02
   6   3  -2   -0.01    0.05
   5   3  -2    6.71    0.17
   5   3  -2    6.31    0.17
   5   3  -2    6.69    0.19
   5   3  -2    6.36    0.22
   5   3  -2    6.33    0.23
   4   3  -2    0.12    0.02
   4   3  -2    0.06    0.02
   4   3  -2    0.08    0.04
   4   3  -2    0.10    0.04
   3   3  -2    0.07    0.04
   3   3  -2    0.11    0.03
   3   3  -2    0.06    0.02
   3   3  -2    0.06    0.03
   3   3  -2    0.07    0.02
   2   3  -2    3.19    0.10
   2   3  -2    3.29    0.11
   2   3  -2    3.21    0.12
   2   3  -2    3.15    0.09
   2   3  -2    3.26    0.11
   2   3  -2    3.27    0.11
  -2  -3   2    3.18    0.13
   1   3  -2    0.24    0.03
   1   3  -2    0.21    0.04
   1   3  -2    0.25    0.03
   1   3  -2    0.35    0.03
   1   3  -2    0.28    0.04
  -1  -3   2    0.17    0.03
  -1  -3   2    0.23    0.04
   0   3  -2    6.26    0.15
   0   3  -2    6.34    0.17
   0   3  -2    6.37    0.17
   0  -3   2    6.47    0.17
   0  -3   2    6.28    0.17
  -1   3  -2   20.51    0.44
  -1   3  -2   20.72    0.46
  -2   3  -2    7.35    0.21
  -2   3  -2    7.18    0.21
  -2   3  -2    7.27    0.23
   2  -3   2    7.26    0.21
   2  -3   2    7.19    0.21
  -3   3  -2    0.11    0.04
  -3   3  -2    0.19    0.05
   3  -3   2    0.17    0.04
   3  -3   2    0.15    0.03
   3  -3   2    0.13    0.04
   3  -3   2    0.22    0.05
  -4   3  -2    0.27    0.06
   4  -3   2    0.32    0.07
   4  -3   2    0.27    0.05
   4  -3   2    0.28    0.06
   4  -3   2    0.37    0.06
   4  -3   2    0.30    0.04
  -5   3  -2    1.06    0.11
   5  -3   2    0.95    0.09
   5  -3   2    1.07    0.12
   5  -3   2    1.35    0.13
   5  -3   2    1.01    0.09
   5  -3   2    1.12    0.07
  -6   3  -2    0.09    0.06
   6  -3   2    0.03    0.04
   6  -3   2    0.00    0.04
   6  -3   2    0.08    0.06
   6  -3   2    0.03    0.05
  -7   3  -2    0.64    0.11
   7  -3   2    0.48    0.08
   7  -3   2    0.46    0.10
   7  -3   2    0.32    0.09
   7  -3   2    0.49    0.08
   8  -3   2   -0.03    0.05
   8  -3   2   -0.08    0.07
   8  -3   2    0.03    0.05
   9   2  -2    0.08    0.08
   8   2  -2    0.00    0.07
   7   2  -2    0.77    0.08
   7   2  -2    0.72    0.08
   7   2  -2    0.63    0.10
   7   2  -2    0.60    0.04
   6   2  -2    0.88    0.08
   6   2  -2    0.75    0.08
   6   2  -2    0.81    0.05
   6   2  -2    0.91    0.10
   5   2  -2    2.36    0.08
   5   2  -2    2.32    0.08
   5   2  -2    2.61    0.14
   5   2  -2    2.50    0.11
   4   2  -2    3.23    0.14
   4   2  -2    3.29    0.10
   4   2  -2    3.31    0.11
   4   2  -2    3.28    0.10
   3   2  -2    0.04    0.02
   3   2  -2    0.05    0.03
   3   2  -2    0.04    0.03
   3   2  -2    0.05    0.02
   3   2  -2    0.07    0.02
   2   2  -2    3.28    0.12
   2   2  -2    3.31    0.09
   2   2  -2    3.50    0.11
   2   2  -2    3.37    0.10
   2   2  -2    3.42    0.08
   2   2  -2    3.35    0.11
  -2  -2   2    3.36    0.15
   1   2  -2    5.43    0.14
   1   2  -2    5.55    0.13
   1   2  -2    5.61    0.14
   1   2  -2    5.50    0.15
   1   2  -2    5.28    0.12
  -1  -2   2    5.30    0.15
  -1  -2   2    5.45    0.16
   0   2  -2   52.66    1.02
   0   2  -2   52.41    1.02
   0   2  -2   53.23    1.01
   0   2  -2   53.16    1.03
   0  -2   2   52.40    1.03
   0  -2   2   50.97    1.03
  -1   2  -2   47.00    0.89
  -1   2  -2   46.61    0.89
   1  -2   2   45.86    0.88
   1  -2   2   38.82    0.90
  -2   2  -2    5.83    0.17
  -2   2  -2    5.38    0.16
   2  -2   2    5.66    0.17
   2  -2   2    5.65    0.15
   2  -2   2    5.65    0.16
  -3   2  -2    8.57    0.24
   3  -2   2    8.27    0.22
   3  -2   2    8.53    0.24
   3  -2   2    8.39    0.23
   3  -2   2    8.43    0.23
   3  -2   2    8.28    0.21
  -4   2  -2    1.29    0.10
   4  -2   2    1.20    0.09
   4  -2   2    1.34    0.08
   4  -2   2    1.42    0.10
   4  -2   2    1.23    0.07
   4  -2   2    1.21    0.08
   4  -2   2    1.38    0.08
  -5   2  -2    3.29    0.16
   5  -2   2    3.27    0.13
   5  -2   2    3.16    0.13
   5  -2   2    2.98    0.16
   5  -2   2    2.97    0.12
   5  -2   2    2.94    0.15
   6  -2   2    0.78    0.08
   6  -2   2    0.76    0.07
   6  -2   2    0.80    0.11
   6  -2   2    0.65    0.09
   6  -2   2    0.86    0.08
   7  -2   2    0.17    0.07
   7  -2   2    0.07    0.07
   7  -2   2    0.15    0.04
   7  -2   2    0.07    0.05
   8  -2   2    0.68    0.08
   8  -2   2    0.64    0.08
   8  -2   2    0.80    0.12
   9  -2   2    0.03    0.08
   9   1  -2   -0.05    0.08
   8   1  -2   -0.05    0.07
   7   1  -2    0.05    0.07
   7   1  -2    0.00    0.04
   7   1  -2    0.06    0.05
   7   1  -2    0.00    0.04
   7   1  -2    0.02    0.02
   6   1  -2    2.69    0.13
   6   1  -2    2.48    0.09
   6   1  -2    2.81    0.17
   6   1  -2    2.36    0.12
   5   1  -2    0.31    0.05
   5   1  -2    0.28    0.05
   5   1  -2    0.31    0.03
   5   1  -2    0.25    0.06
   5   1  -2    0.24    0.03
   4   1  -2    0.15    0.03
   4   1  -2    0.18    0.05
   4   1  -2    0.15    0.03
   4   1  -2    0.12    0.02
   4   1  -2    0.19    0.03
   3   1  -2   13.17    0.32
   3   1  -2   11.48    0.29
   3   1  -2   13.06    0.28
   3   1  -2   13.48    0.29
   3   1  -2   12.90    0.28
   3   1  -2   13.01    0.29
   2   1  -2   28.96    0.58
   2   1  -2   28.95    0.58
   2   1  -2   28.90    0.58
   2   1  -2   28.94    0.61
   2   1  -2   28.91    0.57
   2   1  -2   30.05    0.57
   1   1  -2   48.15    0.94
   1   1  -2   48.59    0.94
   1   1  -2   48.07    0.94
   1   1  -2   47.59    0.91
  -1  -1   2   48.33    0.96
  -1  -1   2   47.85    0.96
  -1  -1   2   47.77    0.95
   0   1  -2   21.56    0.43
   0   1  -2   21.83    0.45
   0   1  -2   21.82    0.45
   0   1  -2   21.71    0.43
   0  -1   2   21.73    0.44
   0  -1   2   22.36    0.45
  -1   1  -2   73.87    1.44
  -1   1  -2   75.85    1.44
  -1   1  -2   73.97    1.43
  -1   1  -2   74.64    1.44
   1  -1   2   74.97    1.42
   1  -1   2   74.35    1.44
   1  -1   2   74.15    1.43
   1  -1   2   73.85    1.41
   1  -1   2   74.60    1.43
  -2   1  -2    5.15    0.15
  -2   1  -2    5.18    0.15
   2  -1   2    5.12    0.14
   2  -1   2    5.61    0.15
   2  -1   2    5.26    0.12
   2  -1   2    5.26    0.14
  -3   1  -2   20.47    0.48
   3  -1   2   20.90    0.47
   3  -1   2   21.14    0.48
   3  -1   2   20.84    0.45
   3  -1   2   21.48    0.45
   3  -1   2   20.65    0.45
   3  -1   2   21.56    0.45
   3  -1   2   21.06    0.42
   4  -1   2   57.01    1.12
   4  -1   2   56.76    1.12
   4  -1   2   56.79    1.10
   4  -1   2   56.92    1.12
   4  -1   2   54.43    1.16
   4  -1   2   56.24    1.10
   4  -1   2   56.54    1.17
   4  -1   2   56.64    1.12
   5  -1   2    5.70    0.16
   5  -1   2    5.58    0.22
   5  -1   2    5.81    0.18
   5  -1   2    5.86    0.21
   5  -1   2    5.94    0.17
   5  -1   2    5.53    0.17
   5  -1   2    5.96    0.18
   6  -1   2   17.73    0.48
   6  -1   2   18.03    0.42
   6  -1   2   17.71    0.39
   6  -1   2   17.58    0.42
   6  -1   2   17.69    0.47
   6  -1   2   17.99    0.41
   7  -1   2    0.54    0.06
   7  -1   2    0.57    0.07
   7  -1   2    0.65    0.10
   7  -1   2    0.64    0.10
   8  -1   2   14.40    0.45
   8  -1   2   15.30    0.38
   8  -1   2   15.16    0.37
   9  -1   2   -0.09    0.07
   9   0  -2    0.80    0.15
   8   0  -2    0.51    0.12
   7   0  -2   -0.02    0.04
   7   0  -2    0.03    0.07
   7   0  -2    0.09    0.03
   7   0  -2    0.04    0.04
   6   0  -2    2.79    0.14
   6   0  -2    2.80    0.17
   6   0  -2    2.88    0.14
   6   0  -2    2.96    0.11
   6   0  -2    3.00    0.13
   5   0  -2    0.16    0.06
   5   0  -2    0.17    0.03
   5   0  -2    0.18    0.04
   5   0  -2    0.20    0.04
   5   0  -2    0.21    0.05
   4   0  -2    7.84    0.21
   4   0  -2    8.15    0.20
   4   0  -2    7.92    0.20
   4   0  -2    7.81    0.19
   4   0  -2    7.80    0.25
   3   0  -2    1.26    0.06
   3   0  -2    1.31    0.06
   3   0  -2    1.24    0.06
   3   0  -2    1.27    0.06
   3   0  -2    1.26    0.06
   3   0  -2    1.22    0.08
   2   0  -2   13.47    0.28
   2   0  -2   13.72    0.28
   2   0  -2   13.12    0.28
   2   0  -2   13.70    0.29
   2   0  -2   13.37    0.31
   2   0  -2   13.33    0.29
   1   0  -2    0.15    0.03
   1   0  -2    0.18    0.02
   1   0  -2    0.22    0.03
   1   0  -2    0.25    0.03
   1   0  -2    0.19    0.03
   1   0  -2    0.20    0.04
  -1   0   2    0.23    0.03
   0   0  -2   13.75    0.27
   0   0  -2   13.37    0.29
   0   0  -2   14.13    0.29
   0   0   2   14.03    0.29
   0   0   2   13.46    0.29
   0   0   2   14.39    0.29
   0   0   2   13.61    0.28
   0   0   2   13.51    0.29
  -1   0  -2   66.65    1.29
  -1   0  -2   66.58    1.28
   1   0   2   66.29    1.27
   1   0   2   67.27    1.28
   1   0   2   65.87    1.29
   1   0   2   67.43    1.28
   1   0   2   66.90    1.28
   1   0   2   67.16    1.29
  -2   0  -2    0.15    0.03
   2   0   2    0.11    0.02
   2   0   2    0.12    0.02
   2   0   2    0.19    0.03
   2   0   2    0.17    0.02
   2   0   2    0.16    0.02
   2   0   2    0.17    0.02
   3   0   2   40.17    0.80
   3   0   2   40.75    0.82
   3   0   2   41.46    0.83
   3   0   2   41.28    0.81
   3   0   2   39.78    0.84
   3   0   2   40.48    0.81
   3   0   2   41.77    0.85
   3   0   2   40.78    0.81
   4   0   2    0.24    0.05
   4   0   2    0.21    0.03
   4   0   2    0.17    0.03
   4   0   2    0.18    0.04
   4   0   2    0.17    0.03
   4   0   2    0.27    0.05
   4   0   2    0.16    0.04
   4   0   2    0.19    0.03
   5   0   2   20.59    0.44
   5   0   2   20.92    0.51
   5   0   2   20.98    0.45
   5   0   2   20.14    0.44
   5   0   2   20.66    0.44
   5   0   2   20.80    0.50
   5   0   2   20.63    0.48
   6   0   2    1.65    0.10
   6   0   2    1.41    0.11
   6   0   2    1.93    0.13
   6   0   2    1.46    0.08
   6   0   2    1.67    0.12
   6   0   2    1.61    0.08
   7   0   2    5.00    0.15
   7   0   2    4.90    0.21
   7   0   2    5.13    0.19
   7   0   2    4.69    0.17
   7   0   2    4.86    0.15
   7   0   2    4.81    0.22
   8   0   2    0.55    0.06
   8   0   2    0.42    0.10
   8   0   2    0.48    0.05
   8   0   2    0.64    0.11
   9   0   2    1.08    0.14
   9  -1  -2   -0.08    0.09
   8  -1  -2    0.32    0.08
   8  -1  -2    0.27    0.08
   8  -1  -2    0.22    0.10
   7  -1  -2    0.09    0.05
   7  -1  -2   -0.03    0.03
   7  -1  -2   -0.02    0.06
   7  -1  -2    0.03    0.04
   6  -1  -2    0.33    0.06
   6  -1  -2    0.37    0.06
   6  -1  -2    0.33    0.05
   6  -1  -2    0.32    0.05
   5  -1  -2    2.91    0.13
   5  -1  -2    2.38    0.10
   5  -1  -2    2.89    0.11
   5  -1  -2    2.75    0.11
   5  -1  -2    3.01    0.13
   4  -1  -2    2.87    0.10
   4  -1  -2    2.88    0.11
   4  -1  -2    2.80    0.11
   4  -1  -2    2.75    0.12
   3  -1  -2    3.76    0.12
   3  -1  -2    3.77    0.12
   3  -1  -2    3.77    0.12
   3  -1  -2    3.78    0.12
   3  -1  -2    3.62    0.11
   2  -1  -2   69.82    1.34
   2  -1  -2   69.31    1.32
   2  -1  -2   68.77    1.34
   2  -1  -2   69.04    1.33
   2  -1  -2   69.41    1.33
   2  -1  -2   69.04    1.34
  -2   1   2   67.47    1.37
   1  -1  -2   46.78    0.92
   1  -1  -2   47.51    0.94
   1  -1  -2   46.88    0.92
   1  -1  -2   48.26    0.94
   1  -1  -2   48.58    0.93
   1  -1  -2   48.37    0.92
  -1   1   2   47.97    0.95
  -1   1   2   48.46    0.95
   0  -1  -2   35.03    0.69
   0  -1  -2   34.53    0.67
   0  -1  -2   34.73    0.69
   0   1   2   34.82    0.69
   0   1   2   35.18    0.69
   0   1   2   35.91    0.69
  -1  -1  -2    0.39    0.03
  -1  -1  -2    0.33    0.03
   1   1   2    0.39    0.03
   1   1   2    0.32    0.03
   1   1   2    0.38    0.03
   1   1   2    0.35    0.03
   2   1   2   31.28    0.62
   2   1   2   30.31    0.61
   2   1   2   30.69    0.60
   2   1   2   30.31    0.63
   2   1   2   31.01    0.61
   2   1   2   31.01    0.62
   2   1   2   30.55    0.60
   3   1   2    0.03    0.02
   3   1   2    0.04    0.01
   3   1   2    0.04    0.01
   3   1   2    0.03    0.02
   3   1   2    0.00    0.02
   3   1   2    0.02    0.02
   4   1   2    1.68    0.08
   4   1   2    1.76    0.06
   4   1   2    1.73    0.10
   4   1   2    1.70    0.06
   4   1   2    1.80    0.09
   5   1   2    6.77    0.16
   5   1   2    6.74    0.16
   5   1   2    6.78    0.22
   5   1   2    6.73    0.20
   5   1   2    6.86    0.23
   5   1   2    6.78    0.16
   5   1   2    6.83    0.21
   6   1   2    0.81    0.10
   6   1   2    0.83    0.09
   6   1   2    0.83    0.05
   6   1   2    0.88    0.05
   6   1   2    0.85    0.05
   6   1   2    0.64    0.08
   6   1   2    0.74    0.08
   7   1   2    0.54    0.07
   7   1   2    0.67    0.09
   7   1   2    0.53    0.09
   7   1   2    0.59    0.05
   7   1   2    0.51    0.08
   7   1   2    0.58    0.05
   8   1   2    2.06    0.15
   8   1   2    2.21    0.17
   9   1   2    0.47    0.10
   8  -2  -2    0.44    0.09
   8  -2  -2    0.38    0.07
   8  -2  -2    0.37    0.08
   8  -2  -2    0.42    0.11
   7  -2  -2    0.26    0.07
   7  -2  -2    0.18    0.08
   7  -2  -2    0.10    0.05
   7  -2  -2    0.19    0.07
   6  -2  -2    0.61    0.08
   6  -2  -2    0.71    0.09
   6  -2  -2    0.56    0.07
   5  -2  -2    1.13    0.10
   5  -2  -2    1.04    0.06
   5  -2  -2    1.03    0.08
   5  -2  -2    0.96    0.08
   4  -2  -2    1.87    0.09
   4  -2  -2    1.90    0.10
   4  -2  -2    2.03    0.08
   4  -2  -2    2.10    0.10
   3  -2  -2    0.19    0.04
   3  -2  -2    0.27    0.04
   3  -2  -2    0.29    0.03
   3  -2  -2    0.31    0.04
  -3   2   2    0.31    0.06
   2  -2  -2    8.33    0.19
   2  -2  -2    8.33    0.18
   2  -2  -2    8.42    0.21
   2  -2  -2    8.36    0.21
   2  -2  -2    8.22    0.20
  -2   2   2    8.31    0.23
   1  -2  -2    4.23    0.12
   1  -2  -2    4.03    0.10
   1  -2  -2    3.93    0.12
   1  -2  -2    4.12    0.11
   1  -2  -2    4.25    0.11
  -1   2   2    3.95    0.13
  -1   2   2    4.28    0.13
   0  -2  -2    1.33    0.05
   0  -2  -2    1.36    0.05
   0  -2  -2    1.31    0.05
   0  -2  -2    1.37    0.06
   0   2   2    1.25    0.05
   0   2   2    1.32    0.05
  -1  -2  -2    6.00    0.16
  -1  -2  -2    6.62    0.16
  -1  -2  -2    6.29    0.16
   1   2   2    6.57    0.16
   1   2   2    6.30    0.13
   1   2   2    6.67    0.14
   1   2   2    6.52    0.16
   2   2   2    3.02    0.09
   2   2   2    3.04    0.10
   2   2   2    2.98    0.07
   2   2   2    3.10    0.09
   2   2   2    3.07    0.08
   2   2   2    3.09    0.09
   2   2   2    2.98    0.11
   2   2   2    3.04    0.09
   3   2   2    1.38    0.06
   3   2   2    1.28    0.06
   3   2   2    1.41    0.05
   3   2   2    1.53    0.07
   3   2   2    1.41    0.08
   3   2   2    1.38    0.05
   4   2   2   12.85    0.33
   4   2   2   12.75    0.27
   4   2   2   13.16    0.27
   4   2   2   13.06    0.32
   5   2   2    0.62    0.04
   5   2   2    0.70    0.08
   5   2   2    0.64    0.07
   5   2   2    0.64    0.08
   5   2   2    0.67    0.04
   6   2   2    2.55    0.13
   6   2   2    2.53    0.14
   6   2   2    2.73    0.15
   7   2   2    0.13    0.05
   7   2   2   -0.02    0.05
   7   2   2    0.12    0.05
   7   2   2    0.07    0.06
   8   2   2    1.12    0.12
   8   2   2    1.05    0.13
   8   2   2    1.23    0.13
   8   2   2    1.06    0.11
   9   2   2    0.44    0.10
  10   2   2    0.14    0.09
   8  -3  -2    0.17    0.10
   8  -3  -2    0.22    0.07
   8  -3  -2    0.11    0.06
   7  -3  -2    0.08    0.06
   7  -3  -2    0.02    0.05
   7  -3  -2   -0.09    0.05
   6  -3  -2    0.16    0.05
   6  -3  -2    0.12    0.05
   6  -3  -2    0.03    0.05
   5  -3  -2    3.66    0.16
   5  -3  -2    3.54    0.16
   4  -3  -2    0.07    0.04
   4  -3  -2    0.05    0.04
   4  -3  -2    0.10    0.04
   4  -3  -2    0.19    0.05
  -4   3   2    0.14    0.06
   3  -3  -2    1.41    0.07
   3  -3  -2    1.45    0.08
   3  -3  -2    1.74    0.09
   3  -3  -2    1.45    0.09
   3  -3  -2    1.55    0.09
  -3   3   2    1.46    0.11
   2  -3  -2    0.14    0.04
   2  -3  -2    0.14    0.03
   2  -3  -2    0.15    0.03
   2  -3  -2    0.15    0.03
   2  -3  -2    0.17    0.04
  -2   3   2    0.11    0.04
   1  -3  -2   22.33    0.46
   1  -3  -2   21.62    0.44
   1  -3  -2   21.46    0.47
  -1   3   2   21.04    0.49
  -1   3   2   22.25    0.48
   0  -3  -2    1.40    0.06
   0  -3  -2    1.40    0.07
   0  -3  -2    1.47    0.06
   0  -3  -2    1.44    0.06
   0  -3  -2    1.45    0.06
   0   3   2    1.45    0.06
  -1  -3  -2   19.03    0.40
  -1  -3  -2   18.76    0.40
   1   3   2   18.91    0.40
   1   3   2   18.51    0.38
   1   3   2   18.78    0.36
   1   3   2   18.39    0.37
   1   3   2   19.39    0.40
  -2  -3  -2    0.25    0.04
  -2  -3  -2    0.26    0.04
   2   3   2    0.25    0.03
   2   3   2    0.27    0.02
   2   3   2    0.24    0.02
   2   3   2    0.30    0.03
   3   3   2    2.04    0.10
   3   3   2    2.18    0.07
   3   3   2    2.14    0.07
   3   3   2    2.04    0.07
   3   3   2    1.99    0.10
   3   3   2    2.03    0.07
   4   3   2    0.37    0.06
   4   3   2    0.31    0.05
   4   3   2    0.33    0.03
   4   3   2    0.33    0.03
   5   3   2   12.80    0.33
   5   3   2   12.30    0.26
   5   3   2   12.52    0.35
   6   3   2    0.27    0.06
   6   3   2    0.29    0.06
   6   3   2    0.27    0.07
   7   3   2    0.46    0.07
   7   3   2    0.40    0.08
   7   3   2    0.64    0.09
   8   3   2    0.76    0.11
   8   3   2    0.63    0.10
   8   3   2    0.66    0.10
   8   3   2    0.70    0.10
   9   3   2    0.99    0.13
   9   3   2    0.93    0.13
   9   3   2    1.14    0.12
  10   3   2    0.89    0.15
  10   3   2    0.76    0.13
   8  -4  -2    2.36    0.17
   8  -4  -2    2.41    0.17
   7  -4  -2    0.22    0.08
   7  -4  -2    0.26    0.07
   7  -4  -2    0.24    0.08
   6  -4  -2    2.52    0.15
   6  -4  -2    2.49    0.16
  -6   4   2    2.35    0.18
   5  -4  -2    0.69    0.09
   5  -4  -2    0.70    0.09
   5  -4  -2    0.62    0.08
   5  -4  -2    0.53    0.08
  -5   4   2    0.69    0.11
   4  -4  -2   13.96    0.37
   4  -4  -2   14.30    0.39
   4  -4  -2   14.19    0.38
   4  -4  -2   14.06    0.37
  -4   4   2   14.25    0.42
   3  -4  -2    0.78    0.07
   3  -4  -2    0.84    0.07
   3  -4  -2    0.68    0.07
   3  -4  -2    0.84    0.05
   3  -4  -2    0.90    0.08
  -3   4   2    0.84    0.09
   2  -4  -2    7.91    0.19
   2  -4  -2    8.16    0.23
   2  -4  -2    8.63    0.24
   2  -4  -2    8.08    0.23
   2  -4  -2    8.25    0.24
  -2   4   2    8.17    0.25
   1  -4  -2   13.23    0.32
   1  -4  -2   14.02    0.33
   1  -4  -2   13.45    0.29
  -1   4   2   13.55    0.33
   0  -4  -2    6.28    0.18
   0  -4  -2    6.16    0.17
   0  -4  -2    6.30    0.18
   0  -4  -2    6.46    0.16
   0   4   2    6.35    0.17
  -1  -4  -2   13.30    0.31
  -1  -4  -2   13.70    0.32
  -1  -4  -2   13.61    0.32
   1   4   2   13.58    0.28
   1   4   2   13.85    0.32
   1   4   2   13.58    0.30
  -2  -4  -2   11.82    0.29
   2   4   2   11.76    0.28
   2   4   2   11.73    0.27
   2   4   2   11.58    0.28
   2   4   2   11.82    0.26
  -3  -4  -2   33.16    0.74
   3   4   2   35.11    0.70
   3   4   2   34.38    0.69
   3   4   2   35.01    0.70
   3   4   2   34.62    0.70
   3   4   2   35.04    0.68
   3   4   2   34.11    0.73
   4   4   2    5.16    0.15
   4   4   2    4.94    0.18
   4   4   2    4.90    0.13
   4   4   2    5.20    0.19
   4   4   2    4.84    0.13
   4   4   2    4.87    0.14
   5   4   2   10.54    0.27
   5   4   2   10.39    0.30
   5   4   2   10.42    0.31
   5   4   2   10.14    0.23
   5   4   2   10.07    0.23
   5   4   2   10.30    0.23
   6   4   2    2.17    0.06
   6   4   2    2.12    0.06
   6   4   2    2.23    0.14
   6   4   2    2.01    0.06
   6   4   2    2.15    0.12
   6   4   2    1.95    0.13
   7   4   2    9.73    0.29
   7   4   2    9.43    0.32
   7   4   2    9.38    0.31
   7   4   2    9.11    0.32
   8   4   2   -0.01    0.05
   8   4   2    0.06    0.05
   8   4   2    0.00    0.06
   8   4   2    0.14    0.06
   9   4   2    1.71    0.15
   9   4   2    1.60    0.16
   9   4   2    1.64    0.16
   9   4   2    1.84    0.15
   9   4   2    1.86    0.15
  10   4   2    0.17    0.09
  10   4   2    0.11    0.08
   7  -5  -2    1.25    0.14
   7  -5  -2    1.39    0.14
  -7   5   2    1.11    0.17
   6  -5  -2    0.50    0.09
   6  -5  -2    0.81    0.11
  -6   5   2    0.65    0.12
   5  -5  -2    3.36    0.17
   5  -5  -2    3.22    0.16
   5  -5  -2    3.34    0.18
   5  -5  -2    3.33    0.17
  -5   5   2    3.09    0.20
   4  -5  -2    0.01    0.05
   4  -5  -2    0.08    0.05
   4  -5  -2    0.03    0.05
   4  -5  -2    0.10    0.05
  -4   5   2    0.06    0.06
   3  -5  -2    4.23    0.11
   3  -5  -2    4.14    0.17
   3  -5  -2    4.16    0.17
   3  -5  -2    4.12    0.18
   3  -5  -2    3.98    0.17
  -3   5   2    4.21    0.19
   2  -5  -2    5.92    0.15
   2  -5  -2    5.90    0.19
   2  -5  -2    6.01    0.21
  -2   5   2    5.67    0.21
   1  -5  -2    1.18    0.08
   1  -5  -2    1.19    0.08
  -1   5   2    1.18    0.08
   0  -5  -2    0.68    0.06
   0  -5  -2    0.61    0.05
   0   5   2    0.71    0.06
   0   5   2    0.64    0.06
  -1  -5  -2    1.89    0.08
  -1  -5  -2    1.70    0.10
  -1  -5  -2    1.83    0.09
   1   5   2    2.02    0.09
   1   5   2    1.81    0.07
   1   5   2    1.86    0.09
  -2  -5  -2   17.71    0.41
  -2  -5  -2   17.16    0.42
   2   5   2   17.91    0.41
   2   5   2   17.44    0.38
   2   5   2   17.40    0.41
  -3  -5  -2    1.33    0.09
   3   5   2    1.27    0.07
   3   5   2    1.16    0.07
   3   5   2    1.23    0.05
   3   5   2    1.24    0.07
   3   5   2    1.22    0.07
   4   5   2    0.96    0.06
   4   5   2    0.93    0.09
   4   5   2    1.02    0.07
   4   5   2    0.84    0.06
   4   5   2    0.80    0.05
   4   5   2    1.03    0.06
   4   5   2    1.03    0.10
   5   5   2    0.02    0.02
   5   5   2    0.02    0.03
   5   5   2   -0.01    0.02
   5   5   2   -0.01    0.04
   5   5   2    0.00    0.04
   5   5   2    0.03    0.02
   6   5   2    2.67    0.16
   6   5   2    2.61    0.13
   6   5   2    2.55    0.09
   6   5   2    2.69    0.15
   7   5   2    1.29    0.13
   7   5   2    1.16    0.13
   7   5   2    1.20    0.10
   8   5   2    0.05    0.06
   8   5   2    0.08    0.06
   8   5   2    0.03    0.06
   8   5   2   -0.07    0.05
   8   5   2    0.06    0.06
   9   5   2    1.19    0.14
   9   5   2    1.34    0.14
   9   5   2    1.29    0.15
   9   5   2    1.21    0.15
   9   5   2    1.40    0.14
  10   5   2    0.05    0.07
  10   5   2    0.07    0.08
   7  -6  -2   -0.06    0.06
   7  -6  -2    0.00    0.07
  -7   6   2    0.24    0.11
   6  -6  -2    0.02    0.06
  -6   6   2   -0.02    0.06
   5  -6  -2    0.05    0.06
   5  -6  -2    0.02    0.05
   5  -6  -2    0.00    0.06
   5  -6  -2    0.11    0.06
  -5   6   2    0.09    0.08
   4  -6  -2    0.45    0.08
   4  -6  -2    0.45    0.08
   4  -6  -2    0.38    0.07
   4  -6  -2    0.50    0.09
  -4   6   2    0.53    0.11
   3  -6  -2    0.49    0.08
   3  -6  -2    0.47    0.07
   3  -6  -2    0.46    0.08
   3  -6  -2    0.48    0.08
  -3   6   2    0.39    0.08
   2  -6  -2    4.98    0.20
   2  -6  -2    5.20    0.19
  -2   6   2    4.89    0.20
   1  -6  -2    0.81    0.07
   1  -6  -2    0.56    0.07
  -1   6   2    0.76    0.08
   0  -6  -2   27.77    0.61
   0  -6  -2   27.69    0.57
   0   6   2   27.18    0.61
   0   6   2   26.74    0.59
  -1  -6  -2    2.73    0.12
  -1  -6  -2    2.60    0.11
   1   6   2    2.57    0.12
   1   6   2    2.56    0.12
   1   6   2    2.55    0.10
  -2  -6  -2   27.05    0.59
  -2  -6  -2   26.33    0.61
   2   6   2   26.64    0.57
   2   6   2   25.73    0.54
   2   6   2   27.47    0.60
   2   6   2   26.36    0.59
  -3  -6  -2    1.98    0.12
   3   6   2    2.08    0.10
   3   6   2    1.82    0.10
   3   6   2    1.75    0.09
  -4  -6  -2   19.18    0.49
   4   6   2   19.07    0.43
   4   6   2   18.55    0.41
   4   6   2   18.87    0.44
   4   6   2   18.98    0.43
   4   6   2   19.34    0.44
   5   6   2    0.97    0.07
   5   6   2    1.24    0.08
   5   6   2    1.21    0.06
   5   6   2    1.12    0.08
   5   6   2    1.17    0.13
   5   6   2    0.94    0.10
   5   6   2    1.01    0.07
   6   6   2    4.63    0.18
   6   6   2    4.98    0.16
   6   6   2    4.79    0.21
   6   6   2    4.84    0.15
   6   6   2    4.92    0.22
   7   6   2    0.74    0.09
   7   6   2    0.60    0.08
   7   6   2    0.59    0.05
   7   6   2    0.75    0.11
   7   6   2    0.62    0.10
   8   6   2    2.88    0.16
   8   6   2    2.97    0.19
   8   6   2    2.84    0.18
   8   6   2    3.08    0.20
   9   6   2    0.02    0.07
   9   6   2    0.15    0.07
  10   6   2    0.40    0.11
  10   6   2    0.35    0.11
   6  -7  -2    0.08    0.07
  -6   7   2   -0.01    0.09
   5  -7  -2    0.37    0.09
   5  -7  -2    0.39    0.13
   5  -7  -2    0.51    0.09
   5  -7  -2    0.36    0.09
  -5   7   2    0.66    0.12
   4  -7  -2    0.08    0.06
   4  -7  -2    0.16    0.06
   4  -7  -2    0.19    0.07
   4  -7  -2    0.19    0.06
  -4   7   2    0.17    0.08
   3  -7  -2    0.18    0.06
   3  -7  -2    0.16    0.06
   3  -7  -2    0.12    0.06
   3  -7  -2    0.06    0.06
  -3   7   2    0.14    0.07
   2  -7  -2    0.33    0.07
   2  -7  -2    0.42    0.07
  -2   7   2    0.33    0.07
   1  -7  -2    1.64    0.12
   1  -7  -2    1.88    0.11
  -1   7   2    1.80    0.12
   0  -7  -2    0.14    0.04
   0  -7  -2    0.15    0.05
   0  -7  -2    0.17    0.05
   0   7   2    0.14    0.05
   0   7   2    0.21    0.05
  -1  -7  -2   12.81    0.35
  -1  -7  -2   12.85    0.32
   1   7   2   13.31    0.34
   1   7   2   13.04    0.32
  -2  -7  -2    2.03    0.12
  -2  -7  -2    1.94    0.11
   2   7   2    2.10    0.09
   2   7   2    2.20    0.11
  -3  -7  -2    4.75    0.19
   3   7   2    4.54    0.18
   3   7   2    4.57    0.16
  -4  -7  -2    0.74    0.10
   4   7   2    0.70    0.07
   4   7   2    0.69    0.08
  -5  -7  -2    1.59    0.13
   5   7   2    1.33    0.12
   5   7   2    1.29    0.09
   5   7   2    1.44    0.09
   6   7   2    0.56    0.10
   6   7   2    0.39    0.07
   6   7   2    0.60    0.10
   6   7   2    0.69    0.07
   7   7   2    0.06    0.03
   7   7   2    0.02    0.05
   7   7   2   -0.05    0.05
   7   7   2    0.06    0.06
   8   7   2    1.95    0.14
   8   7   2    1.86    0.18
   9   7   2    0.07    0.08
   9   7   2    0.18    0.12
   6  -8  -2    0.96    0.14
  -6   8   2    1.12    0.18
   5  -8  -2    1.57    0.17
   5  -8  -2    1.47    0.16
   5  -8  -2    1.78    0.18
  -5   8   2    1.60    0.19
   4  -8  -2    0.85    0.12
   4  -8  -2    0.51    0.09
   4  -8  -2    1.07    0.14
   4  -8  -2    0.67    0.11
  -4   8   2    0.92    0.14
   3  -8  -2    1.17    0.14
   3  -8  -2    1.15    0.13
  -3   8   2    1.13    0.13
   2  -8  -2    0.38    0.08
   2  -8  -2    0.48    0.08
  -2   8   2    0.37    0.08
   1  -8  -2    0.49    0.08
  -1   8   2    0.53    0.09
   0  -8  -2    0.08    0.04
   0  -8  -2    0.02    0.04
   0  -8  -2   -0.02    0.05
   0   8   2   -0.01    0.05
   0   8   2    0.01    0.04
  -1  -8  -2    1.10    0.10
  -1  -8  -2    1.12    0.09
   1   8   2    1.04    0.08
   1   8   2    1.05    0.10
  -2  -8  -2    0.33    0.06
  -2  -8  -2    0.16    0.05
   2   8   2    0.28    0.05
   2   8   2    0.27    0.06
  -3  -8  -2    0.36    0.07
  -3  -8  -2    0.45    0.08
   3   8   2    0.45    0.07
   3   8   2    0.28    0.06
  -4  -8  -2    0.03    0.05
   4   8   2    0.02    0.04
   4   8   2    0.03    0.04
  -5  -8  -2    0.30    0.08
   5   8   2    0.19    0.05
   5   8   2    0.22    0.05
  -6  -8  -2    0.83    0.15
   6   8   2    0.80    0.11
   6   8   2    0.88    0.09
   6   8   2    0.87    0.12
   6   8   2    0.93    0.10
   7   8   2    0.10    0.04
   7   8   2    0.00    0.06
   7   8   2    0.17    0.07
   7   8   2    0.08    0.06
   8   8   2   -0.05    0.05
   8   8   2    0.04    0.07
   9   8   2    0.00    0.07
   5  -9  -2   10.29    0.38
   5  -9  -2   10.06    0.38
   5  -9  -2    9.80    0.39
  -5   9   2   10.00    0.42
   4  -9  -2    0.19    0.09
   4  -9  -2    0.25    0.08
   4  -9  -2    0.13    0.08
  -4   9   2    0.22    0.10
   3  -9  -2   11.47    0.44
   3  -9  -2   11.63    0.39
  -3   9   2   11.67    0.41
   2  -9  -2    0.45    0.09
   2  -9  -2    0.23    0.07
  -2   9   2    0.20    0.08
   1  -9  -2   26.06    0.66
  -1   9   2   26.87    0.66
   0  -9  -2    3.97    0.19
   0  -9  -2    3.64    0.18
   0  -9  -2    3.91    0.15
   0   9   2    3.75    0.17
   0   9   2    3.66    0.19
  -1  -9  -2   12.71    0.34
  -1  -9  -2   12.59    0.38
   1   9   2   12.18    0.37
   1   9   2   12.47    0.34
  -2  -9  -2    8.55    0.28
  -2  -9  -2    8.79    0.31
   2   9   2    9.24    0.29
   2   9   2    8.83    0.25
  -3  -9  -2   13.86    0.40
  -3  -9  -2   14.25    0.42
   3   9   2   14.01    0.34
   3   9   2   13.51    0.40
   3   9   2   13.87    0.38
  -4  -9  -2    8.46    0.30
   4   9   2    8.53    0.27
   4   9   2    8.80    0.29
  -5  -9  -2    1.00    0.12
   5   9   2    1.19    0.11
   5   9   2    1.18    0.10
  -6  -9  -2    4.91    0.26
   6   9   2    4.78    0.20
   6   9   2    4.73    0.20
   7   9   2    1.21    0.10
   7   9   2    1.06    0.14
   7   9   2    1.36    0.13
   8   9   2    3.46    0.15
   8   9   2    3.27    0.23
   9   9   2    0.06    0.09
   4 -10  -2    0.17    0.09
  -4  10   2    0.16    0.10
   3 -10  -2    2.75    0.19
  -3  10   2    2.47    0.19
   2 -10  -2    3.50    0.21
  -2  10   2    3.93    0.21
   1 -10  -2    4.19    0.21
   1 -10  -2    3.85    0.21
  -1  10   2    4.07    0.20
   0 -10  -2    2.80    0.18
   0 -10  -2    2.88    0.18
   0  10   2    2.93    0.16
  -1 -10  -2    6.83    0.23
  -1 -10  -2    6.53    0.27
   1  10   2    6.43    0.26
   1  10   2    6.56    0.23
  -2 -10  -2    3.92    0.18
  -2 -10  -2    4.01    0.21
   2  10   2    3.78    0.16
   2  10   2    3.90    0.19
  -3 -10  -2    1.15    0.13
  -3 -10  -2    1.36    0.12
   3  10   2    0.78    0.07
   3  10   2    1.20    0.12
   3  10   2    1.05    0.12
  -4 -10  -2    1.12    0.13
   4  10   2    0.78    0.10
   4  10   2    0.97    0.11
  -5 -10  -2    1.48    0.16
   5  10   2    1.46    0.13
   5  10   2    1.74    0.13
  -6 -10  -2    0.88    0.13
   6  10   2    0.95    0.11
   6  10   2    0.89    0.11
  -7 -10  -2    0.06    0.09
   7  10   2    0.07    0.05
   7  10   2    0.07    0.06
   8  10   2   -0.03    0.04
   8  10   2   -0.08    0.07
   3 -11  -2    0.56    0.11
  -3  11   2    0.55    0.12
   2 -11  -2    0.44    0.10
  -2  11   2    0.42    0.11
   1 -11  -2    0.47    0.10
   1 -11  -2    0.66    0.12
  -1  11   2    0.40    0.10
   0 -11  -2    5.35    0.25
   0 -11  -2    5.63    0.31
   0  11   2    5.84    0.25
  -1 -11  -2    0.10    0.07
  -1 -11  -2    0.25    0.07
   1  11   2    0.07    0.06
   1  11   2    0.26    0.09
  -2 -11  -2    5.53    0.26
  -2 -11  -2    5.62    0.23
   2  11   2    5.43    0.25
  -3 -11  -2    0.17    0.07
  -3 -11  -2    0.14    0.07
   3  11   2    0.07    0.07
  -4 -11  -2   10.10    0.36
   4  11   2    9.83    0.33
   4  11   2   10.19    0.36
  -5 -11  -2    0.15    0.08
   5  11   2   -0.05    0.06
   5  11   2    0.06    0.05
  -6 -11  -2    2.02    0.20
   6  11   2    1.88    0.15
   6  11   2    2.13    0.15
  -7 -11  -2    0.22    0.10
   7  11   2    0.05    0.05
  -8 -11  -2    1.19    0.19
   8  11   2    1.23    0.13
   8  11   2    1.04    0.16
   2 -12  -2    0.42    0.11
   2 -12  -2    0.48    0.12
  -2  12   2    0.66    0.13
   1 -12  -2    0.91    0.14
   1 -12  -2    1.13    0.15
  -1  12   2    1.10    0.14
   0 -12  -2   -0.04    0.06
   0  12   2   -0.04    0.05
  -1 -12  -2    0.88    0.13
   1  12   2    1.07    0.14
  -2 -12  -2    0.48    0.09
  -2 -12  -2    0.30    0.10
   2  12   2    0.41    0.10
  -3 -12  -2    0.54    0.10
  -3 -12  -2    0.68    0.12
   3  12   2    0.67    0.11
  -4 -12  -2    1.14    0.15
  -4 -12  -2    1.14    0.14
   4  12   2    0.99    0.14
   4  12   2    1.10    0.13
  -5 -12  -2   -0.01    0.08
   5  12   2    0.15    0.08
   5  12   2    0.09    0.07
  -6 -12  -2   -0.05    0.08
   6  12   2    0.01    0.06
  -7 -12  -2    0.00    0.09
   7  12   2    0.16    0.07
   1 -13  -2    0.17    0.10
   1 -13  -2    0.24    0.09
   0 -13  -2    0.04    0.07
  -1 -13  -2    0.54    0.12
  -2 -13  -2    0.08    0.08
   2  13   2   -0.09    0.07
  -3 -13  -2    1.09    0.16
  -3 -13  -2    0.99    0.14
   3  13   2    0.74    0.13
  -4 -13  -2   -0.01    0.07
  -4 -13  -2    0.15    0.08
   4  13   2   -0.04    0.06
   4  13   2    0.03    0.08
  -5 -13  -2    1.32    0.17
   5  13   2    0.84    0.13
   5  13   2    0.92    0.14
  -6 -13  -2    0.37    0.13
   6  13   2    0.33    0.09
  -2 -14  -2    0.43    0.13
   2  14   2    0.71    0.14
  -3 -14  -2    2.46    0.22
   3  14   2    2.26    0.21
  -4 -14  -2    0.04    0.09
   4  14   2   -0.03    0.09
   4  12  -3    2.27    0.20
   4  12  -3    2.55    0.22
  -4 -12   3    2.49    0.21
   3  12  -3    0.29    0.13
  -3 -12   3    0.44    0.11
   2  12  -3    3.48    0.22
   2  12  -3    3.97    0.27
  -2 -12   3    3.75    0.23
   1  12  -3    0.06    0.09
   1  12  -3    0.20    0.12
  -1 -12   3    0.04    0.07
   0  12  -3    1.00    0.17
   0  12  -3    1.02    0.16
   0 -12   3    1.46    0.18
  -1  12  -3    0.13    0.11
  -1  12  -3    0.09    0.09
   6  11  -3    0.31    0.12
   6  11  -3    0.29    0.09
  -6 -11   3    0.09    0.09
   5  11  -3    1.53    0.16
   5  11  -3    1.26    0.16
  -5 -11   3    1.48    0.18
   4  11  -3    1.09    0.16
   4  11  -3    0.81    0.13
  -4 -11   3    1.33    0.17
   3  11  -3    1.19    0.16
   3  11  -3    0.99    0.16
  -3 -11   3    1.07    0.15
   2  11  -3    0.71    0.14
  -2 -11   3    0.74    0.12
   1  11  -3    3.60    0.21
   1  11  -3    3.36    0.24
  -1 -11   3    3.26    0.19
   0  11  -3    0.23    0.10
   0  11  -3    0.19    0.09
  -1  11  -3    0.66    0.14
  -1  11  -3    0.47    0.12
  -2  11  -3    0.14    0.10
  -2  11  -3    0.18    0.11
   7  10  -3    0.29    0.11
   7  10  -3    0.37    0.09
   6  10  -3    1.45    0.15
   6  10  -3    1.21    0.16
  -6 -10   3    1.06    0.16
   5  10  -3   -0.02    0.08
   5  10  -3    0.16    0.07
  -5 -10   3    0.04    0.08
   4  10  -3    4.47    0.24
   4  10  -3    4.70    0.25
  -4 -10   3    4.73    0.25
   3  10  -3    0.24    0.08
   3  10  -3    0.33    0.10
  -3 -10   3    0.30    0.09
   2  10  -3    1.75    0.18
  -2 -10   3    1.42    0.15
   1  10  -3   -0.07    0.07
  -1 -10   3   -0.01    0.05
   0  10  -3    0.04    0.09
   0  10  -3   -0.04    0.07
   0 -10   3   -0.04    0.05
  -1  10  -3    0.15    0.09
  -1  10  -3    0.27    0.10
  -2  10  -3    1.91    0.20
  -3  10  -3    0.14    0.10
  -4  10  -3    1.69    0.21
   7   9  -3    1.33    0.17
   7   9  -3    1.43    0.13
   6   9  -3    0.13    0.09
   6   9  -3    0.13    0.06
  -6  -9   3    0.22    0.10
   5   9  -3    1.77    0.17
   5   9  -3    1.78    0.14
  -5  -9   3    1.40    0.16
   4   9  -3    0.44    0.11
   4   9  -3    0.31    0.08
  -4  -9   3    0.34    0.09
   3   9  -3    3.85    0.22
   3   9  -3    3.82    0.20
  -3  -9   3    3.61    0.20
   2   9  -3    0.46    0.10
  -2  -9   3    0.30    0.08
   1   9  -3    4.89    0.25
  -1  -9   3    4.95    0.22
   0   9  -3    0.06    0.07
   0   9  -3   -0.07    0.06
   0  -9   3    0.01    0.05
  -1   9  -3    6.16    0.30
  -1   9  -3    6.08    0.28
   1  -9   3    6.16    0.22
  -2   9  -3    0.14    0.08
  -3   9  -3    2.92    0.22
  -4   9  -3    0.30    0.12
  -5   9  -3    0.94    0.18
   5  -9   3    1.23    0.17
   5  -9   3    1.19    0.18
   5  -9   3    1.24    0.17
   8   8  -3    4.90    0.28
   7   8  -3    1.02    0.15
   7   8  -3    0.85    0.10
   6   8  -3   11.30    0.40
   6   8  -3   11.99    0.35
   5   8  -3    4.24    0.20
   5   8  -3    4.48    0.23
  -5  -8   3    4.35    0.23
   4   8  -3   18.83    0.53
   4   8  -3   18.73    0.51
  -4  -8   3   19.49    0.55
   3   8  -3   12.50    0.31
   3   8  -3   12.35    0.38
   3   8  -3   11.65    0.38
  -3  -8   3   12.56    0.39
   2   8  -3   15.51    0.45
  -2  -8   3   15.62    0.44
   1   8  -3   15.30    0.45
  -1  -8   3   15.23    0.42
   0   8  -3    6.64    0.19
   0   8  -3    6.44    0.27
   0  -8   3    6.59    0.23
  -1   8  -3    9.92    0.28
  -1   8  -3   10.19    0.36
   1  -8   3    9.98    0.30
  -2   8  -3    2.05    0.13
  -2   8  -3    1.96    0.17
   2  -8   3    1.63    0.10
  -3   8  -3    4.72    0.26
  -3   8  -3    4.64    0.20
  -4   8  -3    0.36    0.09
  -4   8  -3    0.26    0.10
  -5   8  -3    1.01    0.17
   5  -8   3    1.05    0.16
   5  -8   3    1.10    0.14
   5  -8   3    1.13    0.15
   6  -8   3    0.01    0.08
   8   7  -3    0.00    0.08
   7   7  -3    0.28    0.06
   7   7  -3    0.23    0.10
   6   7  -3    1.16    0.10
   6   7  -3    1.25    0.14
   5   7  -3    0.80    0.08
   5   7  -3    0.88    0.10
   5   7  -3    0.86    0.12
  -5  -7   3    0.86    0.13
   4   7  -3    3.36    0.19
   4   7  -3    3.62    0.17
   4   7  -3    3.31    0.14
  -4  -7   3    3.51    0.19
   3   7  -3    0.05    0.04
   3   7  -3    0.07    0.04
   3   7  -3    0.05    0.06
   3   7  -3    0.07    0.03
  -3  -7   3    0.10    0.06
   2   7  -3   27.21    0.59
   2   7  -3   26.64    0.65
   2   7  -3   26.90    0.60
   2   7  -3   25.59    0.71
  -2  -7   3   26.20    0.64
   1   7  -3    0.89    0.05
   1   7  -3    0.91    0.11
  -1  -7   3    0.71    0.09
   0   7  -3   26.65    0.67
   0   7  -3   26.55    0.56
   0  -7   3   26.68    0.62
  -1   7  -3    2.92    0.13
  -1   7  -3    2.86    0.17
   1  -7   3    2.64    0.13
  -2   7  -3   28.49    0.72
  -2   7  -3   28.18    0.65
   2  -7   3   28.29    0.63
  -3   7  -3    0.59    0.09
  -3   7  -3    0.49    0.10
  -4   7  -3    6.09    0.29
  -4   7  -3    5.16    0.23
  -5   7  -3    0.12    0.08
  -5   7  -3    0.02    0.09
   5  -7   3   -0.08    0.05
   5  -7   3    0.02    0.06
   5  -7   3    0.02    0.07
  -6   7  -3    2.45    0.25
   6  -7   3    2.43    0.19
   6  -7   3    2.42    0.20
   6  -7   3    2.35    0.19
   8   6  -3   -0.01    0.09
   7   6  -3    3.48    0.22
   7   6  -3    3.12    0.17
   7   6  -3    3.03    0.14
   6   6  -3    0.46    0.06
   6   6  -3    0.36    0.10
   6   6  -3    0.43    0.08
   5   6  -3    6.80    0.23
   5   6  -3    6.99    0.23
   5   6  -3    6.92    0.27
  -5  -6   3    6.83    0.30
   4   6  -3    0.34    0.08
   4   6  -3    0.35    0.05
   4   6  -3    0.32    0.05
   4   6  -3    0.33    0.06
  -4  -6   3    0.31    0.08
   3   6  -3   22.49    0.56
   3   6  -3   22.38    0.50
   3   6  -3   22.51    0.50
   3   6  -3   21.88    0.54
  -3  -6   3   21.98    0.56
  -3  -6   3   23.31    0.58
   2   6  -3    1.16    0.04
   2   6  -3    1.27    0.10
   2   6  -3    1.23    0.08
   2   6  -3    1.18    0.08
  -2  -6   3    1.14    0.10
   1   6  -3   21.48    0.44
   1   6  -3   21.29    0.53
   1   6  -3   21.42    0.49
  -1  -6   3   21.62    0.52
   0   6  -3    0.06    0.03
   0   6  -3   -0.02    0.03
   0  -6   3    0.00    0.03
  -1   6  -3   24.49    0.54
   1  -6   3   24.97    0.56
  -2   6  -3    0.58    0.08
  -2   6  -3    0.49    0.10
   2  -6   3    0.68    0.07
  -3   6  -3   12.11    0.35
  -3   6  -3   12.86    0.41
   3  -6   3   12.49    0.31
  -4   6  -3    0.42    0.09
  -4   6  -3    0.50    0.11
   4  -6   3    0.55    0.10
   4  -6   3    0.53    0.09
  -5   6  -3    6.27    0.27
  -5   6  -3    5.47    0.29
   5  -6   3    5.90    0.25
   5  -6   3    6.36    0.27
   5  -6   3    5.83    0.26
  -6   6  -3    0.10    0.08
   6  -6   3    0.10    0.07
   6  -6   3    0.01    0.06
   6  -6   3   -0.03    0.06
   7  -6   3    0.76    0.13
   7  -6   3    1.11    0.14
   7  -6   3    1.10    0.16
   9   5  -3    1.02    0.16
   8   5  -3   12.38    0.41
   8   5  -3   12.90    0.45
   7   5  -3    0.71    0.07
   7   5  -3    0.54    0.11
   7   5  -3    0.88    0.11
   6   5  -3   20.77    0.55
   6   5  -3   20.02    0.47
   6   5  -3   20.14    0.52
   5   5  -3    7.91    0.25
   5   5  -3    7.58    0.23
   5   5  -3    7.61    0.28
   4   5  -3   15.13    0.38
   4   5  -3   15.06    0.34
   4   5  -3   15.07    0.38
   4   5  -3   15.25    0.42
  -4  -5   3   14.81    0.44
   3   5  -3    3.38    0.11
   3   5  -3    3.16    0.13
   3   5  -3    3.26    0.10
   3   5  -3    3.19    0.15
   3   5  -3    3.38    0.14
  -3  -5   3    3.34    0.17
  -3  -5   3    3.23    0.16
   2   5  -3    1.34    0.09
   2   5  -3    1.35    0.08
   2   5  -3    1.31    0.05
   2   5  -3    1.34    0.07
   2   5  -3    1.36    0.10
  -2  -5   3    1.56    0.11
  -2  -5   3    1.36    0.10
   1   5  -3   25.17    0.51
   1   5  -3   25.31    0.55
   1   5  -3   24.82    0.55
  -1  -5   3   25.43    0.58
  -1  -5   3   25.40    0.58
   0   5  -3    3.55    0.13
   0   5  -3    3.34    0.11
   0  -5   3    3.34    0.14
  -1   5  -3   10.72    0.28
  -1   5  -3   11.23    0.30
   1  -5   3   10.71    0.28
  -2   5  -3   11.16    0.30
  -2   5  -3   11.51    0.35
   2  -5   3   10.96    0.28
  -3   5  -3   18.32    0.46
  -3   5  -3   17.61    0.50
   3  -5   3   17.67    0.41
  -4   5  -3    7.36    0.30
  -4   5  -3    7.46    0.26
   4  -5   3    7.24    0.26
   4  -5   3    7.41    0.27
  -5   5  -3    4.22    0.21
   5  -5   3    4.00    0.19
   5  -5   3    3.91    0.21
   5  -5   3    3.92    0.20
  -6   5  -3    2.65    0.18
   6  -5   3    2.70    0.19
   6  -5   3    2.88    0.17
   6  -5   3    2.79    0.18
  -7   5  -3    5.02    0.27
   7  -5   3    4.69    0.26
   7  -5   3    5.21    0.23
   7  -5   3    4.98    0.24
   9   4  -3    0.28    0.11
   9   4  -3    0.28    0.11
   8   4  -3    1.23    0.15
   8   4  -3    1.20    0.16
   7   4  -3    2.85    0.19
   7   4  -3    2.68    0.17
   7   4  -3    2.55    0.10
   6   4  -3    0.15    0.04
   6   4  -3    0.01    0.06
   6   4  -3    0.10    0.04
   6   4  -3    0.20    0.06
   5   4  -3    5.44    0.23
   5   4  -3    5.99    0.21
   5   4  -3    5.69    0.17
   5   4  -3    5.75    0.18
   4   4  -3    0.06    0.04
   4   4  -3    0.05    0.02
   4   4  -3    0.03    0.05
   4   4  -3    0.08    0.03
   4   4  -3    0.08    0.03
   3   4  -3   19.40    0.45
   3   4  -3   18.63    0.44
   3   4  -3   19.07    0.48
   3   4  -3   19.79    0.41
   3   4  -3   20.15    0.45
  -3  -4   3   19.43    0.50
   2   4  -3    5.49    0.18
   2   4  -3    5.55    0.17
   2   4  -3    5.47    0.19
   2   4  -3    5.36    0.15
  -2  -4   3    5.57    0.20
  -2  -4   3    5.78    0.19
   1   4  -3    4.06    0.14
   1   4  -3    4.04    0.11
   1   4  -3    4.04    0.13
  -1  -4   3    4.02    0.15
  -1  -4   3    4.14    0.15
   0   4  -3    6.07    0.18
   0   4  -3    6.12    0.16
   0   4  -3    6.17    0.19
   0  -4   3    6.30    0.19
   0  -4   3    6.17    0.18
  -1   4  -3    0.00    0.03
  -1   4  -3    0.09    0.03
   1  -4   3    0.09    0.03
  -2   4  -3    5.14    0.17
  -2   4  -3    4.99    0.18
  -3   4  -3    9.72    0.28
   3  -4   3    9.55    0.29
   3  -4   3    9.53    0.28
  -4   4  -3    2.97    0.16
   4  -4   3    3.00    0.15
   4  -4   3    2.95    0.15
   4  -4   3    2.65    0.15
  -5   4  -3    1.78    0.14
   5  -4   3    1.90    0.13
   5  -4   3    1.51    0.13
   5  -4   3    1.66    0.13
  -6   4  -3    1.42    0.15
   6  -4   3    1.46    0.14
   6  -4   3    1.24    0.14
   6  -4   3    1.49    0.15
   6  -4   3    1.65    0.13
  -7   4  -3    0.88    0.13
   7  -4   3    0.68    0.12
   7  -4   3    0.75    0.11
   7  -4   3    0.57    0.09
  -8   4  -3    0.66    0.12
   8  -4   3    0.67    0.13
   8  -4   3    0.60    0.10
   8  -4   3    0.84    0.11
   9   3  -3    0.03    0.10
   9   3  -3   -0.09    0.08
   8   3  -3    2.82    0.21
   8   3  -3    2.50    0.19
   7   3  -3    0.42    0.10
   7   3  -3    0.45    0.05
   7   3  -3    0.39    0.09
   6   3  -3    2.18    0.10
   6   3  -3    2.04    0.16
   6   3  -3    2.13    0.09
   6   3  -3    2.16    0.10
   6   3  -3    1.93    0.14
   5   3  -3    1.39    0.12
   5   3  -3    1.46    0.08
   5   3  -3    1.32    0.11
   5   3  -3    1.44    0.08
   4   3  -3    7.80    0.21
   4   3  -3    7.63    0.19
   4   3  -3    7.60    0.25
   4   3  -3    7.75    0.19
   4   3  -3    7.50    0.21
   4   3  -3    7.94    0.24
   3   3  -3   10.12    0.27
   3   3  -3    9.34    0.23
   3   3  -3   10.01    0.26
   3   3  -3    9.96    0.25
   3   3  -3    9.87    0.22
   3   3  -3   10.12    0.28
  -3  -3   3   10.10    0.30
   2   3  -3    0.02    0.02
   2   3  -3    0.01    0.03
   2   3  -3    0.11    0.03
   2   3  -3    0.03    0.02
   2   3  -3    0.01    0.03
   2   3  -3    0.04    0.02
  -2  -3   3    0.01    0.03
   1   3  -3   10.36    0.30
   1   3  -3   10.25    0.26
   1   3  -3   10.37    0.23
  -1  -3   3   10.33    0.27
  -1  -3   3   10.17    0.27
   0   3  -3    3.41    0.12
   0   3  -3    3.21    0.10
   0   3  -3    3.31    0.11
   0  -3   3    3.18    0.11
   0  -3   3    3.20    0.12
  -1   3  -3   23.32    0.50
  -1   3  -3   23.38    0.51
  -2   3  -3    0.03    0.03
  -2   3  -3    0.00    0.03
  -3   3  -3    6.30    0.21
   3  -3   3    6.19    0.18
   3  -3   3    6.27    0.20
   3  -3   3    6.30    0.21
  -4   3  -3    1.14    0.11
   4  -3   3    1.31    0.08
   4  -3   3    1.20    0.09
   4  -3   3    1.18    0.10
   4  -3   3    1.16    0.09
  -5   3  -3    3.30    0.18
   5  -3   3    3.29    0.15
   5  -3   3    3.40    0.18
   5  -3   3    3.50    0.13
   5  -3   3    3.54    0.18
   5  -3   3    3.49    0.16
  -6   3  -3    0.11    0.07
   6  -3   3    0.00    0.04
   6  -3   3    0.05    0.04
   6  -3   3    0.06    0.06
   6  -3   3   -0.03    0.05
  -7   3  -3    0.07    0.08
   7  -3   3    0.28    0.07
   7  -3   3    0.26    0.07
   7  -3   3    0.18    0.07
  -8   3  -3    0.27    0.12
   8  -3   3    0.49    0.08
   8  -3   3    0.40    0.08
   8  -3   3    0.20    0.09
   9   2  -3    0.08    0.09
   9   2  -3    0.12    0.09
   8   2  -3    1.06    0.14
   8   2  -3    1.07    0.15
   7   2  -3    0.45    0.04
   7   2  -3    0.23    0.08
   6   2  -3    3.52    0.13
   6   2  -3    3.50    0.14
   6   2  -3    3.75    0.19
   6   2  -3    3.46    0.12
   5   2  -3    3.58    0.12
   5   2  -3    3.55    0.13
   5   2  -3    3.54    0.18
   5   2  -3    3.60    0.12
   5   2  -3    3.56    0.17
   4   2  -3   14.73    0.38
   4   2  -3   14.50    0.33
   4   2  -3   14.00    0.38
   4   2  -3   14.21    0.32
   4   2  -3   14.26    0.33
   3   2  -3   22.73    0.48
   3   2  -3   22.31    0.45
   3   2  -3   22.03    0.52
   3   2  -3   22.21    0.51
   3   2  -3   22.71    0.48
   3   2  -3   22.49    0.45
   3   2  -3   22.06    0.45
   2   2  -3   40.52    0.83
   2   2  -3   41.17    0.79
   2   2  -3   40.75    0.82
   2   2  -3   40.21    0.77
   2   2  -3   40.15    0.82
  -2  -2   3   40.29    0.86
   1   2  -3   16.60    0.37
   1   2  -3   16.92    0.33
   1   2  -3   16.33    0.37
   1   2  -3   16.45    0.37
   1   2  -3   16.26    0.34
  -1  -2   3   16.40    0.38
   0   2  -3   23.38    0.47
   0   2  -3   23.47    0.48
   0   2  -3   22.82    0.48
   0   2  -3   23.11    0.49
   0  -2   3   23.14    0.49
  -1   2  -3    5.12    0.15
  -1   2  -3    5.13    0.16
  -1   2  -3    4.83    0.14
   1  -2   3    5.08    0.13
   1  -2   3    4.77    0.15
  -2   2  -3    1.89    0.09
  -2   2  -3    1.99    0.10
   2  -2   3    2.05    0.09
   2  -2   3    1.97    0.07
   2  -2   3    2.02    0.10
   2  -2   3    2.18    0.09
  -3   2  -3    8.08    0.24
  -3   2  -3    8.18    0.24
   3  -2   3    8.09    0.21
   3  -2   3    8.02    0.23
   3  -2   3    7.86    0.22
   3  -2   3    8.03    0.18
  -4   2  -3    0.00    0.05
   4  -2   3    0.02    0.02
   4  -2   3    0.03    0.03
   4  -2   3    0.03    0.03
   4  -2   3    0.07    0.04
   4  -2   3    0.05    0.03
  -5   2  -3    2.91    0.16
   5  -2   3    2.94    0.16
   5  -2   3    3.05    0.13
   5  -2   3    3.04    0.13
   5  -2   3    3.04    0.16
   5  -2   3    2.89    0.14
  -6   2  -3    1.50    0.17
   6  -2   3    1.46    0.13
   6  -2   3    1.37    0.10
   6  -2   3    1.54    0.12
   6  -2   3    1.22    0.10
   6  -2   3    1.46    0.09
   7  -2   3    3.66    0.16
   7  -2   3    3.54    0.20
   7  -2   3    3.60    0.17
   7  -2   3    3.45    0.21
   8  -2   3    1.59    0.12
   8  -2   3    1.53    0.11
   8  -2   3    1.31    0.15
   9  -2   3    0.13    0.09
   9   1  -3    0.23    0.11
   8   1  -3    1.45    0.16
   7   1  -3    0.74    0.11
   7   1  -3    0.67    0.08
   7   1  -3    0.90    0.07
   6   1  -3    0.46    0.06
   6   1  -3    0.44    0.08
   6   1  -3    0.50    0.05
   6   1  -3    0.49    0.06
   5   1  -3    0.57    0.05
   5   1  -3    0.49    0.05
   5   1  -3    0.56    0.08
   5   1  -3    0.54    0.06
   5   1  -3    0.61    0.06
   4   1  -3   10.11    0.24
   4   1  -3   10.07    0.25
   4   1  -3    9.96    0.23
   4   1  -3    9.89    0.24
   4   1  -3    9.54    0.29
   3   1  -3    1.80    0.07
   3   1  -3    1.71    0.08
   3   1  -3    1.87    0.06
   3   1  -3    1.62    0.10
   3   1  -3    1.69    0.07
   3   1  -3    1.83    0.06
   2   1  -3    2.19    0.06
   2   1  -3    2.07    0.05
   2   1  -3    2.18    0.08
   2   1  -3    2.11    0.05
   2   1  -3    2.35    0.10
   2   1  -3    2.14    0.09
  -2  -1   3    2.07    0.11
   1   1  -3    0.04    0.02
   1   1  -3    0.00    0.01
   1   1  -3    0.03    0.02
   1   1  -3    0.02    0.02
   1   1  -3    0.01    0.02
  -1  -1   3    0.00    0.02
  -1  -1   3    0.00    0.02
   0   1  -3   39.23    0.75
   0   1  -3   37.97    0.78
   0   1  -3   37.95    0.75
   0   1  -3   39.44    0.78
   0   1  -3   37.71    0.75
   0  -1   3   38.96    0.77
   0  -1   3   38.58    0.78
  -1   1  -3    0.08    0.03
  -1   1  -3    0.10    0.02
  -1   1  -3    0.10    0.03
  -1   1  -3    0.12    0.03
   1  -1   3    0.08    0.03
   1  -1   3    0.08    0.02
   1  -1   3    0.13    0.03
   1  -1   3    0.11    0.02
   1  -1   3    0.09    0.02
  -2   1  -3    4.85    0.15
  -2   1  -3    4.85    0.15
  -2   1  -3    5.28    0.15
   2  -1   3    4.83    0.14
   2  -1   3    4.70    0.12
   2  -1   3    4.70    0.14
   2  -1   3    4.66    0.14
  -3   1  -3    1.69    0.10
   3  -1   3    1.95    0.09
   3  -1   3    1.78    0.07
   3  -1   3    1.60    0.08
   3  -1   3    1.56    0.08
   4  -1   3    3.73    0.13
   4  -1   3    3.43    0.13
   4  -1   3    3.67    0.13
   4  -1   3    3.52    0.11
   4  -1   3    3.69    0.13
   5  -1   3    4.24    0.19
   5  -1   3    4.13    0.13
   5  -1   3    4.28    0.16
   5  -1   3    4.16    0.15
   5  -1   3    3.98    0.14
   5  -1   3    3.97    0.15
   6  -1   3   14.63    0.42
   6  -1   3   15.37    0.44
   6  -1   3   15.44    0.37
   6  -1   3   15.26    0.38
   6  -1   3   15.06    0.34
   6  -1   3   15.12    0.38
   7  -1   3    3.52    0.20
   7  -1   3    4.33    0.21
   7  -1   3    4.06    0.15
   7  -1   3    4.09    0.16
   8  -1   3    6.73    0.21
   8  -1   3    6.22    0.28
   8  -1   3    6.58    0.22
   9  -1   3    2.58    0.20
   9   0  -3    0.21    0.10
   8   0  -3   -0.13    0.07
   7   0  -3    2.10    0.17
   7   0  -3    2.04    0.10
   7   0  -3    2.06    0.13
   7   0  -3    2.10    0.11
   6   0  -3    0.93    0.08
   6   0  -3    1.08    0.13
   6   0  -3    0.90    0.07
   6   0  -3    1.10    0.09
   5   0  -3    0.49    0.06
   5   0  -3    0.48    0.05
   5   0  -3    0.47    0.05
   5   0  -3    0.46    0.08
   4   0  -3    0.87    0.06
   4   0  -3    0.91    0.06
   4   0  -3    0.92    0.06
   4   0  -3    0.69    0.05
   4   0  -3    0.98    0.10
   4   0  -3    0.95    0.07
   3   0  -3    2.11    0.11
   3   0  -3    2.06    0.07
   3   0  -3    2.04    0.07
   3   0  -3    2.09    0.08
   3   0  -3    2.05    0.08
   3   0  -3    2.05    0.09
   2   0  -3   17.96    0.41
   2   0  -3   17.83    0.38
   2   0  -3   17.48    0.34
   2   0  -3   17.55    0.38
   2   0  -3   17.33    0.35
   1   0  -3    3.06    0.11
   1   0  -3    2.97    0.10
   1   0  -3    2.92    0.10
   1   0  -3    2.92    0.10
  -1   0   3    3.03    0.11
  -1   0   3    2.90    0.11
   0   0  -3    1.80    0.08
   0   0  -3    1.93    0.06
   0   0   3    1.86    0.08
   0   0   3    1.89    0.07
   0   0   3    1.88    0.07
   0   0   3    2.00    0.07
  -1   0  -3   12.00    0.27
  -1   0  -3   12.28    0.28
   1   0   3   12.47    0.28
   1   0   3   12.31    0.26
   1   0   3   12.17    0.28
   1   0   3   12.29    0.27
   2   0   3    2.84    0.09
   2   0   3    2.75    0.10
   2   0   3    2.73    0.09
   2   0   3    2.87    0.10
   2   0   3    3.05    0.10
  -3   0  -3    2.03    0.10
   3   0   3    2.00    0.08
   3   0   3    2.13    0.10
   3   0   3    2.16    0.08
   3   0   3    2.09    0.07
   3   0   3    2.16    0.08
   4   0   3    2.67    0.10
   4   0   3    2.79    0.09
   4   0   3    2.84    0.10
   4   0   3    2.78    0.13
   4   0   3    2.82    0.12
   4   0   3    2.69    0.10
   5   0   3    0.55    0.05
   5   0   3    0.62    0.08
   5   0   3    0.44    0.06
   5   0   3    0.56    0.05
   5   0   3    0.53    0.05
   5   0   3    0.57    0.06
   5   0   3    0.43    0.07
   6   0   3    1.23    0.12
   6   0   3    0.96    0.07
   6   0   3    0.90    0.07
   6   0   3    1.06    0.11
   6   0   3    0.95    0.08
   6   0   3    1.01    0.09
   7   0   3    0.24    0.07
   7   0   3    0.38    0.08
   7   0   3    0.29    0.06
   7   0   3    0.35    0.05
   7   0   3    0.34    0.05
   8   0   3    0.06    0.04
   8   0   3    0.02    0.04
   8   0   3    0.11    0.07
   8   0   3    0.16    0.07
   9   0   3    0.11    0.08
   8  -1  -3    0.21    0.09
   7  -1  -3    0.01    0.04
   7  -1  -3    0.01    0.04
   7  -1  -3    0.02    0.04
   7  -1  -3   -0.07    0.07
   6  -1  -3    0.13    0.05
   6  -1  -3    0.17    0.07
   6  -1  -3    0.05    0.04
   6  -1  -3    0.15    0.04
   6  -1  -3    0.13    0.04
   5  -1  -3    1.85    0.09
   5  -1  -3    1.53    0.13
   5  -1  -3    1.83    0.10
   5  -1  -3    1.78    0.10
   4  -1  -3    0.00    0.02
   4  -1  -3   -0.03    0.04
   4  -1  -3    0.00    0.02
   4  -1  -3    0.03    0.03
   4  -1  -3   -0.03    0.02
   4  -1  -3    0.02    0.02
   3  -1  -3    6.50    0.18
   3  -1  -3    6.58    0.16
   3  -1  -3    6.53    0.18
   3  -1  -3    6.68    0.18
   3  -1  -3    6.45    0.15
   3  -1  -3    6.78    0.22
   3  -1  -3    6.77    0.18
  -3   1   3    6.35    0.24
   2  -1  -3    0.31    0.03
   2  -1  -3    0.31    0.03
   2  -1  -3    0.32    0.04
   2  -1  -3    0.22    0.03
   2  -1  -3    0.38    0.03
  -2   1   3    0.30    0.05
  -2   1   3    0.29    0.05
   1  -1  -3    3.50    0.11
   1  -1  -3    3.41    0.09
   1  -1  -3    3.57    0.08
   1  -1  -3    3.56    0.11
   1  -1  -3    3.55    0.11
  -1   1   3    3.55    0.12
   0  -1  -3   11.07    0.26
   0  -1  -3   11.31    0.26
   0  -1  -3   11.50    0.26
   0   1   3   11.37    0.25
   0   1   3   11.24    0.26
   0   1   3   11.23    0.26
  -1  -1  -3  111.54    2.14
   1   1   3  114.04    2.14
   1   1   3  111.63    2.14
   1   1   3  113.74    2.14
   1   1   3  110.46    2.13
   1   1   3  110.64    2.12
  -2  -1  -3    9.52    0.24
   2   1   3    9.48    0.23
   2   1   3    9.51    0.20
   2   1   3    9.65    0.24
   2   1   3    9.71    0.22
   2   1   3    9.71    0.22
   3   1   3    1.13    0.06
   3   1   3    1.14    0.05
   3   1   3    1.15    0.06
   3   1   3    1.15    0.06
   3   1   3    1.23    0.07
   3   1   3    1.08    0.07
   3   1   3    1.15    0.05
   4   1   3    4.23    0.12
   4   1   3    4.32    0.15
   4   1   3    4.37    0.12
   4   1   3    4.08    0.16
   4   1   3    4.04    0.14
   5   1   3    0.02    0.02
   5   1   3    0.03    0.04
   5   1   3    0.00    0.04
   5   1   3   -0.02    0.03
   5   1   3    0.01    0.02
   5   1   3    0.01    0.04
   6   1   3    1.27    0.11
   6   1   3    1.27    0.07
   6   1   3    1.23    0.09
   6   1   3    1.15    0.07
   6   1   3    1.40    0.11
   7   1   3    4.00    0.20
   7   1   3    4.48    0.20
   7   1   3    3.82    0.12
   7   1   3    4.06    0.18
   7   1   3    3.82    0.13
   7   1   3    3.91    0.16
   8   1   3    0.11    0.05
   8   1   3    0.14    0.03
   8   1   3    0.18    0.07
   8   1   3    0.18    0.03
   8   1   3    0.15    0.07
   9   1   3    1.03    0.14
   8  -2  -3    0.34    0.11
   8  -2  -3    0.51    0.08
   7  -2  -3    0.27    0.06
   7  -2  -3    0.22    0.06
   7  -2  -3    0.13    0.09
   7  -2  -3    0.23    0.06
   6  -2  -3    0.15    0.05
   6  -2  -3    0.14    0.08
   6  -2  -3    0.13    0.05
   6  -2  -3    0.11    0.05
   5  -2  -3    0.61    0.10
   5  -2  -3    0.49    0.06
   5  -2  -3    0.56    0.07
   5  -2  -3    0.48    0.05
   5  -2  -3    0.56    0.07
   5  -2  -3    0.54    0.05
   4  -2  -3    0.08    0.04
   4  -2  -3    0.06    0.02
   4  -2  -3    0.05    0.04
   4  -2  -3    0.06    0.03
   4  -2  -3    0.15    0.04
  -4   2   3    0.16    0.06
   3  -2  -3    6.23    0.17
   3  -2  -3    6.25    0.16
   3  -2  -3    6.24    0.18
   3  -2  -3    5.99    0.15
   3  -2  -3    6.15    0.18
   3  -2  -3    6.09    0.18
  -3   2   3    6.15    0.21
   2  -2  -3    1.16    0.07
   2  -2  -3    1.12    0.06
   2  -2  -3    1.08    0.07
   2  -2  -3    1.05    0.05
   2  -2  -3    1.18    0.05
  -2   2   3    1.09    0.08
   1  -2  -3    4.81    0.13
   1  -2  -3    4.82    0.11
   1  -2  -3    4.92    0.12
   1  -2  -3    4.92    0.13
   1  -2  -3    4.70    0.14
   1  -2  -3    4.86    0.14
  -1   2   3    4.75    0.15
   0  -2  -3    6.35    0.16
   0  -2  -3    6.23    0.14
   0  -2  -3    5.37    0.16
   0  -2  -3    6.61    0.17
   0   2   3    6.44    0.16
   0   2   3    6.45    0.17
  -1  -2  -3   44.84    0.89
  -1  -2  -3   45.87    0.90
  -1  -2  -3   44.73    0.90
   1   2   3   45.52    0.89
   1   2   3   45.37    0.90
  -2  -2  -3    4.84    0.15
   2   2   3    4.98    0.14
   2   2   3    4.78    0.15
   2   2   3    4.84    0.13
   2   2   3    4.71    0.13
   2   2   3    4.84    0.13
   3   2   3    1.68    0.07
   3   2   3    1.60    0.09
   3   2   3    1.71    0.06
   3   2   3    1.50    0.08
   3   2   3    1.60    0.07
   3   2   3    1.60    0.06
   4   2   3    0.27    0.03
   4   2   3    0.32    0.03
   4   2   3    0.28    0.04
   4   2   3    0.27    0.05
   4   2   3    0.23    0.03
   5   2   3    1.09    0.06
   5   2   3    1.15    0.09
   5   2   3    1.06    0.09
   5   2   3    1.00    0.09
   5   2   3    1.08    0.05
   6   2   3    0.71    0.08
   6   2   3    0.70    0.09
   6   2   3    0.74    0.05
   6   2   3    0.76    0.05
   6   2   3    0.66    0.09
   7   2   3    0.78    0.10
   7   2   3    0.77    0.05
   7   2   3    0.88    0.10
   7   2   3    0.75    0.10
   7   2   3    0.68    0.05
   7   2   3    0.81    0.09
   8   2   3    0.17    0.08
   8   2   3    0.06    0.06
   8   2   3    0.19    0.06
   8   2   3    0.12    0.07
   9   2   3   -0.05    0.06
  10   2   3    0.09    0.08
   8  -3  -3    0.35    0.08
   8  -3  -3    0.16    0.10
   7  -3  -3    0.14    0.06
   7  -3  -3    0.13    0.06
   7  -3  -3    0.16    0.06
   7  -3  -3    0.05    0.08
   6  -3  -3    2.95    0.16
   6  -3  -3    2.86    0.15
   6  -3  -3    3.11    0.15
   5  -3  -3    0.02    0.04
   5  -3  -3   -0.02    0.04
   5  -3  -3    0.01    0.04
  -5   3   3    0.00    0.05
   4  -3  -3    3.10    0.13
   4  -3  -3    3.10    0.14
   4  -3  -3    3.14    0.14
  -4   3   3    3.10    0.17
   3  -3  -3    6.50    0.20
   3  -3  -3    6.54    0.19
   3  -3  -3    6.44    0.20
  -3   3   3    6.46    0.23
   2  -3  -3   19.08    0.38
   2  -3  -3   18.98    0.44
   2  -3  -3   19.02    0.43
   2  -3  -3   19.01    0.41
  -2   3   3   18.65    0.46
  -2   3   3   18.94    0.45
   1  -3  -3   15.33    0.32
   1  -3  -3   15.01    0.33
   1  -3  -3   15.09    0.35
   1  -3  -3   14.92    0.32
  -1   3   3   15.10    0.37
  -1   3   3   14.91    0.35
   0  -3  -3   10.36    0.25
   0  -3  -3   10.32    0.24
   0  -3  -3   10.17    0.24
   0  -3  -3   10.17    0.23
   0   3   3   10.08    0.26
   0   3   3   10.50    0.24
   0   3   3   10.13    0.23
  -1  -3  -3   45.17    0.89
  -1  -3  -3   44.62    0.90
   1   3   3   44.25    0.90
   1   3   3   45.13    0.87
  -2  -3  -3   24.83    0.54
  -2  -3  -3   24.60    0.54
  -2  -3  -3   25.01    0.54
   2   3   3   25.08    0.52
   2   3   3   24.88    0.52
   2   3   3   25.15    0.53
   2   3   3   24.92    0.50
   2   3   3   24.50    0.48
   3   3   3    1.89    0.07
   3   3   3    1.89    0.10
   3   3   3    1.86    0.07
   3   3   3    1.94    0.10
   3   3   3    1.79    0.06
   3   3   3    1.84    0.06
   3   3   3    1.82    0.07
   3   3   3    1.75    0.07
   4   3   3    0.09    0.02
   4   3   3    0.11    0.04
   4   3   3    0.11    0.02
   4   3   3    0.07    0.04
   5   3   3    0.01    0.04
   5   3   3    0.02    0.04
   5   3   3    0.06    0.02
   5   3   3    0.04    0.02
   6   3   3    0.02    0.04
   6   3   3    0.03    0.02
   6   3   3    0.02    0.04
   6   3   3    0.08    0.05
   6   3   3    0.01    0.02
   7   3   3    1.91    0.13
   7   3   3    1.69    0.13
   7   3   3    1.93    0.14
   8   3   3   -0.08    0.05
   8   3   3    0.12    0.06
   8   3   3    0.02    0.06
   8   3   3    0.16    0.06
   9   3   3    0.54    0.09
   9   3   3    0.73    0.12
  10   3   3    0.00    0.08
   8  -4  -3    0.18    0.07
   7  -4  -3    0.66    0.10
   7  -4  -3    0.70    0.11
   7  -4  -3    0.80    0.11
  -7   4   3    0.92    0.18
   6  -4  -3    0.14    0.06
   6  -4  -3    0.01    0.05
   6  -4  -3    0.01    0.05
  -6   4   3   -0.03    0.06
   5  -4  -3    2.46    0.13
   5  -4  -3    2.26    0.14
   5  -4  -3    2.29    0.14
  -5   4   3    2.41    0.17
   4  -4  -3    0.88    0.09
   4  -4  -3    0.79    0.09
   4  -4  -3    0.85    0.09
  -4   4   3    0.86    0.11
   3  -4  -3   16.34    0.41
   3  -4  -3   16.39    0.39
  -3   4   3   15.77    0.43
   2  -4  -3   11.60    0.29
   2  -4  -3   11.70    0.30
  -2   4   3   11.21    0.31
  -2   4   3   11.56    0.37
   1  -4  -3   30.19    0.60
   1  -4  -3   29.63    0.63
   1  -4  -3   30.25    0.65
  -1   4   3   30.69    0.68
  -1   4   3   30.51    0.65
   0  -4  -3   31.55    0.66
   0  -4  -3   31.44    0.64
   0  -4  -3   31.65    0.65
   0  -4  -3   31.82    0.67
   0   4   3   31.74    0.65
  -1  -4  -3   53.32    1.07
  -1  -4  -3   53.41    1.07
   1   4   3   53.44    1.04
   1   4   3   54.09    1.03
  -2  -4  -3   11.76    0.29
  -2  -4  -3   11.48    0.30
   2   4   3   11.64    0.25
   2   4   3   12.33    0.29
   2   4   3   11.98    0.25
   2   4   3   12.03    0.28
   2   4   3   11.65    0.29
  -3  -4  -3    3.26    0.14
  -3  -4  -3    3.34    0.16
   3   4   3    3.40    0.12
   3   4   3    3.41    0.13
   3   4   3    3.31    0.09
   3   4   3    3.38    0.09
   3   4   3    3.39    0.08
   4   4   3    1.29    0.06
   4   4   3    1.25    0.06
   4   4   3    1.24    0.09
   4   4   3    1.31    0.07
   4   4   3    1.31    0.10
   5   4   3    0.73    0.05
   5   4   3    0.61    0.08
   5   4   3    0.71    0.09
   5   4   3    0.78    0.06
   6   4   3    0.04    0.05
   6   4   3    0.02    0.02
   6   4   3    0.01    0.03
   6   4   3    0.00    0.02
   6   4   3    0.03    0.05
   6   4   3    0.02    0.02
   7   4   3    0.44    0.07
   7   4   3    0.45    0.09
   7   4   3    0.35    0.08
   7   4   3    0.50    0.09
   8   4   3   -0.05    0.04
   8   4   3    0.06    0.06
   8   4   3    0.17    0.05
   8   4   3    0.02    0.05
   9   4   3    0.18    0.08
   9   4   3    0.15    0.08
   9   4   3    0.43    0.09
   9   4   3    0.28    0.07
  10   4   3   -0.03    0.08
   7  -5  -3    0.00    0.06
   7  -5  -3    0.04    0.06
  -7   5   3    0.10    0.09
   6  -5  -3    1.91    0.15
   6  -5  -3    2.07    0.16
   6  -5  -3    2.00    0.14
  -6   5   3    1.89    0.17
   5  -5  -3    0.27    0.07
   5  -5  -3    0.33    0.07
   5  -5  -3    0.26    0.07
  -5   5   3    0.24    0.09
   4  -5  -3    0.56    0.08
   4  -5  -3    0.40    0.07
  -4   5   3    0.46    0.09
   3  -5  -3    1.68    0.11
   3  -5  -3    1.71    0.11
   3  -5  -3    1.69    0.11
   3  -5  -3    1.62    0.12
  -3   5   3    1.73    0.13
   2  -5  -3    8.34    0.29
   2  -5  -3    8.51    0.30
   2  -5  -3    8.72    0.26
   2  -5  -3    8.33    0.24
  -2   5   3    8.58    0.27
   1  -5  -3    3.21    0.14
   1  -5  -3    3.20    0.13
  -1   5   3    3.24    0.16
  -1   5   3    3.09    0.13
   0  -5  -3    0.41    0.05
   0  -5  -3    0.39    0.05
   0  -5  -3    0.41    0.06
   0   5   3    0.44    0.05
  -1  -5  -3    1.21    0.08
  -1  -5  -3    1.13    0.08
  -1  -5  -3    1.20    0.07
   1   5   3    1.17    0.07
   1   5   3    1.20    0.05
  -2  -5  -3    0.89    0.07
  -2  -5  -3    0.72    0.07
   2   5   3    0.93    0.07
   2   5   3    0.84    0.07
   2   5   3    0.81    0.05
  -3  -5  -3    0.08    0.05
  -3  -5  -3    0.05    0.04
   3   5   3    0.09    0.03
   3   5   3    0.07    0.01
   3   5   3    0.07    0.02
   3   5   3    0.04    0.03
   3   5   3    0.05    0.03
   4   5   3    7.93    0.21
   4   5   3    7.59    0.25
   4   5   3    7.89    0.25
   4   5   3    7.98    0.21
   4   5   3    7.75    0.19
   4   5   3    7.47    0.18
   4   5   3    7.93    0.21
   4   5   3    7.70    0.20
   5   5   3    0.96    0.06
   5   5   3    0.82    0.06
   5   5   3    0.94    0.06
   5   5   3    0.80    0.10
   5   5   3    0.84    0.09
   5   5   3    0.83    0.07
   6   5   3    2.05    0.11
   6   5   3    1.75    0.08
   6   5   3    1.90    0.14
   6   5   3    1.84    0.13
   7   5   3    0.23    0.07
   7   5   3    0.22    0.03
   7   5   3    0.24    0.07
   7   5   3    0.27    0.06
   8   5   3    2.17    0.16
   8   5   3    2.39    0.14
   8   5   3    2.45    0.16
   8   5   3    2.50    0.18
   9   5   3    0.18    0.08
   9   5   3    0.37    0.09
  10   5   3    0.12    0.09
  10   5   3    0.23    0.09
   7  -6  -3    0.79    0.12
   7  -6  -3    0.78    0.12
  -7   6   3    0.88    0.17
   6  -6  -3    0.04    0.06
   6  -6  -3    0.14    0.07
  -6   6   3    0.29    0.11
   5  -6  -3    0.07    0.05
   5  -6  -3    0.01    0.05
  -5   6   3    0.07    0.07
   4  -6  -3    0.03    0.05
   4  -6  -3    0.04    0.05
  -4   6   3    0.04    0.07
   3  -6  -3   -0.01    0.04
   3  -6  -3   -0.01    0.04
   3  -6  -3    0.02    0.04
   3  -6  -3    0.03    0.04
  -3   6   3    0.02    0.06
   2  -6  -3    2.71    0.13
   2  -6  -3    2.88    0.15
  -2   6   3    2.71    0.15
   1  -6  -3    1.30    0.09
   1  -6  -3    1.19    0.09
  -1   6   3    1.24    0.09
   0  -6  -3    2.13    0.11
   0  -6  -3    2.49    0.12
   0  -6  -3    2.24    0.11
   0   6   3    2.32    0.10
  -1  -6  -3    0.17    0.05
  -1  -6  -3    0.18    0.04
  -1  -6  -3    0.24    0.04
   1   6   3    0.16    0.03
   1   6   3    0.11    0.04
  -2  -6  -3   19.34    0.45
  -2  -6  -3   19.73    0.47
   2   6   3   18.33    0.46
   2   6   3   19.31    0.46
   2   6   3   18.75    0.42
   2   6   3   19.31    0.39
  -3  -6  -3    0.31    0.07
  -3  -6  -3    0.41    0.07
   3   6   3    0.41    0.05
   3   6   3    0.34    0.05
  -4  -6  -3    2.48    0.15
   4   6   3    2.59    0.10
   4   6   3    2.57    0.12
   4   6   3    2.61    0.11
   4   6   3    2.50    0.07
   4   6   3    2.48    0.11
   4   6   3    2.51    0.08
   5   6   3    1.30    0.11
   5   6   3    1.33    0.07
   5   6   3    1.31    0.08
   5   6   3    1.19    0.08
   5   6   3    1.39    0.12
   5   6   3    1.37    0.09
   6   6   3    4.55    0.15
   6   6   3    4.73    0.21
   6   6   3    4.77    0.22
   6   6   3    4.39    0.16
   7   6   3    0.22    0.06
   7   6   3    0.31    0.08
   7   6   3    0.29    0.04
   7   6   3    0.30    0.08
   8   6   3    0.11    0.07
   8   6   3    0.27    0.09
   8   6   3    0.12    0.05
   8   6   3    0.30    0.07
   9   6   3   -0.04    0.05
  10   6   3    0.95    0.14
   6  -7  -3    1.49    0.16
   6  -7  -3    1.51    0.16
  -6   7   3    1.24    0.18
   5  -7  -3    1.49    0.15
   5  -7  -3    1.31    0.16
  -5   7   3    1.13    0.16
   4  -7  -3    3.69    0.19
   4  -7  -3    3.96    0.20
   4  -7  -3    3.79    0.20
   4  -7  -3    3.69    0.20
  -4   7   3    3.72    0.22
   3  -7  -3    0.17    0.06
   3  -7  -3    0.09    0.06
   3  -7  -3    0.21    0.06
   3  -7  -3    0.19    0.06
  -3   7   3    0.16    0.07
   2  -7  -3    3.12    0.16
   2  -7  -3    3.50    0.17
  -2   7   3    3.14    0.17
   1  -7  -3    0.41    0.07
   1  -7  -3    0.55    0.08
  -1   7   3    0.47    0.07
   0  -7  -3    0.02    0.04
   0  -7  -3    0.01    0.04
   0  -7  -3    0.09    0.04
   0   7   3    0.03    0.04
  -1  -7  -3    0.32    0.06
  -1  -7  -3    0.36    0.06
  -1  -7  -3    0.44    0.06
   1   7   3    0.46    0.06
   1   7   3    0.27    0.04
  -2  -7  -3    5.32    0.20
  -2  -7  -3    4.86    0.18
   2   7   3    5.02    0.17
   2   7   3    5.30    0.14
  -3  -7  -3    2.29    0.13
  -3  -7  -3    1.94    0.12
   3   7   3    2.12    0.06
   3   7   3    2.28    0.12
   3   7   3    2.11    0.10
  -4  -7  -3    5.03    0.21
   4   7   3    4.88    0.18
   4   7   3    4.79    0.12
   4   7   3    4.75    0.16
  -5  -7  -3    0.36    0.09
   5   7   3    0.33    0.05
   5   7   3    0.43    0.06
   5   7   3    0.28    0.07
   6   7   3    1.19    0.09
   6   7   3    1.40    0.09
   6   7   3    1.33    0.13
   6   7   3    1.31    0.13
   7   7   3    2.02    0.12
   7   7   3    2.16    0.17
   7   7   3    2.36    0.17
   7   7   3    2.11    0.10
   8   7   3   -0.03    0.07
   8   7   3    0.01    0.06
   9   7   3    0.23    0.09
   6  -8  -3    1.03    0.14
   6  -8  -3    1.10    0.15
  -6   8   3    1.17    0.19
   5  -8  -3    5.84    0.27
  -5   8   3    5.78    0.30
   4  -8  -3    1.16    0.14
   4  -8  -3    1.27    0.14
   4  -8  -3    0.86    0.13
   4  -8  -3    0.92    0.12
  -4   8   3    1.13    0.15
   3  -8  -3   16.29    0.46
   3  -8  -3   16.06    0.48
  -3   8   3   16.32    0.49
   2  -8  -3    2.13    0.14
   2  -8  -3    1.74    0.14
  -2   8   3    2.18    0.15
   1  -8  -3   12.68    0.36
   1  -8  -3   13.02    0.37
   1  -8  -3   12.66    0.38
  -1   8   3   12.84    0.36
   0  -8  -3    3.08    0.16
   0  -8  -3    3.31    0.16
   0  -8  -3    3.02    0.12
   0   8   3    3.20    0.14
  -1  -8  -3   11.56    0.34
  -1  -8  -3   11.35    0.33
  -1  -8  -3   11.48    0.30
   1   8   3   11.60    0.30
   1   8   3   11.41    0.33
  -2  -8  -3    3.92    0.18
  -2  -8  -3    3.41    0.15
   2   8   3    3.66    0.12
   2   8   3    3.47    0.15
  -3  -8  -3    0.91    0.10
  -3  -8  -3    0.96    0.10
   3   8   3    0.98    0.09
   3   8   3    0.63    0.08
   3   8   3    0.85    0.05
  -4  -8  -3    5.32    0.22
   4   8   3    5.22    0.20
   4   8   3    5.10    0.18
  -5  -8  -3    1.58    0.14
   5   8   3    1.87    0.12
   5   8   3    1.58    0.10
  -6  -8  -3    2.67    0.18
   6   8   3    2.53    0.20
   6   8   3    2.41    0.13
   6   8   3    2.36    0.17
   6   8   3    2.77    0.13
   7   8   3    0.12    0.05
   7   8   3    0.16    0.07
   7   8   3    0.12    0.07
   7   8   3    0.15    0.05
   8   8   3    2.12    0.19
   8   8   3    1.78    0.09
   9   8   3    0.32    0.10
   5  -9  -3    1.36    0.16
  -5   9   3    1.41    0.19
   4  -9  -3    1.48    0.15
   4  -9  -3    1.74    0.15
   4  -9  -3    1.44    0.16
  -4   9   3    1.58    0.18
   3  -9  -3    0.06    0.06
   3  -9  -3    0.04    0.06
  -3   9   3   -0.04    0.06
   2  -9  -3    3.24    0.18
   2  -9  -3    3.07    0.18
  -2   9   3    2.85    0.18
   1  -9  -3    1.94    0.13
   1  -9  -3    1.63    0.14
   1  -9  -3    1.86    0.14
  -1   9   3    1.94    0.14
   0  -9  -3    0.22    0.06
   0  -9  -3    0.08    0.04
   0  -9  -3    0.15    0.06
   0   9   3    0.10    0.05
  -1  -9  -3   19.69    0.47
  -1  -9  -3   18.81    0.51
  -1  -9  -3   19.62    0.51
   1   9   3   19.73    0.50
   1   9   3   19.83    0.47
  -2  -9  -3    0.89    0.11
  -2  -9  -3    0.84    0.09
   2   9   3    0.98    0.07
   2   9   3    1.00    0.10
  -3  -9  -3   27.52    0.68
  -3  -9  -3   27.45    0.66
   3   9   3   27.00    0.57
   3   9   3   26.99    0.66
   3   9   3   27.75    0.63
  -4  -9  -3    5.30    0.23
  -4  -9  -3    5.22    0.24
   4   9   3    5.59    0.22
   4   9   3    5.25    0.19
  -5  -9  -3   23.49    0.63
   5   9   3   23.99    0.59
   5   9   3   23.88    0.56
  -6  -9  -3    5.43    0.27
   6   9   3    5.09    0.20
   6   9   3    5.24    0.21
   7   9   3    7.84    0.26
   7   9   3    8.37    0.34
   8   9   3    2.95    0.21
   8   9   3    3.02    0.14
   9   9   3    2.74    0.22
   4 -10  -3    0.05    0.07
  -4  10   3    0.15    0.09
   3 -10  -3    1.00    0.13
  -3  10   3    0.93    0.14
   2 -10  -3    0.21    0.07
   2 -10  -3    0.26    0.09
  -2  10   3    0.24    0.08
   1 -10  -3    0.02    0.05
   1 -10  -3   -0.03    0.05
   1 -10  -3   -0.01    0.06
  -1  10   3    0.03    0.05
   0 -10  -3    1.54    0.14
   0 -10  -3    1.95    0.15
   0  10   3    1.64    0.12
  -1 -10  -3    0.41    0.07
  -1 -10  -3    0.51    0.09
  -1 -10  -3    0.27    0.07
   1  10   3    0.37    0.08
   1  10   3    0.32    0.06
  -2 -10  -3    4.02    0.21
  -2 -10  -3    3.86    0.18
   2  10   3    4.13    0.19
   2  10   3    4.13    0.15
  -3 -10  -3    0.12    0.07
  -3 -10  -3    0.14    0.07
   3  10   3    0.00    0.05
   3  10   3    0.07    0.05
  -4 -10  -3    6.27    0.26
  -4 -10  -3    5.82    0.26
   4  10   3    6.18    0.23
   4  10   3    5.87    0.24
  -5 -10  -3    1.01    0.14
   5  10   3    0.95    0.10
   5  10   3    0.82    0.11
  -6 -10  -3    5.78    0.28
   6  10   3    5.62    0.23
   6  10   3    5.41    0.22
  -7 -10  -3    0.01    0.09
   7  10   3   -0.03    0.04
   7  10   3    0.09    0.08
   8  10   3    3.43    0.24
   8  10   3    3.15    0.16
   3 -11  -3    0.72    0.13
   3 -11  -3    0.96    0.13
  -3  11   3    0.76    0.14
   2 -11  -3    0.36    0.09
   2 -11  -3    0.27    0.09
  -2  11   3    0.18    0.09
   1 -11  -3    0.02    0.06
   1 -11  -3    0.17    0.08
  -1  11   3    0.15    0.07
   0 -11  -3    0.46    0.10
   0 -11  -3    0.81    0.12
   0  11   3    0.64    0.09
  -1 -11  -3    0.14    0.08
  -1 -11  -3    0.15    0.07
  -1 -11  -3    0.02    0.05
   1  11   3    0.10    0.05
  -2 -11  -3    0.06    0.07
  -2 -11  -3    0.00    0.05
   2  11   3    0.16    0.07
  -3 -11  -3    1.69    0.14
  -3 -11  -3    1.59    0.15
   3  11   3    1.54    0.13
  -4 -11  -3    0.27    0.09
  -4 -11  -3    0.11    0.06
   4  11   3    0.18    0.07
   4  11   3    0.24    0.07
  -5 -11  -3    1.12    0.15
   5  11   3    1.12    0.13
   5  11   3    1.25    0.13
  -6 -11  -3    0.44    0.12
   6  11   3    0.53    0.10
  -7 -11  -3    1.15    0.17
   7  11   3    1.45    0.13
  -8 -11  -3   -0.03    0.09
   8  11   3    0.05    0.08
   8  11   3    0.05    0.05
   2 -12  -3    1.94    0.19
   2 -12  -3    1.44    0.17
  -2  12   3    1.81    0.19
   1 -12  -3    0.08    0.07
   1 -12  -3    0.05    0.07
  -1  12   3    0.21    0.08
   0 -12  -3    4.55    0.24
   0 -12  -3    4.79    0.26
  -1 -12  -3    0.67    0.12
  -2 -12  -3    0.16    0.07
  -2 -12  -3    0.24    0.09
   2  12   3    0.25    0.08
  -3 -12  -3    0.29    0.09
  -3 -12  -3    0.49    0.10
   3  12   3    0.40    0.09
  -4 -12  -3   -0.06    0.06
  -4 -12  -3    0.15    0.08
   4  12   3    0.09    0.07
   4  12   3    0.17    0.07
  -5 -12  -3    1.16    0.16
   5  12   3    0.92    0.12
   5  12   3    0.94    0.13
  -6 -12  -3    3.75    0.25
   6  12   3    3.87    0.22
  -7 -12  -3    0.43    0.12
   7  12   3    0.28    0.08
   1 -13  -3    2.79    0.21
   1 -13  -3    2.91    0.22
  -1  13   3    2.03    0.24
   0 -13  -3    0.99    0.15
   0 -13  -3    0.75    0.13
  -1 -13  -3    0.20    0.09
  -2 -13  -3    0.35    0.10
   2  13   3    0.57    0.11
  -3 -13  -3    0.06    0.08
  -3 -13  -3    0.12    0.08
   3  13   3    0.22    0.09
  -4 -13  -3    0.38    0.10
  -4 -13  -3    0.35    0.10
   4  13   3    0.39    0.11
   4  13   3    0.37    0.10
  -5 -13  -3    1.55    0.19
  -5 -13  -3    1.59    0.18
   5  13   3    1.41    0.17
  -6 -13  -3    0.06    0.09
   6  13   3    0.15    0.08
  -2 -14  -3    7.11    0.34
  -3 -14  -3    0.11    0.09
   3  14   3    0.12    0.09
  -4 -14  -3    5.04    0.27
  -4 -14  -3    4.49    0.28
   4  14   3    4.54    0.28
   3  12  -4    0.79    0.16
  -3 -12   4    0.88    0.15
   2  12  -4    0.37    0.13
  -2 -12   4    0.37    0.10
   1  12  -4    0.24    0.12
   1  12  -4    0.32    0.12
  -1 -12   4    0.36    0.10
   5  11  -4    0.61    0.11
   5  11  -4    0.34    0.13
  -5 -11   4    0.31    0.12
   4  11  -4    0.43    0.13
   4  11  -4    0.48    0.10
  -4 -11   4    0.59    0.13
   3  11  -4    0.06    0.10
  -3 -11   4    0.09    0.08
   2  11  -4   -0.11    0.09
  -2 -11   4    0.01    0.06
   1  11  -4    0.13    0.09
   1  11  -4    0.02    0.09
  -1 -11   4   -0.03    0.06
   0  11  -4    0.24    0.11
   0  11  -4    0.10    0.10
   0 -11   4    0.05    0.06
  -1  11  -4    0.61    0.14
  -1  11  -4    0.59    0.13
  -2  11  -4    0.27    0.11
   6  10  -4    1.04    0.13
   6  10  -4    0.94    0.15
  -6 -10   4    1.21    0.18
   5  10  -4    0.36    0.10
   5  10  -4    0.53    0.13
  -5 -10   4    0.54    0.12
   4  10  -4    0.18    0.10
   4  10  -4    0.08    0.07
  -4 -10   4    0.02    0.07
   3  10  -4    2.98    0.21
   3  10  -4    3.45    0.23
  -3 -10   4    3.53    0.22
   2  10  -4    0.70    0.13
  -2 -10   4    0.67    0.12
   1  10  -4    1.79    0.19
  -1 -10   4    1.78    0.15
   0  10  -4    0.88    0.13
   0  10  -4    1.29    0.17
   0 -10   4    1.15    0.13
  -1  10  -4    1.54    0.18
  -2  10  -4    0.41    0.12
  -3  10  -4    0.02    0.09
   7   9  -4   -0.02    0.05
   7   9  -4   -0.02    0.09
   6   9  -4    0.89    0.11
   6   9  -4    0.80    0.14
   5   9  -4    0.23    0.08
   5   9  -4    0.20    0.10
  -5  -9   4    0.19    0.08
   4   9  -4    0.42    0.11
   4   9  -4    0.20    0.07
  -4  -9   4    0.26    0.08
   3   9  -4    0.16    0.09
   3   9  -4    0.02    0.06
  -3  -9   4    0.14    0.07
   2   9  -4    3.22    0.21
  -2  -9   4    2.78    0.18
   1   9  -4    0.03    0.07
  -1  -9   4    0.03    0.05
   0   9  -4    0.67    0.12
   0  -9   4    0.64    0.09
  -1   9  -4    0.82    0.13
   1  -9   4    0.81    0.10
  -2   9  -4    1.60    0.18
  -3   9  -4    0.76    0.11
  -3   9  -4    0.55    0.13
  -4   9  -4    0.00    0.08
   7   8  -4    0.18    0.10
   7   8  -4    0.34    0.07
   6   8  -4    0.20    0.10
   6   8  -4    0.01    0.05
   5   8  -4    0.19    0.07
   5   8  -4    0.20    0.09
  -5  -8   4    0.24    0.08
   4   8  -4    0.64    0.10
   4   8  -4    0.68    0.12
  -4  -8   4    0.65    0.11
   3   8  -4    1.62    0.14
   3   8  -4    1.76    0.11
   3   8  -4    1.68    0.16
  -3  -8   4    1.97    0.16
   2   8  -4    0.40    0.09
  -2  -8   4    0.37    0.08
   1   8  -4    3.85    0.20
  -1  -8   4    3.44    0.18
   0  -8   4    3.50    0.17
  -1   8  -4    2.02    0.11
  -1   8  -4    2.11    0.17
   1  -8   4    2.04    0.13
  -2   8  -4    0.83    0.13
  -2   8  -4    0.89    0.10
   2  -8   4    1.02    0.10
  -3   8  -4    0.42    0.08
  -3   8  -4    0.30    0.11
  -4   8  -4    2.26    0.17
  -4   8  -4    2.50    0.22
  -5   8  -4    0.19    0.11
  -5   8  -4    0.02    0.07
   5  -8   4   -0.07    0.06
   5  -8   4    0.03    0.08
   8   7  -4    0.07    0.10
   7   7  -4    0.36    0.07
   7   7  -4    0.38    0.12
   6   7  -4    2.18    0.14
   6   7  -4    2.25    0.18
   5   7  -4    0.16    0.06
   5   7  -4    0.12    0.05
   5   7  -4    0.12    0.08
  -5  -7   4    0.07    0.07
   4   7  -4    5.61    0.25
   4   7  -4    5.63    0.23
   4   7  -4    5.67    0.20
  -4  -7   4    5.42    0.25
  -4  -7   4    5.49    0.26
   3   7  -4    1.50    0.10
   3   7  -4    1.41    0.14
   3   7  -4    1.41    0.12
  -3  -7   4    1.62    0.13
  -3  -7   4    1.78    0.15
   2   7  -4    6.44    0.21
   2   7  -4    6.93    0.22
   2   7  -4    7.20    0.27
  -2  -7   4    6.51    0.26
   1   7  -4    0.12    0.07
   1   7  -4    0.21    0.04
  -1  -7   4    0.09    0.05
   0   7  -4    0.87    0.07
   0  -7   4    1.00    0.09
  -1   7  -4    0.29    0.06
   1  -7   4    0.22    0.06
  -2   7  -4    0.00    0.07
  -2   7  -4    0.16    0.06
   2  -7   4    0.09    0.05
  -3   7  -4    2.59    0.19
  -3   7  -4    2.96    0.16
  -4   7  -4    0.65    0.10
  -4   7  -4    0.59    0.12
  -5   7  -4    1.18    0.17
  -5   7  -4    1.51    0.16
   5  -7   4    1.41    0.17
   5  -7   4    1.49    0.16
  -6   7  -4    0.37    0.13
  -6   7  -4    0.38    0.11
   6  -7   4    0.21    0.10
   6  -7   4    0.27    0.09
   6  -7   4    0.21    0.09
   8   6  -4    2.56    0.22
   7   6  -4    0.34    0.06
   7   6  -4    0.29    0.09
   7   6  -4    0.28    0.10
   6   6  -4    6.61    0.23
   6   6  -4    6.54    0.25
   6   6  -4    6.22    0.28
   5   6  -4    2.87    0.15
   5   6  -4    2.92    0.15
  -5  -6   4    2.68    0.19
   4   6  -4    8.38    0.30
   4   6  -4    8.21    0.26
   4   6  -4    8.26    0.27
  -4  -6   4    8.36    0.32
   3   6  -4   14.92    0.35
   3   6  -4   14.70    0.32
   3   6  -4   14.58    0.37
   3   6  -4   14.77    0.42
   3   6  -4   14.71    0.40
  -3  -6   4   15.22    0.43
  -3  -6   4   14.90    0.44
   2   6  -4    7.85    0.22
   2   6  -4    7.56    0.26
   2   6  -4    7.75    0.27
   2   6  -4    7.79    0.18
   2   6  -4    7.80    0.24
  -2  -6   4    7.25    0.26
  -2  -6   4    7.93    0.27
   1   6  -4   17.76    0.39
   1   6  -4   17.98    0.42
   1   6  -4   17.89    0.44
  -1  -6   4   17.75    0.46
   0   6  -4    0.07    0.04
   0   6  -4    0.16    0.05
   0  -6   4    0.11    0.05
  -1   6  -4   17.74    0.42
   1  -6   4   17.40    0.44
  -2   6  -4    1.41    0.14
  -2   6  -4    1.54    0.11
   2  -6   4    1.44    0.10
  -3   6  -4    7.04    0.30
  -3   6  -4    7.27    0.25
   3  -6   4    6.83    0.22
  -4   6  -4    7.77    0.33
  -4   6  -4    7.65    0.28
   4  -6   4    7.74    0.30
   4  -6   4    7.46    0.31
  -5   6  -4    5.04    0.33
  -5   6  -4    5.46    0.25
   5  -6   4    5.46    0.26
   5  -6   4    5.76    0.25
  -6   6  -4    3.08    0.21
   6  -6   4    3.48    0.22
   6  -6   4    3.67    0.21
   6  -6   4    3.38    0.22
  -7   6  -4    1.84    0.19
   7  -6   4    1.78    0.19
   7  -6   4    1.81    0.18
   7  -6   4    1.68    0.17
   8   5  -4    1.03    0.16
   8   5  -4    0.84    0.13
   7   5  -4    0.31    0.09
   7   5  -4    0.47    0.07
   7   5  -4    0.54    0.11
   6   5  -4    6.50    0.22
   6   5  -4    6.75    0.29
   6   5  -4    6.83    0.25
   5   5  -4    2.26    0.13
   5   5  -4    2.10    0.16
   5   5  -4    1.99    0.13
   4   5  -4   13.61    0.39
   4   5  -4   13.27    0.36
   4   5  -4   12.58    0.30
   4   5  -4   13.89    0.36
  -4  -5   4   13.67    0.42
   3   5  -4    0.04    0.04
   3   5  -4    0.05    0.02
   3   5  -4    0.07    0.04
   3   5  -4    0.12    0.06
  -3  -5   4    0.06    0.05
  -3  -5   4    0.00    0.06
   2   5  -4   17.91    0.46
   2   5  -4   18.44    0.39
   2   5  -4   18.24    0.47
   2   5  -4   18.46    0.40
   2   5  -4   18.27    0.43
  -2  -5   4   18.03    0.47
  -2  -5   4   18.37    0.48
   1   5  -4    0.19    0.03
   1   5  -4    0.15    0.05
   1   5  -4    0.16    0.04
  -1  -5   4    0.08    0.04
  -1  -5   4    0.20    0.06
   0   5  -4    7.16    0.21
   0   5  -4    7.24    0.20
   0  -5   4    6.83    0.23
  -1   5  -4    3.22    0.14
  -1   5  -4    3.40    0.13
   1  -5   4    3.59    0.15
  -2   5  -4    0.56    0.10
  -2   5  -4    0.62    0.07
   2  -5   4    0.63    0.07
  -3   5  -4    0.44    0.10
  -3   5  -4    0.46    0.08
  -4   5  -4    0.16    0.06
   4  -5   4    0.06    0.05
   4  -5   4    0.13    0.05
  -5   5  -4    0.74    0.11
   5  -5   4    0.59    0.10
   5  -5   4    0.55    0.09
  -6   5  -4    1.43    0.15
   6  -5   4    1.49    0.15
   6  -5   4    1.72    0.15
   6  -5   4    1.23    0.15
  -7   5  -4    0.01    0.08
   7  -5   4    0.10    0.07
   7  -5   4    0.09    0.08
   7  -5   4    0.01    0.07
   8   4  -4    0.06    0.09
   8   4  -4    0.12    0.09
   7   4  -4    1.21    0.15
   7   4  -4    1.32    0.15
   7   4  -4    0.93    0.08
   6   4  -4    0.91    0.13
   6   4  -4    1.01    0.11
   6   4  -4    0.91    0.08
   5   4  -4   -0.03    0.05
   5   4  -4    0.06    0.04
   5   4  -4    0.09    0.05
   5   4  -4    0.03    0.02
   4   4  -4    5.95    0.21
   4   4  -4    6.03    0.20
   4   4  -4    5.78    0.23
   4   4  -4    5.83    0.15
  -4  -4   4    5.74    0.25
   3   4  -4    0.05    0.05
   3   4  -4    0.09    0.04
   3   4  -4    0.08    0.02
   3   4  -4    0.12    0.05
  -3  -4   4    0.13    0.06
   2   4  -4   13.44    0.34
   2   4  -4   14.05    0.36
   2   4  -4   13.72    0.30
  -2  -4   4   13.77    0.37
  -2  -4   4   13.66    0.38
   1   4  -4   11.67    0.27
   1   4  -4   11.50    0.27
   1   4  -4   11.77    0.30
  -1  -4   4   11.58    0.32
  -1  -4   4   11.45    0.32
   0   4  -4   15.16    0.37
   0   4  -4   14.66    0.35
   0   4  -4   14.71    0.34
   0  -4   4   14.94    0.37
   0  -4   4   14.45    0.36
  -1   4  -4    1.11    0.08
  -1   4  -4    1.13    0.08
   1  -4   4    1.19    0.08
  -2   4  -4    8.23    0.24
  -3   4  -4    1.95    0.12
  -4   4  -4    2.97    0.16
   4  -4   4    2.81    0.15
   4  -4   4    3.04    0.15
  -5   4  -4    1.96    0.15
   5  -4   4    2.04    0.13
   5  -4   4    1.91    0.14
   5  -4   4    1.89    0.14
  -6   4  -4    1.18    0.14
   6  -4   4    1.45    0.16
   6  -4   4    1.29    0.13
   6  -4   4    1.34    0.14
  -7   4  -4    0.06    0.08
   7  -4   4    0.38    0.10
   7  -4   4    0.12    0.07
   7  -4   4    0.20    0.07
  -8   4  -4    0.42    0.12
   8  -4   4    0.71    0.14
   8  -4   4    0.55    0.10
   8  -4   4    0.33    0.09
   8   3  -4   -0.07    0.08
   8   3  -4   -0.01    0.07
   7   3  -4    0.70    0.07
   7   3  -4    0.44    0.11
   7   3  -4    0.67    0.11
   6   3  -4    3.80    0.21
   6   3  -4    3.81    0.15
   6   3  -4    4.02    0.20
   5   3  -4    1.60    0.13
   5   3  -4    1.63    0.07
   5   3  -4    1.80    0.10
   5   3  -4    1.75    0.14
   4   3  -4    3.06    0.12
   4   3  -4    3.10    0.11
   4   3  -4    3.31    0.09
   4   3  -4    3.13    0.09
   4   3  -4    3.32    0.17
   4   3  -4    3.18    0.15
   4   3  -4    3.14    0.13
   4   3  -4    3.18    0.09
   3   3  -4    7.02    0.24
   3   3  -4    6.85    0.22
   3   3  -4    6.83    0.21
   3   3  -4    7.10    0.17
  -3  -3   4    7.07    0.25
   2   3  -4   19.89    0.46
   2   3  -4   19.70    0.39
   2   3  -4   19.45    0.41
   2   3  -4   19.73    0.46
  -2  -3   4   19.43    0.48
   1   3  -4   24.52    0.54
   1   3  -4   24.29    0.50
  -1  -3   4   24.37    0.55
  -1  -3   4   24.53    0.56
   0   3  -4    3.69    0.12
   0   3  -4    3.59    0.14
   0   3  -4    3.58    0.12
   0  -3   4    3.71    0.14
   0  -3   4    3.64    0.13
  -1   3  -4   16.77    0.39
  -1   3  -4   16.84    0.41
  -1   3  -4   17.01    0.39
   1  -3   4   17.02    0.37
  -2   3  -4    5.25    0.18
  -2   3  -4    5.51    0.18
   2  -3   4    5.25    0.17
  -3   3  -4    4.72    0.18
   3  -3   4    4.72    0.16
   3  -3   4    4.48    0.17
   3  -3   4    4.65    0.18
  -4   3  -4   -0.02    0.04
   4  -3   4    0.06    0.03
   4  -3   4    0.13    0.05
   4  -3   4    0.08    0.04
  -5   3  -4    0.26    0.07
   5  -3   4    0.31    0.06
   5  -3   4    0.26    0.05
   5  -3   4    0.17    0.07
   5  -3   4    0.25    0.06
  -6   3  -4    0.18    0.08
   6  -3   4    0.27    0.08
   6  -3   4    0.22    0.07
   6  -3   4    0.34    0.07
   6  -3   4    0.28    0.07
  -7   3  -4    0.19    0.08
   7  -3   4    0.34    0.09
   7  -3   4    0.18    0.06
   7  -3   4    0.15    0.06
  -8   3  -4   -0.11    0.07
   8  -3   4   -0.05    0.05
   8  -3   4    0.12    0.09
   8  -3   4    0.11    0.07
   9   2  -4   -0.08    0.08
   8   2  -4   -0.05    0.08
   8   2  -4    0.03    0.08
   7   2  -4    0.18    0.08
   7   2  -4    0.13    0.08
   7   2  -4    0.12    0.04
   6   2  -4    1.73    0.09
   6   2  -4    1.80    0.15
   6   2  -4    1.75    0.14
   5   2  -4    0.23    0.05
   5   2  -4    0.18    0.07
   5   2  -4    0.28    0.04
   5   2  -4    0.29    0.07
   5   2  -4    0.29    0.04
   4   2  -4    0.05    0.03
   4   2  -4    0.04    0.02
   4   2  -4    0.03    0.02
   4   2  -4    0.03    0.02
   4   2  -4    0.03    0.05
   4   2  -4    0.03    0.03
   4   2  -4    0.01    0.02
   4   2  -4    0.01    0.04
   3   2  -4    2.45    0.11
   3   2  -4    2.58    0.07
   3   2  -4    2.62    0.11
   3   2  -4    2.47    0.07
   3   2  -4    2.48    0.12
  -3  -2   4    2.53    0.14
   2   2  -4    0.40    0.06
   2   2  -4    0.46    0.03
   2   2  -4    0.41    0.05
  -2  -2   4    0.43    0.06
   1   2  -4   21.55    0.49
   1   2  -4   21.92    0.44
   1   2  -4   21.87    0.49
   1   2  -4   21.17    0.52
   1   2  -4   21.78    0.43
  -1  -2   4   22.05    0.50
   0   2  -4   13.80    0.31
   0   2  -4   14.29    0.34
   0  -2   4   14.48    0.34
  -1   2  -4   28.42    0.61
  -1   2  -4   28.99    0.62
  -1   2  -4   28.78    0.60
   1  -2   4   29.14    0.62
   1  -2   4   28.41    0.59
  -2   2  -4    0.72    0.06
  -2   2  -4    0.65    0.07
   2  -2   4    0.55    0.06
   2  -2   4    0.66    0.05
   2  -2   4    0.61    0.03
  -3   2  -4   22.93    0.54
  -3   2  -4   23.22    0.54
   3  -2   4   22.85    0.52
   3  -2   4   23.06    0.48
   3  -2   4   23.46    0.53
   3  -2   4   23.33    0.52
  -4   2  -4    2.19    0.13
   4  -2   4    2.47    0.08
   4  -2   4    2.49    0.12
   4  -2   4    2.52    0.12
   4  -2   4    2.36    0.12
  -5   2  -4    4.67    0.21
   5  -2   4    4.60    0.17
   5  -2   4    4.30    0.19
   5  -2   4    4.55    0.18
   5  -2   4    4.29    0.17
   5  -2   4    4.45    0.12
  -6   2  -4   -0.04    0.05
   6  -2   4   -0.01    0.04
   6  -2   4   -0.02    0.05
   6  -2   4   -0.02    0.04
   6  -2   4    0.07    0.04
   6  -2   4    0.10    0.06
   7  -2   4    0.96    0.13
   7  -2   4    0.80    0.13
   7  -2   4    0.95    0.10
   7  -2   4    0.84    0.09
   8  -2   4    1.67    0.12
   8  -2   4    1.89    0.19
   8  -2   4    1.62    0.13
   9  -2   4   -0.05    0.05
   9  -2   4    0.07    0.09
   9  -2   4   -0.02    0.05
   8   1  -4    0.01    0.08
   7   1  -4    1.97    0.16
   7   1  -4    1.93    0.10
   6   1  -4    1.12    0.08
   6   1  -4    1.16    0.13
   6   1  -4    1.03    0.08
   5   1  -4    8.75    0.23
   5   1  -4    9.02    0.25
   5   1  -4    9.11    0.30
   5   1  -4    9.17    0.22
   4   1  -4    3.37    0.13
   4   1  -4    3.36    0.16
   4   1  -4    3.55    0.13
   4   1  -4    3.59    0.11
   4   1  -4    3.38    0.10
   3   1  -4    2.86    0.07
   3   1  -4    2.86    0.08
   3   1  -4    2.92    0.12
   3   1  -4    2.90    0.09
   3   1  -4    2.92    0.07
   3   1  -4    3.06    0.11
   3   1  -4    2.98    0.14
  -3  -1   4    2.93    0.15
   2   1  -4   27.61    0.59
   2   1  -4   26.87    0.58
   2   1  -4   26.77    0.60
   2   1  -4   27.35    0.53
   2   1  -4   27.20    0.60
  -2  -1   4   27.38    0.62
  -2  -1   4   27.81    0.62
   1   1  -4    4.03    0.14
   1   1  -4    3.89    0.14
  -1  -1   4    3.72    0.14
   0   1  -4   58.29    1.17
   0   1  -4   59.04    1.12
   0  -1   4   58.62    1.16
   0  -1   4   57.58    1.16
  -1   1  -4    0.08    0.03
  -1   1  -4    0.07    0.03
  -1   1  -4    0.04    0.02
   1  -1   4    0.03    0.02
   1  -1   4    0.04    0.03
   1  -1   4    0.05    0.02
  -2   1  -4   59.40    1.17
  -2   1  -4   56.83    1.17
   2  -1   4   58.73    1.14
   2  -1   4   58.78    1.17
   2  -1   4   55.84    1.20
   2  -1   4   59.12    1.11
  -3   1  -4    0.58    0.06
  -3   1  -4    0.51    0.06
   3  -1   4    0.70    0.07
   3  -1   4    0.59    0.05
   3  -1   4    0.58    0.06
  -4   1  -4   16.70    0.42
   4  -1   4   15.89    0.39
   4  -1   4   16.30    0.39
   4  -1   4   16.43    0.36
   5  -1   4    0.57    0.08
   5  -1   4    0.46    0.05
   5  -1   4    0.39    0.06
   5  -1   4    0.48    0.07
   5  -1   4    0.42    0.06
   6  -1   4    2.15    0.15
   6  -1   4    2.32    0.13
   6  -1   4    2.49    0.15
   6  -1   4    2.41    0.12
   6  -1   4    2.23    0.09
   6  -1   4    2.44    0.12
   7  -1   4    0.10    0.05
   7  -1   4    0.02    0.06
   7  -1   4    0.02    0.06
   7  -1   4    0.09    0.04
   8  -1   4    0.46    0.07
   8  -1   4    0.43    0.08
   8  -1   4    0.36    0.10
   9  -1   4    0.00    0.07
   8   0  -4    0.11    0.10
   7   0  -4    0.69    0.11
   7   0  -4    0.60    0.07
   6   0  -4    0.58    0.07
   6   0  -4    0.56    0.06
   6   0  -4    0.57    0.07
   6   0  -4    0.61    0.10
   5   0  -4    1.25    0.12
   5   0  -4    1.27    0.07
   5   0  -4    1.27    0.08
   5   0  -4    1.32    0.09
   4   0  -4    0.75    0.07
   4   0  -4    0.78    0.05
   4   0  -4    0.75    0.05
   4   0  -4    0.77    0.07
   4   0  -4    0.83    0.10
   3   0  -4    9.66    0.22
   3   0  -4    9.73    0.25
   3   0  -4    9.62    0.26
   3   0  -4    9.69    0.25
   3   0  -4    9.89    0.29
   3   0  -4    9.36    0.20
  -3   0   4    9.96    0.30
   2   0  -4    0.05    0.03
   2   0  -4    0.01    0.02
   2   0  -4    0.05    0.01
   2   0  -4    0.04    0.02
   2   0  -4    0.05    0.03
  -2   0   4    0.05    0.04
   1   0  -4    7.53    0.20
   1   0  -4    6.83    0.19
   1   0  -4    7.65    0.20
  -1   0   4    7.43    0.21
  -1   0   4    7.58    0.21
   0   0  -4    8.06    0.18
   0   0  -4    8.12    0.21
   0   0   4    7.86    0.21
   0   0   4    7.80    0.21
   0   0   4    8.14    0.20
  -1   0  -4   11.16    0.26
   1   0   4   10.98    0.26
   1   0   4   11.05    0.25
   1   0   4   11.33    0.26
   1   0   4   11.40    0.28
  -2   0  -4    2.95    0.11
   2   0   4    3.20    0.12
   2   0   4    3.21    0.11
   2   0   4    3.06    0.10
   2   0   4    3.01    0.10
   2   0   4    2.60    0.11
  -3   0  -4    0.21    0.04
   3   0   4    0.19    0.04
   3   0   4    0.23    0.04
   3   0   4    0.27    0.05
  -4   0  -4    1.05    0.09
   4   0   4    1.17    0.07
   4   0   4    1.11    0.08
   4   0   4    1.12    0.05
   4   0   4    1.02    0.07
   4   0   4    1.31    0.07
   5   0   4    0.02    0.03
   5   0   4    0.03    0.02
   5   0   4    0.07    0.04
   5   0   4    0.05    0.03
   5   0   4    0.10    0.05
   5   0   4   -0.02    0.04
   5   0   4    0.05    0.03
   6   0   4    0.01    0.05
   6   0   4    0.02    0.05
   6   0   4   -0.03    0.03
   6   0   4    0.04    0.04
   6   0   4    0.00    0.04
   6   0   4   -0.02    0.03
   7   0   4    0.01    0.05
   7   0   4    0.02    0.05
   7   0   4    0.00    0.03
   7   0   4   -0.02    0.03
   7   0   4    0.00    0.06
   8   0   4    1.18    0.09
   8   0   4    1.45    0.16
   8   0   4    1.46    0.10
   9   0   4    0.52    0.11
   8  -1  -4    0.66    0.14
   7  -1  -4    0.26    0.09
   7  -1  -4    0.16    0.05
   6  -1  -4    1.40    0.10
   6  -1  -4    1.41    0.15
   6  -1  -4    1.44    0.09
   6  -1  -4    1.52    0.10
   5  -1  -4    0.34    0.08
   5  -1  -4    0.21    0.05
   5  -1  -4    0.32    0.05
   5  -1  -4    0.32    0.05
   5  -1  -4    0.21    0.04
   4  -1  -4    1.83    0.13
   4  -1  -4    1.90    0.09
   4  -1  -4    1.89    0.09
   4  -1  -4    1.91    0.08
   4  -1  -4    1.68    0.09
   4  -1  -4    1.78    0.06
   4  -1  -4    1.85    0.10
   3  -1  -4    3.00    0.09
   3  -1  -4    3.03    0.14
   3  -1  -4    2.94    0.11
   3  -1  -4    2.90    0.10
   3  -1  -4    2.92    0.12
   3  -1  -4    2.98    0.12
  -3   1   4    2.69    0.15
   2  -1  -4    1.93    0.09
   2  -1  -4    2.15    0.10
   2  -1  -4    1.99    0.06
   2  -1  -4    1.98    0.09
   2  -1  -4    2.11    0.07
  -2   1   4    1.93    0.11
   1  -1  -4    0.04    0.02
   1  -1  -4    0.01    0.03
   1  -1  -4    0.05    0.02
  -1   1   4    0.03    0.03
   0  -1  -4    0.26    0.03
   0  -1  -4    0.26    0.04
   0   1   4    0.20    0.03
  -1  -1  -4    4.55    0.15
  -1  -1  -4    4.47    0.13
   1   1   4    4.59    0.14
   1   1   4    4.49    0.11
   1   1   4    4.53    0.11
  -2  -1  -4    2.03    0.09
   2   1   4    2.08    0.10
   2   1   4    2.10    0.09
   2   1   4    2.08    0.09
   2   1   4    2.05    0.09
   2   1   4    2.08    0.06
  -3  -1  -4    3.89    0.14
   3   1   4    3.61    0.11
   3   1   4    3.68    0.12
   3   1   4    3.73    0.13
   3   1   4    3.84    0.14
   3   1   4    3.86    0.12
   4   1   4    0.16    0.04
   4   1   4    0.11    0.03
   4   1   4    0.19    0.05
   4   1   4    0.18    0.03
   4   1   4    0.24    0.04
   5   1   4    0.41    0.06
   5   1   4    0.48    0.07
   5   1   4    0.45    0.07
   5   1   4    0.52    0.05
   5   1   4    0.46    0.05
   5   1   4    0.42    0.07
   6   1   4    0.36    0.07
   6   1   4    0.50    0.08
   6   1   4    0.39    0.08
   6   1   4    0.40    0.05
   6   1   4    0.41    0.06
   7   1   4    0.42    0.08
   7   1   4    0.53    0.09
   7   1   4    0.57    0.06
   7   1   4    0.67    0.06
   7   1   4    0.51    0.07
   7   1   4    0.53    0.09
   8   1   4    0.18    0.06
   8   1   4    0.07    0.04
   8   1   4    0.14    0.04
   8   1   4    0.18    0.08
   8   1   4    0.26    0.09
   9   1   4   -0.02    0.07
   8  -2  -4    0.03    0.05
   8  -2  -4    0.15    0.10
   7  -2  -4    0.29    0.09
   7  -2  -4    0.27    0.07
   6  -2  -4    1.67    0.12
   6  -2  -4    1.74    0.11
   6  -2  -4    1.78    0.12
   6  -2  -4    1.74    0.16
   5  -2  -4    2.44    0.16
   5  -2  -4    2.66    0.12
   5  -2  -4    2.66    0.13
   5  -2  -4    2.78    0.13
   4  -2  -4    4.87    0.13
   4  -2  -4    4.24    0.17
   4  -2  -4    5.06    0.15
   4  -2  -4    5.01    0.17
   4  -2  -4    5.22    0.18
   4  -2  -4    5.01    0.15
  -4   2   4    5.15    0.21
   3  -2  -4    0.03    0.03
   3  -2  -4    0.10    0.03
   3  -2  -4    0.07    0.04
   3  -2  -4    0.12    0.03
  -3   2   4    0.11    0.05
  -3   2   4    0.09    0.05
   2  -2  -4   10.23    0.27
   2  -2  -4   10.12    0.25
   2  -2  -4   10.10    0.23
   2  -2  -4   10.11    0.24
  -2   2   4   10.12    0.29
   1  -2  -4   12.91    0.27
   1  -2  -4   12.75    0.29
   1  -2  -4   12.59    0.28
   1  -2  -4   12.04    0.34
  -1   2   4   12.74    0.32
   0  -2  -4   10.24    0.25
   0  -2  -4   10.27    0.22
   0   2   4   10.18    0.25
  -1  -2  -4    0.40    0.04
  -1  -2  -4    0.35    0.04
  -1  -2  -4    0.48    0.05
   1   2   4    0.45    0.04
  -2  -2  -4    1.68    0.09
  -2  -2  -4    1.78    0.09
   2   2   4    1.77    0.08
   2   2   4    1.74    0.08
   2   2   4    1.71    0.08
  -3  -2  -4   35.80    0.76
  -3  -2  -4   36.03    0.76
   3   2   4   35.79    0.73
   3   2   4   35.83    0.68
   3   2   4   35.20    0.69
   3   2   4   36.35    0.76
   3   2   4   35.28    0.73
   3   2   4   34.92    0.74
   4   2   4    0.34    0.04
   4   2   4    0.45    0.05
   4   2   4    0.41    0.06
   4   2   4    0.36    0.05
   4   2   4    0.44    0.04
   4   2   4    0.37    0.04
   5   2   4    2.64    0.10
   5   2   4    2.55    0.12
   5   2   4    2.67    0.14
   5   2   4    2.69    0.14
   5   2   4    2.58    0.10
   6   2   4    0.04    0.04
   6   2   4    0.00    0.05
   6   2   4    0.05    0.05
   6   2   4    0.03    0.02
   7   2   4    2.12    0.09
   7   2   4    2.02    0.14
   7   2   4    2.08    0.15
   7   2   4    2.17    0.15
   7   2   4    2.29    0.13
   7   2   4    2.04    0.09
   8   2   4    0.04    0.03
   8   2   4    0.10    0.06
   8   2   4    0.10    0.08
   8   2   4    0.10    0.07
   8   2   4   -0.04    0.05
   8   2   4    0.10    0.03
   9   2   4    0.43    0.11
  10   2   4    0.03    0.08
   8  -3  -4   -0.01    0.09
   8  -3  -4    0.04    0.06
   7  -3  -4    0.10    0.06
   7  -3  -4    0.07    0.08
   6  -3  -4    0.62    0.09
   6  -3  -4    0.82    0.10
   6  -3  -4    0.79    0.09
  -6   3   4    0.53    0.11
   5  -3  -4    0.19    0.06
   5  -3  -4    0.18    0.05
   5  -3  -4    0.15    0.05
  -5   3   4    0.12    0.07
   4  -3  -4    0.54    0.07
   4  -3  -4    0.61    0.06
   4  -3  -4    0.51    0.05
   4  -3  -4    0.44    0.06
  -4   3   4    0.47    0.09
   3  -3  -4    0.33    0.05
   3  -3  -4    0.33    0.03
   3  -3  -4    0.16    0.05
   3  -3  -4    0.31    0.04
   3  -3  -4    0.40    0.04
  -3   3   4    0.17    0.06
  -3   3   4    0.32    0.08
   2  -3  -4    0.61    0.03
   2  -3  -4    0.54    0.06
   2  -3  -4    0.50    0.06
   2  -3  -4    0.61    0.05
   2  -3  -4    0.59    0.05
  -2   3   4    0.55    0.07
  -2   3   4    0.50    0.07
   1  -3  -4    0.19    0.03
   1  -3  -4    0.17    0.03
   1  -3  -4    0.19    0.02
   1  -3  -4    0.14    0.03
  -1   3   4    0.16    0.04
  -1   3   4    0.17    0.04
   0  -3  -4   67.32    1.31
   0  -3  -4   66.02    1.29
   0   3   4   66.35    1.32
  -1  -3  -4    1.81    0.08
  -1  -3  -4    1.90    0.09
  -1  -3  -4    2.02    0.09
   1   3   4    2.08    0.08
  -2  -3  -4   54.14    1.07
  -2  -3  -4   51.46    1.06
  -2  -3  -4   52.91    1.07
   2   3   4   53.00    1.06
   2   3   4   51.22    1.04
   2   3   4   52.72    1.05
   2   3   4   53.71    1.06
  -3  -3  -4    0.06    0.04
   3   3   4    0.12    0.04
   3   3   4    0.06    0.04
   3   3   4    0.09    0.02
   3   3   4    0.03    0.02
   3   3   4    0.04    0.02
   4   3   4   39.21    0.83
   4   3   4   39.11    0.79
   4   3   4   39.23    0.80
   4   3   4   39.83    0.85
   4   3   4   38.90    0.78
   5   3   4    0.08    0.03
   5   3   4    0.07    0.04
   5   3   4    0.16    0.03
   5   3   4    0.09    0.05
   6   3   4    3.74    0.12
   6   3   4    3.84    0.18
   6   3   4    3.98    0.17
   7   3   4    0.23    0.07
   7   3   4    0.16    0.03
   7   3   4    0.25    0.07
   7   3   4    0.16    0.06
   8   3   4    0.40    0.08
   8   3   4    0.30    0.09
   8   3   4    0.30    0.08
   8   3   4    0.48    0.09
   9   3   4    0.00    0.07
   9   3   4    0.05    0.06
  10   3   4   -0.03    0.07
   7  -4  -4    0.13    0.07
  -7   4   4    0.02    0.09
   6  -4  -4    2.41    0.16
   6  -4  -4    2.43    0.14
   6  -4  -4    2.30    0.15
  -6   4   4    2.57    0.20
   5  -4  -4   -0.04    0.04
   5  -4  -4    0.10    0.05
   5  -4  -4    0.03    0.05
  -5   4   4    0.05    0.07
   4  -4  -4   11.41    0.33
   4  -4  -4   11.28    0.30
   4  -4  -4   11.37    0.33
  -4   4   4   11.28    0.37
   3  -4  -4    0.78    0.07
   3  -4  -4    0.62    0.08
   3  -4  -4    0.75    0.08
  -3   4   4    0.79    0.10
   2  -4  -4    8.29    0.25
   2  -4  -4    7.97    0.22
   2  -4  -4    8.03    0.24
   2  -4  -4    7.93    0.19
  -2   4   4    8.37    0.27
  -2   4   4    7.99    0.25
   1  -4  -4   19.93    0.43
   1  -4  -4   20.56    0.45
   1  -4  -4   20.26    0.46
   1  -4  -4   20.61    0.43
  -1   4   4   20.07    0.46
  -1   4   4   20.19    0.49
   0  -4  -4   27.41    0.58
   0  -4  -4   27.46    0.57
   0  -4  -4   27.35    0.57
   0   4   4   27.25    0.60
   0   4   4   26.87    0.57
  -1  -4  -4   59.31    1.17
  -1  -4  -4   58.92    1.17
   1   4   4   58.00    1.15
  -2  -4  -4    0.08    0.03
  -2  -4  -4    0.14    0.04
   2   4   4    0.07    0.03
   2   4   4    0.11    0.02
  -3  -4  -4   42.38    0.89
  -3  -4  -4   42.03    0.89
   3   4   4   41.51    0.86
   3   4   4   43.04    0.86
   3   4   4   41.40    0.83
   3   4   4   41.20    0.88
   4   4   4    0.93    0.05
   4   4   4    0.94    0.09
   4   4   4    0.91    0.06
   4   4   4    0.93    0.06
   4   4   4    1.08    0.09
   5   4   4    5.09    0.14
   5   4   4    4.98    0.19
   5   4   4    4.97    0.15
   5   4   4    4.92    0.15
   5   4   4    4.91    0.20
   6   4   4    1.57    0.08
   6   4   4    1.86    0.09
   6   4   4    1.78    0.13
   6   4   4    1.80    0.12
   7   4   4    0.33    0.07
   7   4   4    0.34    0.04
   7   4   4    0.31    0.08
   7   4   4    0.31    0.08
   8   4   4    0.16    0.07
   8   4   4    0.12    0.07
   8   4   4    0.29    0.07
   9   4   4    0.07    0.08
   9   4   4    0.03    0.06
   9   4   4    0.18    0.08
  10   4   4    0.61    0.13
   7  -5  -4    0.33    0.08
  -7   5   4    0.10    0.09
   6  -5  -4    0.00    0.06
   6  -5  -4    0.07    0.05
   6  -5  -4    0.05    0.05
  -6   5   4    0.22    0.09
   5  -5  -4    0.15    0.06
   5  -5  -4    0.29    0.07
   5  -5  -4    0.21    0.06
  -5   5   4    0.30    0.09
   4  -5  -4   -0.01    0.04
   4  -5  -4    0.06    0.04
   4  -5  -4    0.03    0.04
  -4   5   4    0.09    0.07
   3  -5  -4    0.07    0.05
   3  -5  -4    0.09    0.05
   3  -5  -4    0.04    0.04
  -3   5   4    0.09    0.06
   2  -5  -4    0.03    0.05
   2  -5  -4    0.10    0.04
   2  -5  -4    0.07    0.04
  -2   5   4    0.08    0.06
  -2   5   4    0.12    0.05
   1  -5  -4    0.39    0.05
   1  -5  -4    0.33    0.05
   1  -5  -4    0.25    0.05
   1  -5  -4    0.30    0.04
  -1   5   4    0.41    0.06
  -1   5   4    0.29    0.07
   0  -5  -4    1.74    0.09
   0  -5  -4    1.84    0.09
   0  -5  -4    1.87    0.10
   0  -5  -4    1.77    0.08
   0   5   4    1.83    0.08
  -1  -5  -4    3.90    0.14
  -1  -5  -4    3.92    0.14
   1   5   4    3.72    0.11
  -2  -5  -4    2.95    0.13
   2   5   4    2.89    0.12
   2   5   4    2.78    0.08
  -3  -5  -4    2.06    0.12
  -3  -5  -4    2.04    0.12
   3   5   4    2.08    0.10
   3   5   4    2.13    0.07
   3   5   4    2.02    0.07
  -4  -5  -4    0.28    0.07
  -4  -5  -4    0.24    0.06
   4   5   4    0.30    0.05
   4   5   4    0.34    0.06
   4   5   4    0.38    0.03
   5   5   4    0.76    0.07
   5   5   4    0.55    0.08
   5   5   4    0.56    0.08
   5   5   4    0.58    0.05
   6   5   4    0.18    0.06
   6   5   4    0.12    0.03
   6   5   4    0.17    0.04
   6   5   4    0.10    0.06
   7   5   4    0.00    0.05
   7   5   4    0.06    0.05
   7   5   4    0.03    0.04
   7   5   4    0.00    0.02
   8   5   4    0.50    0.10
   8   5   4    0.35    0.09
   8   5   4    0.39    0.09
   9   5   4    0.03    0.06
   9   5   4   -0.03    0.06
  10   5   4    0.11    0.08
  10   5   4    0.12    0.07
   7  -6  -4    0.24    0.09
  -7   6   4    0.53    0.13
   6  -6  -4    0.35    0.09
   6  -6  -4    0.54    0.11
  -6   6   4    0.31    0.11
   5  -6  -4    0.47    0.09
   5  -6  -4    0.47    0.09
   5  -6  -4    0.62    0.10
  -5   6   4    0.42    0.10
   4  -6  -4    0.57    0.09
   4  -6  -4    0.58    0.09
   4  -6  -4    0.49    0.09
  -4   6   4    0.57    0.11
   3  -6  -4    0.58    0.08
   3  -6  -4    0.85    0.10
   3  -6  -4    0.58    0.08
  -3   6   4    0.81    0.11
   2  -6  -4    1.30    0.10
   2  -6  -4    1.53    0.11
  -2   6   4    1.33    0.11
  -2   6   4    1.43    0.13
   1  -6  -4    0.08    0.04
   1  -6  -4    0.04    0.03
   1  -6  -4    0.02    0.04
  -1   6   4    0.06    0.04
  -1   6   4    0.03    0.05
   0  -6  -4   16.84    0.42
   0  -6  -4   17.66    0.41
   0  -6  -4   17.43    0.43
   0   6   4   17.68    0.40
  -1  -6  -4    0.22    0.05
   1   6   4    0.24    0.03
  -2  -6  -4   11.60    0.31
  -2  -6  -4   11.80    0.32
   2   6   4   11.71    0.28
  -3  -6  -4    0.22    0.06
  -3  -6  -4    0.13    0.05
   3   6   4    0.09    0.02
   3   6   4    0.06    0.04
   3   6   4    0.10    0.03
  -4  -6  -4   10.74    0.32
  -4  -6  -4   10.73    0.33
   4   6   4   10.48    0.23
   4   6   4   10.55    0.29
   4   6   4   10.41    0.32
   4   6   4   10.71    0.25
   5   6   4    0.45    0.08
   5   6   4    0.55    0.05
   5   6   4    0.58    0.07
   5   6   4    0.52    0.08
   6   6   4    0.07    0.06
   6   6   4    0.15    0.04
   6   6   4    0.21    0.04
   6   6   4    0.12    0.06
   7   6   4    0.52    0.07
   7   6   4    0.58    0.10
   7   6   4    0.61    0.10
   7   6   4    0.54    0.06
   8   6   4    0.28    0.08
   8   6   4    0.38    0.09
   9   6   4    0.65    0.11
  10   6   4   -0.06    0.07
   6  -7  -4    0.43    0.11
   6  -7  -4    0.34    0.10
  -6   7   4    0.24    0.11
   5  -7  -4    0.09    0.08
   5  -7  -4    0.31    0.08
   5  -7  -4    0.18    0.08
  -5   7   4    0.17    0.09
   4  -7  -4    2.32    0.17
   4  -7  -4    2.22    0.15
   4  -7  -4    2.03    0.15
  -4   7   4    2.47    0.18
   3  -7  -4    2.22    0.16
   3  -7  -4    2.51    0.15
   3  -7  -4    2.17    0.13
  -3   7   4    2.11    0.15
   2  -7  -4    9.91    0.30
   2  -7  -4    9.97    0.32
  -2   7   4    9.85    0.32
  -2   7   4    9.30    0.34
   1  -7  -4    0.50    0.07
   1  -7  -4    0.55    0.08
   1  -7  -4    0.53    0.07
  -1   7   4    0.50    0.07
  -1   7   4    0.58    0.10
   0  -7  -4   11.53    0.33
   0  -7  -4   11.45    0.32
   0  -7  -4   11.51    0.32
   0   7   4   11.71    0.30
  -1  -7  -4    2.38    0.13
  -1  -7  -4    2.14    0.12
   1   7   4    2.31    0.09
  -2  -7  -4    6.99    0.24
  -2  -7  -4    6.94    0.22
   2   7   4    7.16    0.20
   2   7   4    6.95    0.16
  -3  -7  -4    0.05    0.05
  -3  -7  -4   -0.05    0.04
   3   7   4    0.01    0.03
   3   7   4    0.05    0.04
  -4  -7  -4    0.01    0.05
  -4  -7  -4    0.06    0.05
   4   7   4    0.01    0.04
   4   7   4    0.04    0.03
  -5  -7  -4    0.17    0.08
   5   7   4    0.12    0.06
   5   7   4    0.19    0.04
   5   7   4    0.19    0.05
   6   7   4    0.04    0.03
   6   7   4    0.04    0.05
   6   7   4    0.03    0.03
   6   7   4    0.01    0.05
   7   7   4   -0.02    0.03
   7   7   4    0.13    0.07
   7   7   4    0.11    0.06
   8   7   4    0.28    0.12
   8   7   4    0.32    0.09
   8   7   4    0.12    0.04
   9   7   4    0.24    0.09
   6  -8  -4    0.36    0.10
   6  -8  -4    0.22    0.09
  -6   8   4    0.21    0.12
   5  -8  -4    0.12    0.07
   5  -8  -4    0.06    0.07
  -5   8   4    0.07    0.08
   4  -8  -4    1.90    0.15
   4  -8  -4    2.08    0.17
   4  -8  -4    1.45    0.16
  -4   8   4    1.77    0.17
   3  -8  -4    0.09    0.06
   3  -8  -4    0.06    0.06
  -3   8   4    0.02    0.06
   2  -8  -4    9.21    0.30
   2  -8  -4    8.68    0.31
   2  -8  -4    8.87    0.28
  -2   8   4    8.76    0.35
  -2   8   4    9.30    0.31
   1  -8  -4    6.66    0.25
   1  -8  -4    6.86    0.24
   1  -8  -4    6.71    0.23
  -1   8   4    6.49    0.24
  -1   8   4    6.55    0.28
   0  -8  -4   14.54    0.41
   0  -8  -4   14.31    0.40
   0  -8  -4   14.22    0.39
   0   8   4   14.23    0.37
  -1  -8  -4    5.05    0.20
  -1  -8  -4    5.47    0.21
   1   8   4    5.34    0.17
  -2  -8  -4    6.08    0.23
  -2  -8  -4    6.27    0.22
   2   8   4    6.29    0.21
   2   8   4    6.52    0.16
  -3  -8  -4   20.91    0.53
  -3  -8  -4   21.28    0.55
   3   8   4   21.21    0.48
   3   8   4   21.55    0.53
  -4  -8  -4    0.00    0.05
  -4  -8  -4    0.07    0.06
   4   8   4    0.03    0.04
   4   8   4    0.11    0.04
  -5  -8  -4    7.41    0.29
   5   8   4    7.32    0.21
   5   8   4    7.13    0.24
  -6  -8  -4    1.75    0.15
   6   8   4    1.65    0.10
   6   8   4    1.53    0.15
   6   8   4    1.67    0.11
   7   8   4   10.43    0.37
   7   8   4   10.12    0.29
   7   8   4   10.04    0.38
   8   8   4    2.63    0.12
   8   8   4    2.93    0.20
   9   8   4    2.26    0.21
   5  -9  -4    5.12    0.26
   5  -9  -4    6.03    0.31
  -5   9   4    5.65    0.31
   4  -9  -4    1.88    0.18
   4  -9  -4    1.97    0.17
  -4   9   4    1.93    0.18
   3  -9  -4    9.48    0.40
   3  -9  -4   10.13    0.35
   3  -9  -4    9.39    0.31
  -3   9   4   10.17    0.37
   2  -9  -4    2.90    0.16
   2  -9  -4    2.81    0.18
   2  -9  -4    2.94    0.17
  -2   9   4    3.05    0.22
  -2   9   4    2.85    0.18
   1  -9  -4   16.33    0.46
   1  -9  -4   16.70    0.45
   1  -9  -4   16.39    0.48
  -1   9   4   16.35    0.45
  -1   9   4   16.65    0.52
   0  -9  -4   11.94    0.35
   0  -9  -4   11.98    0.36
   0  -9  -4   11.83    0.37
   0   9   4   11.36    0.33
  -1  -9  -4    5.46    0.22
  -1  -9  -4    5.95    0.23
   1   9   4    5.79    0.19
  -2  -9  -4    7.84    0.26
  -2  -9  -4    8.07    0.29
   2   9   4    8.33    0.21
   2   9   4    8.39    0.26
  -3  -9  -4    0.34    0.08
  -3  -9  -4    0.23    0.07
   3   9   4    0.34    0.06
   3   9   4    0.35    0.08
  -4  -9  -4    7.17    0.28
  -4  -9  -4    7.04    0.27
   4   9   4    7.16    0.26
   4   9   4    6.92    0.22
  -5  -9  -4    3.93    0.22
   5   9   4    3.86    0.18
   5   9   4    3.88    0.15
  -6  -9  -4    0.44    0.11
   6   9   4    0.61    0.09
  -7  -9  -4    2.57    0.27
   7   9   4    2.85    0.19
   7   9   4    2.90    0.15
   8   9   4    0.02    0.04
   8   9   4    0.03    0.07
   9   9   4    2.99    0.23
   4 -10  -4   -0.06    0.06
  -4  10   4    0.17    0.09
   3 -10  -4    0.08    0.07
   3 -10  -4    0.09    0.07
  -3  10   4    0.25    0.09
   2 -10  -4    0.07    0.06
   2 -10  -4    0.02    0.06
  -2  10   4    0.04    0.06
  -2  10   4    0.07    0.08
   1 -10  -4    1.17    0.14
   1 -10  -4    1.14    0.14
   1 -10  -4    1.28    0.13
  -1  10   4    1.26    0.16
  -1  10   4    1.08    0.12
   0 -10  -4    0.27    0.08
   0 -10  -4    0.33    0.08
   0 -10  -4    0.28    0.07
   0  10   4    0.29    0.07
  -1 -10  -4    3.44    0.19
  -1 -10  -4    3.26    0.18
   1  10   4    3.23    0.14
  -2 -10  -4    0.24    0.07
  -2 -10  -4    0.15    0.06
   2  10   4    0.21    0.06
  -3 -10  -4    0.94    0.12
  -3 -10  -4    0.84    0.11
   3  10   4    1.02    0.10
  -4 -10  -4    0.22    0.08
  -4 -10  -4    0.31    0.08
   4  10   4    0.18    0.06
   4  10   4    0.31    0.08
  -5 -10  -4   -0.09    0.05
  -5 -10  -4    0.12    0.08
   5  10   4    0.01    0.05
   5  10   4    0.04    0.05
  -6 -10  -4    0.13    0.09
   6  10   4    0.06    0.05
  -7 -10  -4    0.23    0.11
   7  10   4    0.48    0.10
   7  10   4    0.41    0.08
   8  10   4    0.81    0.14
   8  10   4    0.42    0.07
   9  10   4    0.39    0.12
   3 -11  -4    0.95    0.14
  -3  11   4    1.48    0.18
   2 -11  -4    0.03    0.06
   2 -11  -4    0.07    0.06
  -2  11   4    0.10    0.08
  -2  11   4    0.04    0.09
   1 -11  -4    2.57    0.18
   1 -11  -4    2.24    0.16
  -1  11   4    2.20    0.16
  -1  11   4    1.73    0.20
   0 -11  -4    0.05    0.07
   0 -11  -4    0.09    0.07
   0  11   4    0.13    0.06
  -1 -11  -4    1.59    0.16
  -1 -11  -4    1.44    0.14
  -2 -11  -4    0.03    0.05
  -2 -11  -4    0.20    0.07
  -3 -11  -4    0.59    0.10
  -3 -11  -4    0.62    0.10
   3  11   4    0.65    0.09
  -4 -11  -4   -0.07    0.05
  -4 -11  -4   -0.08    0.06
   4  11   4    0.01    0.05
   4  11   4    0.03    0.06
  -5 -11  -4    0.19    0.09
  -5 -11  -4    0.01    0.08
   5  11   4    0.03    0.05
  -6 -11  -4    0.29    0.10
   6  11   4    0.20    0.07
  -7 -11  -4   -0.11    0.08
   7  11   4    0.01    0.05
  -8 -11  -4    0.69    0.15
   8  11   4    1.01    0.15
   8  11   4    0.92    0.11
   2 -12  -4    0.47    0.11
   2 -12  -4    0.38    0.10
  -2  12   4    0.30    0.09
  -2  12   4    0.45    0.13
   1 -12  -4    0.24    0.09
   1 -12  -4    0.31    0.10
  -1  12   4    0.21    0.11
   0 -12  -4    0.16    0.08
   0 -12  -4    0.20    0.08
  -1 -12  -4    0.08    0.07
  -1 -12  -4    0.24    0.08
  -2 -12  -4    1.71    0.16
  -2 -12  -4    1.28    0.13
  -3 -12  -4    0.15    0.07
  -3 -12  -4    0.05    0.07
   3  12   4    0.02    0.06
  -4 -12  -4    0.25    0.09
  -4 -12  -4    0.31    0.09
   4  12   4    0.35    0.08
   4  12   4    0.32    0.08
  -5 -12  -4    0.05    0.08
  -5 -12  -4    0.08    0.09
   5  12   4    0.09    0.07
  -6 -12  -4    0.38    0.11
   6  12   4    0.36    0.09
  -7 -12  -4    0.25    0.12
   7  12   4    0.25    0.08
   1 -13  -4    0.11    0.09
   1 -13  -4    0.10    0.08
  -1  13   4    0.01    0.09
   0 -13  -4    3.40    0.23
   0 -13  -4    3.07    0.22
  -1 -13  -4    0.62    0.12
  -2 -13  -4   10.01    0.39
  -3 -13  -4    0.06    0.07
  -3 -13  -4    0.19    0.09
   3  13   4    0.16    0.08
  -4 -13  -4    7.49    0.31
  -4 -13  -4    7.26    0.34
   4  13   4    7.06    0.32
  -5 -13  -4    0.30    0.11
  -5 -13  -4    0.20    0.10
   5  13   4    0.25    0.08
  -6 -13  -4    5.69    0.31
   6  13   4    5.99    0.28
  -2 -14  -4    2.39    0.21
  -3 -14  -4    1.72    0.20
  -4 -14  -4    5.92    0.29
  -4 -14  -4    5.68    0.32
   4  11  -5    0.75    0.16
   4  11  -5    0.52    0.12
  -4 -11   5    0.54    0.13
   3  11  -5    0.25    0.13
  -3 -11   5    0.88    0.14
   2  11  -5    0.67    0.15
  -2 -11   5    0.73    0.13
   1  11  -5    0.76    0.15
  -1 -11   5    1.08    0.15
   0  11  -5   -0.18    0.07
   0  11  -5   -0.01    0.10
   0 -11   5   -0.04    0.07
  -1  11  -5    0.22    0.11
   5  10  -5    2.85    0.21
   5  10  -5    3.04    0.25
  -5 -10   5    3.12    0.23
   4  10  -5    0.45    0.12
   4  10  -5    0.44    0.10
  -4 -10   5    0.31    0.11
   3  10  -5    1.56    0.18
   3  10  -5    1.26    0.15
  -3 -10   5    1.36    0.16
   2  10  -5    0.09    0.10
  -2 -10   5   -0.06    0.06
   1  10  -5   -0.03    0.09
  -1 -10   5   -0.03    0.06
   0  10  -5    0.00    0.08
   0 -10   5    0.02    0.06
  -1  10  -5    0.47    0.13
  -2  10  -5    0.16    0.11
  -3  10  -5    0.66    0.15
   6   9  -5    0.02    0.09
   6   9  -5    0.04    0.06
   5   9  -5   -0.07    0.05
   5   9  -5   -0.15    0.08
  -5  -9   5    0.00    0.08
   4   9  -5    0.25    0.08
   4   9  -5    0.04    0.09
  -4  -9   5    0.15    0.09
   3   9  -5    0.18    0.08
   3   9  -5    0.23    0.10
  -3  -9   5    0.39    0.10
   2   9  -5    0.00    0.08
  -2  -9   5    0.06    0.07
   1   9  -5    2.90    0.21
  -1  -9   5    3.07    0.18
   0  -9   5    0.10    0.06
  -1   9  -5    5.74    0.29
   1  -9   5    5.34    0.23
  -2   9  -5    0.10    0.10
  -3   9  -5    6.27    0.33
  -4   9  -5    0.25    0.12
   7   8  -5    0.27    0.13
   7   8  -5    0.25    0.07
   6   8  -5    0.83    0.11
   6   8  -5    0.87    0.14
   5   8  -5   -0.02    0.08
   5   8  -5    0.12    0.06
  -5  -8   5    0.07    0.08
   4   8  -5    0.19    0.09
   4   8  -5    0.01    0.05
  -4  -8   5    0.06    0.07
   3   8  -5    0.54    0.09
   3   8  -5    0.67    0.09
   3   8  -5    0.63    0.12
  -3  -8   5    0.72    0.12
   2   8  -5    1.02    0.14
  -2  -8   5    1.00    0.13
  -1  -8   5    4.48    0.21
   0  -8   5    0.05    0.05
  -1   8  -5    6.02    0.29
  -1   8  -5    6.06    0.21
   1  -8   5    6.43    0.24
  -2   8  -5    0.84    0.10
  -2   8  -5    0.73    0.14
   2  -8   5    0.88    0.10
  -3   8  -5    4.70    0.21
  -3   8  -5    4.38    0.27
  -4   8  -5    0.20    0.08
  -4   8  -5    0.05    0.09
  -5   8  -5    1.76    0.18
  -5   8  -5    1.68    0.21
   7   7  -5    0.10    0.05
   7   7  -5    0.05    0.10
   6   7  -5    0.10    0.06
   6   7  -5    0.06    0.08
  -6  -7   5    0.06    0.08
   5   7  -5    0.60    0.09
   5   7  -5    0.79    0.10
   5   7  -5    0.65    0.12
  -5  -7   5    0.60    0.12
   4   7  -5    0.04    0.05
   4   7  -5   -0.03    0.06
   4   7  -5    0.06    0.05
  -4  -7   5    0.04    0.06
  -4  -7   5    0.03    0.06
   3   7  -5    0.22    0.08
   3   7  -5    0.26    0.07
   3   7  -5    0.20    0.06
  -3  -7   5    0.18    0.07
  -3  -7   5    0.13    0.07
   2   7  -5    0.72    0.11
   2   7  -5    0.84    0.09
  -2  -7   5    0.79    0.11
   1   7  -5    0.14    0.03
  -1  -7   5    0.12    0.06
   0   7  -5    0.12    0.04
   0  -7   5    0.05    0.05
  -1   7  -5    1.87    0.11
   1  -7   5    1.92    0.13
  -2   7  -5    0.05    0.08
  -2   7  -5    0.09    0.05
   2  -7   5    0.01    0.05
  -3   7  -5    0.59    0.12
  -3   7  -5    0.80    0.11
   3  -7   5    0.60    0.08
  -4   7  -5    0.67    0.10
  -4   7  -5    0.67    0.13
  -5   7  -5    0.88    0.15
  -5   7  -5    0.69    0.12
   5  -7   5    1.02    0.15
   5  -7   5    0.59    0.12
  -6   7  -5    0.01    0.09
   6  -7   5   -0.02    0.07
   6  -7   5    0.01    0.07
   8   6  -5   -0.04    0.11
   7   6  -5    6.47    0.31
   7   6  -5    6.44    0.23
   7   6  -5    4.57    0.24
   6   6  -5    2.62    0.15
   6   6  -5    2.41    0.16
   6   6  -5    2.20    0.19
  -6  -6   5    2.42    0.33
   5   6  -5    3.17    0.20
   5   6  -5    3.28    0.17
   5   6  -5    3.04    0.16
  -5  -6   5    3.47    0.22
   4   6  -5   12.87    0.39
   4   6  -5   13.58    0.42
   4   6  -5   13.34    0.38
  -4  -6   5   13.94    0.45
   3   6  -5    5.39    0.20
   3   6  -5    5.48    0.22
   3   6  -5    5.62    0.24
  -3  -6   5    5.20    0.23
  -3  -6   5    5.12    0.24
   2   6  -5   34.52    0.73
   2   6  -5   34.12    0.81
   2   6  -5   36.00    0.78
   2   6  -5   34.82    0.71
  -2  -6   5   34.17    0.81
  -2  -6   5   35.00    0.82
   1   6  -5    0.56    0.08
   1   6  -5    0.64    0.06
   1   6  -5    0.72    0.07
  -1  -6   5    0.67    0.10
  -1  -6   5    0.68    0.09
   0   6  -5   43.92    0.86
   0   6  -5   36.85    0.88
   0  -6   5   43.45    0.92
  -1   6  -5    1.10    0.09
   1  -6   5    1.18    0.10
  -2   6  -5   20.76    0.50
  -2   6  -5   19.91    0.57
   2  -6   5   20.75    0.51
  -3   6  -5    8.18    0.28
  -3   6  -5    8.35    0.34
   3  -6   5    8.46    0.26
  -4   6  -5    4.90    0.27
  -4   6  -5    4.86    0.22
  -5   6  -5    3.01    0.19
   5  -6   5    2.84    0.19
   5  -6   5    3.18    0.21
  -6   6  -5    0.40    0.11
   6  -6   5    0.36    0.10
   6  -6   5    0.37    0.11
   8   5  -5   -0.09    0.09
   8   5  -5    0.07    0.08
   7   5  -5    1.35    0.17
   7   5  -5    1.28    0.11
   7   5  -5    1.37    0.15
   6   5  -5    0.01    0.06
   6   5  -5   -0.01    0.04
   6   5  -5   -0.02    0.07
   5   5  -5    4.23    0.18
   5   5  -5    4.48    0.23
   5   5  -5    4.19    0.20
  -5  -5   5    4.31    0.24
   4   5  -5    1.59    0.12
   4   5  -5    1.93    0.13
   4   5  -5    1.63    0.14
  -4  -5   5    1.76    0.15
   3   5  -5    8.29    0.30
   3   5  -5    8.76    0.28
   3   5  -5    9.00    0.28
   3   5  -5    8.41    0.20
  -3  -5   5    9.12    0.31
   2   5  -5    1.31    0.07
   2   5  -5    1.36    0.10
   2   5  -5    1.36    0.11
  -2  -5   5    1.41    0.12
  -2  -5   5    1.31    0.11
   1   5  -5   14.26    0.34
   1   5  -5   14.86    0.34
   1   5  -5   14.39    0.38
  -1  -5   5   14.46    0.40
  -1  -5   5   14.34    0.39
   0   5  -5    2.90    0.15
   0   5  -5    2.74    0.12
   0   5  -5    2.96    0.12
   0  -5   5    2.88    0.14
   0  -5   5    3.03    0.15
  -1   5  -5    7.89    0.23
   1  -5   5    7.51    0.25
  -2   5  -5    1.63    0.11
   2  -5   5    1.56    0.10
  -3   5  -5    2.82    0.15
  -4   5  -5    1.17    0.13
   4  -5   5    0.84    0.11
   4  -5   5    1.05    0.11
  -5   5  -5    0.15    0.07
   5  -5   5    0.22    0.07
   5  -5   5    0.17    0.07
  -6   5  -5    0.56    0.11
   6  -5   5    0.40    0.11
   6  -5   5    0.42    0.09
  -7   5  -5    0.22    0.10
   7  -5   5    0.18    0.09
   7  -5   5    0.19    0.10
   7  -5   5    0.49    0.11
   8   4  -5    0.51    0.14
   8   4  -5    0.49    0.12
   7   4  -5    0.88    0.14
   7   4  -5    0.77    0.08
   7   4  -5    0.65    0.11
   6   4  -5    1.15    0.10
   6   4  -5    1.02    0.12
   6   4  -5    0.86    0.13
   5   4  -5    1.38    0.13
   5   4  -5    1.57    0.11
   5   4  -5    1.51    0.13
   4   4  -5    0.29    0.07
   4   4  -5    0.21    0.06
   4   4  -5    0.32    0.08
  -4  -4   5    0.14    0.06
   3   4  -5    0.08    0.05
   3   4  -5    0.00    0.04
  -3  -4   5    0.06    0.05
   2   4  -5    0.60    0.04
   2   4  -5    0.67    0.08
   2   4  -5    0.52    0.07
  -2  -4   5    0.65    0.09
  -2  -4   5    0.63    0.09
   1   4  -5    0.11    0.03
   1   4  -5    0.18    0.04
   1   4  -5    0.15    0.05
  -1  -4   5    0.09    0.04
  -1  -4   5    0.10    0.04
   0   4  -5    5.93    0.21
   0   4  -5    6.07    0.18
   0   4  -5    5.84    0.18
   0  -4   5    5.84    0.21
   0  -4   5    6.01    0.19
  -1   4  -5    3.06    0.13
  -1   4  -5    3.11    0.13
   1  -4   5    3.03    0.12
  -2   4  -5    1.93    0.11
  -3   4  -5    0.02    0.05
  -4   4  -5    1.77    0.13
   4  -4   5    1.81    0.13
   4  -4   5    2.13    0.14
  -5   4  -5    0.01    0.06
   5  -4   5    0.04    0.05
   5  -4   5    0.06    0.06
  -6   4  -5    0.28    0.09
   6  -4   5    0.28    0.07
   6  -4   5    0.05    0.06
   6  -4   5    0.22    0.07
  -7   4  -5    0.25    0.09
   7  -4   5    0.26    0.08
   7  -4   5    0.31    0.09
   7  -4   5    0.25    0.09
  -8   4  -5    0.30    0.11
   8  -4   5    0.19    0.10
   8  -4   5    0.06    0.07
   8  -4   5    0.19    0.09
   8   3  -5    0.01    0.09
   8   3  -5    0.12    0.10
   7   3  -5    0.39    0.06
   7   3  -5    0.46    0.11
   7   3  -5    0.45    0.11
   6   3  -5    0.04    0.04
   6   3  -5    0.07    0.08
   6   3  -5    0.11    0.07
   5   3  -5   -0.01    0.03
   5   3  -5    0.02    0.05
   5   3  -5    0.04    0.06
   4   3  -5    0.07    0.04
   4   3  -5    0.00    0.05
   4   3  -5    0.07    0.06
   3   3  -5    0.10    0.04
   3   3  -5    0.13    0.02
   3   3  -5    0.19    0.06
  -3  -3   5    0.06    0.05
   2   3  -5    0.02    0.04
   2   3  -5    0.05    0.02
   2   3  -5    0.03    0.03
  -2  -3   5    0.05    0.04
   1   3  -5    0.12    0.02
   1   3  -5    0.07    0.04
  -1  -3   5    0.08    0.04
  -1  -3   5    0.15    0.05
   0   3  -5    0.54    0.05
   0   3  -5    0.45    0.06
   0   3  -5    0.64    0.06
   0  -3   5    0.65    0.08
   0  -3   5    0.58    0.06
  -1   3  -5    9.63    0.28
  -1   3  -5    9.90    0.26
  -1   3  -5    9.71    0.26
   1  -3   5    9.70    0.25
  -2   3  -5    0.00    0.03
  -2   3  -5   -0.03    0.04
   2  -3   5    0.05    0.04
  -3   3  -5    6.04    0.22
   3  -3   5    6.13    0.20
  -4   3  -5   -0.01    0.05
   4  -3   5   -0.01    0.03
   4  -3   5    0.01    0.04
   4  -3   5   -0.02    0.04
  -5   3  -5    6.11    0.25
   5  -3   5    6.03    0.24
   5  -3   5    6.74    0.24
   5  -3   5    6.60    0.21
  -6   3  -5    0.08    0.07
   6  -3   5    0.11    0.06
   6  -3   5    0.25    0.08
   6  -3   5    0.24    0.06
  -7   3  -5    0.60    0.12
   7  -3   5    0.56    0.09
   7  -3   5    0.49    0.11
   7  -3   5    0.61    0.10
  -8   3  -5    0.27    0.10
   8  -3   5    0.22    0.08
   8  -3   5    0.21    0.10
   8  -3   5    0.30    0.08
   8   2  -5    0.22    0.11
   8   2  -5    0.07    0.09
   7   2  -5    0.22    0.05
   7   2  -5    0.33    0.10
   7   2  -5    0.36    0.09
   6   2  -5   -0.02    0.07
   6   2  -5    0.08    0.06
   6   2  -5    0.02    0.04
   5   2  -5    1.42    0.10
   5   2  -5    1.42    0.13
   5   2  -5    1.65    0.14
   4   2  -5    6.60    0.29
   4   2  -5    6.80    0.24
   4   2  -5    6.78    0.21
  -4  -2   5    6.62    0.26
   3   2  -5    5.19    0.18
   3   2  -5    5.15    0.20
  -3  -2   5    5.33    0.22
   2   2  -5    3.00    0.07
   2   2  -5    3.27    0.14
   2   2  -5    2.91    0.14
   2   2  -5    3.21    0.14
  -2  -2   5    3.11    0.15
   1   2  -5    2.08    0.11
   1   2  -5    2.03    0.11
   1   2  -5    1.98    0.07
  -1  -2   5    1.95    0.11
   0   2  -5   18.64    0.44
   0  -2   5   18.94    0.44
  -1   2  -5    0.07    0.03
  -1   2  -5    0.07    0.04
  -1   2  -5    0.11    0.04
   1  -2   5    0.08    0.04
   1  -2   5    0.16    0.03
  -2   2  -5    0.86    0.07
   2  -2   5    0.87    0.07
   2  -2   5    0.89    0.05
   2  -2   5    0.84    0.06
  -3   2  -5    0.07    0.05
   3  -2   5    0.12    0.03
   3  -2   5    0.14    0.04
   3  -2   5    0.11    0.04
  -4   2  -5    5.66    0.22
   4  -2   5    6.06    0.16
   4  -2   5    6.15    0.20
   4  -2   5    5.57    0.21
   4  -2   5    5.87    0.20
  -5   2  -5    0.04    0.05
   5  -2   5    0.03    0.04
   5  -2   5   -0.01    0.02
   5  -2   5   -0.02    0.04
   5  -2   5    0.10    0.05
  -6   2  -5    0.39    0.09
   6  -2   5    0.34    0.06
   6  -2   5    0.26    0.08
   6  -2   5    0.32    0.07
   6  -2   5    0.29    0.06
  -7   2  -5    0.10    0.08
   7  -2   5    0.10    0.06
   7  -2   5    0.00    0.04
   7  -2   5    0.07    0.06
   8  -2   5    1.06    0.12
   8  -2   5    1.00    0.14
   8  -2   5    1.26    0.12
   8   1  -5    0.14    0.10
   8   1  -5    0.12    0.10
   7   1  -5    1.15    0.09
   7   1  -5    1.31    0.16
   7   1  -5    1.04    0.15
   6   1  -5    0.21    0.05
   6   1  -5    0.15    0.08
   5   1  -5    2.61    0.09
   5   1  -5    2.72    0.17
   5   1  -5    2.64    0.17
   5   1  -5    2.68    0.13
   4   1  -5    1.44    0.10
   4   1  -5    1.49    0.12
   4   1  -5    1.40    0.05
  -4  -1   5    1.36    0.13
   3   1  -5   18.11    0.44
   3   1  -5   18.19    0.38
   3   1  -5   18.77    0.45
   3   1  -5   17.99    0.46
  -3  -1   5   18.90    0.49
   2   1  -5    0.79    0.08
   2   1  -5    0.59    0.03
   2   1  -5    0.65    0.07
   2   1  -5    0.71    0.07
  -2  -1   5    0.56    0.07
  -2  -1   5    0.68    0.08
   1   1  -5   21.68    0.42
   1   1  -5   21.47    0.49
   1   1  -5   21.62    0.50
  -1  -1   5   21.17    0.50
   0   1  -5    3.74    0.14
   0   1  -5    3.60    0.10
   0  -1   5    3.72    0.14
   0  -1   5    3.54    0.13
  -1   1  -5   22.66    0.48
  -1   1  -5   23.14    0.52
  -1   1  -5   22.62    0.50
   1  -1   5   22.52    0.49
   1  -1   5   22.37    0.51
   1  -1   5   22.45    0.49
  -2   1  -5   25.98    0.57
  -2   1  -5   25.68    0.56
   2  -1   5   25.65    0.53
   2  -1   5   25.83    0.55
   2  -1   5   25.53    0.57
  -3   1  -5    4.77    0.17
  -3   1  -5    4.61    0.17
   3  -1   5    4.62    0.17
   3  -1   5    4.60    0.14
   3  -1   5    4.81    0.17
  -4   1  -5    5.59    0.21
  -4   1  -5    5.50    0.21
   4  -1   5    5.75    0.19
   4  -1   5    5.44    0.19
   4  -1   5    5.59    0.16
  -5   1  -5    0.86    0.10
   5  -1   5    0.82    0.09
   5  -1   5    0.98    0.07
   5  -1   5    0.87    0.09
   5  -1   5    0.91    0.08
   6  -1   5    6.26    0.22
   6  -1   5    6.28    0.21
   6  -1   5    6.28    0.22
   6  -1   5    6.20    0.25
   7  -1   5    0.01    0.04
   7  -1   5   -0.06    0.03
   7  -1   5    0.10    0.06
   7  -1   5   -0.06    0.05
   7  -1   5    0.01    0.04
   8  -1   5    0.76    0.09
   8  -1   5    0.80    0.09
   8  -1   5    0.56    0.11
   9  -1   5    0.05    0.05
   9  -1   5    0.04    0.05
   9  -1   5    0.02    0.08
   8   0  -5    0.85    0.15
   7   0  -5    0.02    0.04
   7   0  -5    0.06    0.08
   6   0  -5    2.64    0.18
   6   0  -5    2.33    0.13
   5   0  -5    0.76    0.08
   5   0  -5    0.75    0.11
   5   0  -5    0.65    0.06
   4   0  -5    5.62    0.23
   4   0  -5    5.40    0.13
   4   0  -5    5.52    0.19
   4   0  -5    5.67    0.15
   4   0  -5    5.46    0.19
  -4   0   5    5.37    0.24
   3   0  -5    1.56    0.10
   3   0  -5    1.42    0.05
   3   0  -5    1.47    0.09
   3   0  -5    1.33    0.10
  -3   0   5    1.32    0.11
   2   0  -5    1.83    0.10
   2   0  -5    1.88    0.11
   2   0  -5    1.91    0.10
  -2   0   5    2.00    0.12
  -2   0   5    1.96    0.15
   1   0  -5    7.66    0.23
   1   0  -5    7.50    0.22
   1   0  -5    7.76    0.26
   1   0  -5    7.67    0.18
  -1   0   5    7.88    0.23
  -1   0   5    7.77    0.23
   0   0  -5    4.63    0.12
   0   0  -5    4.53    0.15
   0   0   5    4.46    0.15
   0   0   5    4.55    0.15
   0   0   5    4.42    0.14
  -1   0  -5    1.66    0.08
   1   0   5    1.59    0.08
   1   0   5    1.67    0.09
   1   0   5    1.77    0.09
  -2   0  -5    0.56    0.06
  -2   0  -5    0.52    0.06
   2   0   5    0.57    0.06
   2   0   5    0.63    0.07
  -3   0  -5    9.48    0.27
  -3   0  -5    9.20    0.26
   3   0   5    9.59    0.24
   3   0   5    9.32    0.26
   3   0   5    9.51    0.27
  -4   0  -5    1.25    0.10
   4   0   5    1.35    0.06
   4   0   5    1.41    0.09
   4   0   5    1.54    0.10
   4   0   5    1.40    0.08
  -5   0  -5    0.10    0.05
   5   0   5    0.03    0.04
   5   0   5    0.09    0.04
   5   0   5   -0.01    0.04
   6   0   5    0.14    0.04
   6   0   5    0.13    0.05
   6   0   5    0.04    0.05
   6   0   5    0.07    0.04
   6   0   5    0.17    0.06
   6   0   5    0.11    0.05
   7   0   5    0.05    0.04
   7   0   5    0.08    0.05
   7   0   5    0.08    0.04
   7   0   5    0.13    0.07
   7   0   5    0.10    0.06
   8   0   5    0.01    0.04
   8   0   5    0.01    0.06
   8   0   5   -0.03    0.04
   9   0   5    0.14    0.09
   8  -1  -5    0.05    0.09
   7  -1  -5    1.61    0.18
   7  -1  -5    1.41    0.11
   6  -1  -5   -0.03    0.06
   6  -1  -5   -0.07    0.04
   5  -1  -5    2.34    0.13
   5  -1  -5    2.26    0.11
   5  -1  -5    2.39    0.16
   5  -1  -5    2.25    0.09
   4  -1  -5    1.03    0.11
   4  -1  -5    1.42    0.07
   4  -1  -5    1.26    0.08
   4  -1  -5    1.20    0.10
   4  -1  -5    1.26    0.06
  -4   1   5    1.38    0.14
   3  -1  -5    3.52    0.17
   3  -1  -5    3.34    0.14
   3  -1  -5    3.24    0.11
   3  -1  -5    3.33    0.09
   3  -1  -5    3.39    0.13
   2  -1  -5    9.26    0.24
   2  -1  -5    9.05    0.25
  -2   1   5    9.12    0.28
   1  -1  -5    1.71    0.09
  -1   1   5    1.49    0.10
  -1   1   5    1.45    0.09
   0  -1  -5   28.36    0.58
   0  -1  -5   28.59    0.61
   0   1   5   27.77    0.59
   0   1   5   28.17    0.61
  -1  -1  -5    1.40    0.07
  -1  -1  -5    1.42    0.09
   1   1   5    1.56    0.06
   1   1   5    1.48    0.08
  -2  -1  -5   13.53    0.33
   2   1   5   14.00    0.29
   2   1   5   13.53    0.34
   2   1   5   13.85    0.33
   2   1   5   12.89    0.36
  -3  -1  -5    0.15    0.04
   3   1   5    0.25    0.04
   3   1   5    0.23    0.05
   3   1   5    0.22    0.04
   3   1   5    0.18    0.03
  -4  -1  -5    0.08    0.04
   4   1   5    0.19    0.04
   4   1   5    0.10    0.03
   4   1   5    0.08    0.03
   4   1   5    0.10    0.05
  -5  -1  -5    1.97    0.15
   5   1   5    1.84    0.11
   5   1   5    1.93    0.10
   5   1   5    2.03    0.12
   5   1   5    1.77    0.10
   6   1   5    0.08    0.05
   6   1   5    0.03    0.03
   6   1   5    0.04    0.05
   6   1   5    0.03    0.04
   6   1   5   -0.03    0.04
   7   1   5    0.32    0.07
   7   1   5    0.24    0.07
   7   1   5    0.25    0.06
   7   1   5    0.22    0.08
   7   1   5    0.31    0.06
   7   1   5    0.30    0.05
   8   1   5    0.18    0.07
   8   1   5    0.12    0.08
   8   1   5    0.08    0.04
   8   1   5    0.11    0.04
   9   1   5    0.36    0.11
   8  -2  -5    0.62    0.08
   8  -2  -5    1.06    0.16
   7  -2  -5    1.50    0.17
   7  -2  -5    1.75    0.13
   6  -2  -5    0.48    0.08
   6  -2  -5    0.48    0.10
   5  -2  -5    3.25    0.14
   5  -2  -5    3.09    0.18
   5  -2  -5    3.22    0.12
   5  -2  -5    2.95    0.15
   4  -2  -5    1.98    0.10
   4  -2  -5    1.89    0.08
   4  -2  -5    2.12    0.10
   4  -2  -5    1.93    0.12
  -4   2   5    1.88    0.17
   3  -2  -5   21.38    0.50
   3  -2  -5   21.53    0.47
   3  -2  -5   21.46    0.44
   3  -2  -5   21.65    0.47
  -3   2   5   20.65    0.54
   2  -2  -5    0.03    0.02
   2  -2  -5    0.06    0.04
   2  -2  -5    0.01    0.03
   2  -2  -5    0.03    0.02
  -2   2   5    0.09    0.04
   1  -2  -5   17.78    0.41
  -1   2   5   18.32    0.43
   0  -2  -5    2.81    0.11
   0   2   5    3.02    0.11
  -1  -2  -5   56.96    1.14
  -1  -2  -5   57.20    1.15
   1   2   5   56.75    1.11
   1   2   5   56.59    1.14
  -2  -2  -5    2.89    0.12
   2   2   5    2.81    0.12
   2   2   5    2.78    0.12
  -3  -2  -5    9.89    0.27
   3   2   5    9.89    0.21
   3   2   5    9.75    0.25
   3   2   5    9.75    0.28
   3   2   5   10.01    0.26
   3   2   5    9.91    0.26
  -4  -2  -5    2.60    0.13
   4   2   5    2.80    0.09
   4   2   5    2.48    0.11
   4   2   5    2.66    0.11
   4   2   5    2.63    0.13
   4   2   5    2.52    0.12
   5   2   5    9.26    0.24
   5   2   5    9.18    0.24
   5   2   5    8.61    0.26
   5   2   5    8.87    0.28
   6   2   5    4.56    0.17
   6   2   5    3.85    0.18
   6   2   5    4.15    0.15
   6   2   5    3.75    0.19
   7   2   5    0.58    0.09
   7   2   5    0.69    0.10
   7   2   5    0.54    0.06
   7   2   5    0.50    0.07
   7   2   5    0.57    0.09
   8   2   5    1.21    0.11
   8   2   5    1.19    0.08
   8   2   5    1.35    0.13
   8   2   5    1.41    0.16
   8   2   5    1.10    0.15
   8   2   5    1.30    0.08
   9   2   5    0.24    0.09
   7  -3  -5   -0.03    0.07
   7  -3  -5   -0.08    0.05
   6  -3  -5    1.06    0.10
   6  -3  -5    1.40    0.12
   5  -3  -5   -0.01    0.03
   5  -3  -5    0.12    0.05
   5  -3  -5    0.00    0.03
  -5   3   5   -0.09    0.05
   4  -3  -5   12.38    0.30
   4  -3  -5   12.44    0.33
   4  -3  -5   12.50    0.35
   4  -3  -5   12.34    0.29
  -4   3   5   11.91    0.38
   3  -3  -5    0.18    0.04
   3  -3  -5    0.14    0.05
   3  -3  -5    0.10    0.03
   3  -3  -5    0.15    0.04
  -3   3   5    0.19    0.07
  -3   3   5    0.01    0.05
   2  -3  -5   32.39    0.66
   2  -3  -5   31.33    0.71
   2  -3  -5   32.00    0.68
   2  -3  -5   32.97    0.67
  -2   3   5   32.52    0.74
   1  -3  -5    0.57    0.05
   1  -3  -5    0.66    0.03
   1  -3  -5    0.64    0.05
  -1   3   5    0.53    0.07
   0  -3  -5   76.25    1.46
   0  -3  -5   74.87    1.49
   0   3   5   75.48    1.50
  -1  -3  -5    0.71    0.07
  -1  -3  -5    0.68    0.05
  -1  -3  -5    0.61    0.06
   1   3   5    0.67    0.05
  -2  -3  -5   24.93    0.56
  -2  -3  -5   24.77    0.56
  -2  -3  -5   26.03    0.55
   2   3   5   24.67    0.50
   2   3   5   25.61    0.56
   2   3   5   25.16    0.56
  -3  -3  -5    0.44    0.06
  -3  -3  -5    0.49    0.06
   3   3   5    0.52    0.06
   3   3   5    0.51    0.05
   3   3   5    0.56    0.07
   3   3   5    0.58    0.06
  -4  -3  -5    2.10    0.12
   4   3   5    1.96    0.09
   4   3   5    2.03    0.06
   4   3   5    1.89    0.11
   4   3   5    1.84    0.09
   4   3   5    2.04    0.06
   4   3   5    2.24    0.13
   5   3   5    5.09    0.14
   5   3   5    5.20    0.17
   5   3   5    5.28    0.21
   5   3   5    5.51    0.20
   5   3   5    5.08    0.16
   6   3   5    0.05    0.05
   6   3   5    0.16    0.04
   6   3   5    0.13    0.06
   6   3   5    0.07    0.06
   7   3   5    0.07    0.05
   7   3   5    0.22    0.04
   7   3   5    0.17    0.07
   7   3   5    0.12    0.06
   8   3   5    0.19    0.07
   8   3   5    0.14    0.08
   8   3   5    0.29    0.04
   8   3   5    0.37    0.04
   8   3   5    0.32    0.08
   8   3   5    0.45    0.10
   9   3   5    0.50    0.12
   9   3   5    0.39    0.10
  10   3   5    0.17    0.09
   7  -4  -5    2.84    0.18
   6  -4  -5    1.46    0.12
   6  -4  -5    1.32    0.13
  -6   4   5    1.37    0.17
   5  -4  -5    3.16    0.14
   5  -4  -5    3.17    0.16
   5  -4  -5    3.14    0.17
  -5   4   5    2.99    0.19
   4  -4  -5    0.16    0.05
   4  -4  -5    0.20    0.05
   4  -4  -5    0.28    0.07
  -4   4   5    0.14    0.07
   3  -4  -5    2.42    0.11
   3  -4  -5    2.38    0.08
   3  -4  -5    2.44    0.14
   3  -4  -5    2.32    0.09
   3  -4  -5    2.49    0.12
  -3   4   5    2.47    0.16
  -3   4   5    2.45    0.15
   2  -4  -5   12.99    0.30
   2  -4  -5   13.30    0.28
   2  -4  -5   13.34    0.36
   2  -4  -5   12.89    0.33
   2  -4  -5   12.90    0.31
  -2   4   5   13.33    0.38
  -2   4   5   13.73    0.37
   1  -4  -5    0.19    0.04
   1  -4  -5    0.16    0.03
   1  -4  -5    0.17    0.04
   1  -4  -5    0.14    0.03
  -1   4   5    0.14    0.04
  -1   4   5    0.15    0.05
   0  -4  -5   13.49    0.32
   0  -4  -5   13.20    0.30
   0   4   5   13.54    0.34
  -1  -4  -5   10.88    0.28
  -1  -4  -5   10.92    0.27
   1   4   5   10.83    0.27
  -2  -4  -5   84.51    1.68
  -2  -4  -5   83.08    1.67
  -2  -4  -5   85.55    1.68
  -3  -4  -5   20.86    0.50
  -3  -4  -5   21.28    0.50
   3   4   5   20.82    0.49
   3   4   5   20.78    0.48
  -4  -4  -5   30.33    0.70
   4   4   5   30.62    0.68
   4   4   5   30.10    0.70
   4   4   5   31.15    0.65
   4   4   5   31.17    0.66
   4   4   5   29.83    0.62
   5   4   5   10.89    0.24
   5   4   5   10.95    0.28
   5   4   5   11.23    0.32
   5   4   5   10.85    0.28
   5   4   5   10.87    0.33
   6   4   5   19.02    0.49
   6   4   5   18.93    0.43
   6   4   5   19.05    0.42
   6   4   5   19.35    0.51
   7   4   5    3.16    0.19
   7   4   5    3.14    0.12
   7   4   5    3.34    0.19
   7   4   5    3.08    0.17
   8   4   5    1.33    0.07
   8   4   5    1.43    0.15
   8   4   5    1.16    0.12
   8   4   5    1.29    0.15
   9   4   5    0.46    0.11
   9   4   5    0.38    0.10
   9   4   5    0.29    0.09
  10   4   5    0.20    0.10
   7  -5  -5   -0.02    0.06
  -7   5   5   -0.14    0.07
   6  -5  -5    2.31    0.17
   6  -5  -5    2.36    0.16
  -6   5   5    2.00    0.19
   5  -5  -5    0.13    0.06
   5  -5  -5    0.05    0.06
   5  -5  -5    0.05    0.05
  -5   5   5    0.04    0.06
   4  -5  -5    3.00    0.17
   4  -5  -5    2.93    0.16
   4  -5  -5    2.97    0.14
  -4   5   5    3.06    0.19
   3  -5  -5    3.31    0.14
   3  -5  -5    3.51    0.17
   3  -5  -5    3.47    0.11
   3  -5  -5    3.40    0.16
  -3   5   5    3.01    0.18
  -3   5   5    3.32    0.18
   2  -5  -5    0.12    0.03
   2  -5  -5    0.16    0.05
   2  -5  -5    0.14    0.04
   2  -5  -5    0.13    0.07
   2  -5  -5    0.19    0.03
  -2   5   5    0.19    0.06
  -2   5   5    0.07    0.06
   1  -5  -5    6.29    0.21
   1  -5  -5    6.36    0.19
   1  -5  -5    6.26    0.18
   1  -5  -5    6.29    0.17
  -1   5   5    6.52    0.21
  -1   5   5    6.16    0.23
   0  -5  -5    1.17    0.08
   0  -5  -5    1.12    0.07
   0  -5  -5    1.18    0.08
   0   5   5    1.15    0.07
   0   5   5    1.09    0.09
  -1  -5  -5   11.78    0.30
  -1  -5  -5   12.41    0.31
  -2  -5  -5   17.41    0.42
  -2  -5  -5   17.55    0.49
  -2  -5  -5   17.51    0.42
  -3  -5  -5    0.14    0.05
  -3  -5  -5    0.22    0.05
   3   5   5    0.17    0.05
  -4  -5  -5    4.81    0.19
   4   5   5    4.68    0.19
   4   5   5    3.90    0.15
   4   5   5    4.75    0.16
   5   5   5    0.02    0.05
   5   5   5   -0.02    0.03
   5   5   5   -0.01    0.02
   5   5   5    0.01    0.03
   5   5   5    0.08    0.05
   6   5   5    3.91    0.14
   6   5   5    4.13    0.19
   6   5   5    3.80    0.19
   6   5   5    4.01    0.13
   7   5   5    0.12    0.06
   7   5   5    0.03    0.03
   7   5   5    0.15    0.06
   8   5   5    0.03    0.06
   8   5   5   -0.02    0.06
   8   5   5   -0.04    0.06
   8   5   5    0.00    0.03
   9   5   5    0.45    0.10
  10   5   5    0.22    0.09
   6  -6  -5    2.12    0.18
  -6   6   5    2.43    0.22
   5  -6  -5    2.93    0.16
   5  -6  -5    3.07    0.19
   5  -6  -5    3.10    0.18
  -5   6   5    3.43    0.22
   4  -6  -5    5.76    0.21
   4  -6  -5    5.66    0.23
   4  -6  -5    5.88    0.25
  -4   6   5    5.74    0.27
   3  -6  -5    0.62    0.08
   3  -6  -5    0.82    0.10
   3  -6  -5    0.42    0.08
   3  -6  -5    0.53    0.06
  -3   6   5    0.55    0.09
  -3   6   5    0.49    0.10
   2  -6  -5    4.94    0.20
   2  -6  -5    4.97    0.16
   2  -6  -5    4.93    0.18
  -2   6   5    5.08    0.21
  -2   6   5    4.89    0.23
   1  -6  -5    3.24    0.13
   1  -6  -5    3.29    0.14
   1  -6  -5    3.28    0.15
  -1   6   5    3.30    0.17
  -1   6   5    3.10    0.14
   0  -6  -5    0.73    0.07
   0  -6  -5    0.53    0.06
   0  -6  -5    0.66    0.07
   0   6   5    0.65    0.07
   0   6   5    0.59    0.08
  -1  -6  -5    0.54    0.07
  -1  -6  -5    0.57    0.06
  -2  -6  -5    3.93    0.16
   2   6   5    3.78    0.12
  -3  -6  -5    2.08    0.12
   3   6   5    2.06    0.12
   3   6   5    2.13    0.08
  -4  -6  -5    8.84    0.29
   4   6   5    8.68    0.19
   4   6   5    9.27    0.26
   4   6   5    9.15    0.29
   4   6   5    8.24    0.21
  -5  -6  -5   -0.04    0.05
   5   6   5    0.14    0.03
   5   6   5    0.15    0.06
   5   6   5    0.15    0.04
   5   6   5    0.12    0.06
   6   6   5    5.51    0.18
   6   6   5    5.39    0.23
   6   6   5    5.30    0.23
   6   6   5    5.43    0.15
   7   6   5    1.51    0.14
   7   6   5    1.46    0.09
   7   6   5    1.54    0.14
   8   6   5    1.42    0.08
   8   6   5    1.15    0.15
   8   6   5    1.38    0.15
   9   6   5    0.49    0.10
  10   6   5    0.25    0.10
   6  -7  -5    0.78    0.13
  -6   7   5    0.91    0.17
   5  -7  -5    2.68    0.16
   5  -7  -5    2.93    0.20
   5  -7  -5    2.27    0.17
  -5   7   5    2.68    0.21
   4  -7  -5    1.14    0.14
   4  -7  -5    1.14    0.12
   4  -7  -5    0.91    0.11
  -4   7   5    1.09    0.15
   3  -7  -5    7.14    0.25
   3  -7  -5    7.04    0.27
   3  -7  -5    7.44    0.29
   3  -7  -5    7.40    0.22
  -3   7   5    7.32    0.29
  -3   7   5    7.62    0.32
   2  -7  -5    1.89    0.11
   2  -7  -5    1.97    0.12
   2  -7  -5    2.03    0.13
  -2   7   5    1.98    0.13
  -2   7   5    1.92    0.15
   1  -7  -5   12.63    0.33
   1  -7  -5   12.42    0.35
   1  -7  -5   12.17    0.36
  -1   7   5   12.52    0.40
  -1   7   5   12.89    0.35
   0  -7  -5    1.47    0.10
   0  -7  -5    1.28    0.09
   0   7   5    1.31    0.12
   0   7   5    1.26    0.09
  -1  -7  -5   22.49    0.54
   1   7   5   22.88    0.49
  -2  -7  -5    0.06    0.05
  -3  -7  -5   10.88    0.33
   3   7   5   11.23    0.32
  -4  -7  -5    0.78    0.10
  -4  -7  -5    1.15    0.12
   4   7   5    0.97    0.10
   4   7   5    0.63    0.04
   4   7   5    0.97    0.06
  -5  -7  -5    6.62    0.27
  -5  -7  -5    7.13    0.28
   5   7   5    6.62    0.17
   5   7   5    6.57    0.26
   5   7   5    6.72    0.23
   6   7   5    1.27    0.13
   6   7   5    1.37    0.10
   6   7   5    1.25    0.14
   7   7   5    1.13    0.14
   7   7   5    1.23    0.09
   7   7   5    1.23    0.14
   8   7   5    0.05    0.07
   8   7   5   -0.01    0.03
   9   7   5    0.96    0.14
   5  -8  -5    2.63    0.21
   5  -8  -5    2.06    0.17
  -5   8   5    2.47    0.21
   4  -8  -5    2.26    0.18
   4  -8  -5    2.08    0.16
   4  -8  -5    2.20    0.16
  -4   8   5    2.11    0.18
   3  -8  -5    1.74    0.14
   3  -8  -5    1.16    0.09
   3  -8  -5    1.57    0.13
  -3   8   5    1.39    0.15
  -3   8   5    1.33    0.16
   2  -8  -5   -0.01    0.04
   2  -8  -5    0.07    0.05
   2  -8  -5    0.00    0.05
  -2   8   5    0.03    0.07
  -2   8   5    0.07    0.06
   1  -8  -5    5.22    0.19
   1  -8  -5    5.37    0.22
   1  -8  -5    5.03    0.21
  -1   8   5    5.26    0.20
  -1   8   5    5.31    0.25
   0  -8  -5    4.54    0.19
   0  -8  -5    4.43    0.18
   0   8   5    4.37    0.17
  -1  -8  -5    0.36    0.07
   1   8   5    0.44    0.05
  -2  -8  -5   26.08    0.63
  -3  -8  -5    0.12    0.06
  -3  -8  -5    0.15    0.07
   3   8   5    0.09    0.05
   3   8   5    0.12    0.04
  -4  -8  -5   21.28    0.56
  -4  -8  -5   21.76    0.57
   4   8   5   21.75    0.47
   4   8   5   22.39    0.54
  -5  -8  -5    8.21    0.31
  -5  -8  -5    8.51    0.31
   5   8   5    8.34    0.22
   5   8   5    8.32    0.27
  -6  -8  -5    9.88    0.36
   6   8   5    9.76    0.30
   6   8   5   10.06    0.35
   7   8   5    8.28    0.26
   7   8   5    8.16    0.33
   7   8   5    8.78    0.33
   8   8   5    2.51    0.12
   8   8   5    2.38    0.19
   9   8   5    8.96    0.37
   5  -9  -5    0.79    0.12
   5  -9  -5    0.52    0.12
  -5   9   5    0.57    0.14
   4  -9  -5    1.12    0.16
   4  -9  -5    0.83    0.12
  -4   9   5    0.83    0.14
   3  -9  -5    5.19    0.36
   3  -9  -5    5.01    0.23
  -3   9   5    4.63    0.24
  -3   9   5    4.60    0.28
   2  -9  -5    0.72    0.10
   2  -9  -5    0.66    0.09
   2  -9  -5    0.65    0.10
  -2   9   5    0.78    0.14
  -2   9   5    0.80    0.11
   1  -9  -5    7.61    0.29
   1  -9  -5    7.50    0.28
   1  -9  -5    7.97    0.26
  -1   9   5    7.50    0.32
  -1   9   5    7.56    0.27
   0  -9  -5    4.30    0.20
   0  -9  -5    4.25    0.19
   0   9   5    4.01    0.17
  -1  -9  -5   17.13    0.47
   1   9   5   17.66    0.41
  -2  -9  -5    4.23    0.20
  -3  -9  -5    4.89    0.22
  -3  -9  -5    4.65    0.21
   3   9   5    4.18    0.24
   3   9   5    4.65    0.17
  -4  -9  -5    2.90    0.17
  -4  -9  -5    2.70    0.17
   4   9   5    2.61    0.12
   4   9   5    2.49    0.15
  -5  -9  -5    2.08    0.16
  -5  -9  -5    2.50    0.17
   5   9   5    2.00    0.14
  -6  -9  -5    0.27    0.10
   6   9   5    0.28    0.07
   6   9   5    0.15    0.09
  -7  -9  -5    0.48    0.12
   7   9   5    0.51    0.11
   7   9   5    0.72    0.10
   8   9   5    0.23    0.10
   8   9   5    0.13    0.05
   9   9   5    0.18    0.10
   4 -10  -5    0.38    0.14
   4 -10  -5    0.22    0.10
  -4  10   5    0.63    0.13
   3 -10  -5    0.14    0.08
  -3  10   5    0.08    0.07
  -3  10   5    0.03    0.09
   2 -10  -5    0.02    0.05
   2 -10  -5    0.01    0.06
  -2  10   5    0.07    0.08
  -2  10   5    0.07    0.07
   1 -10  -5    1.54    0.14
   1 -10  -5    1.46    0.16
   1 -10  -5    1.46    0.12
  -1  10   5    1.79    0.14
  -1  10   5    1.16    0.15
   0 -10  -5    0.64    0.10
   0 -10  -5    0.81    0.11
   0  10   5    0.90    0.10
   1  10   5    4.90    0.17
  -2 -10  -5    0.77    0.11
  -3 -10  -5    7.65    0.30
  -3 -10  -5    7.60    0.28
   3  10   5    7.32    0.24
  -4 -10  -5    0.08    0.07
  -4 -10  -5    0.24    0.08
   4  10   5    0.17    0.06
   4  10   5    0.21    0.05
  -5 -10  -5    4.14    0.23
  -5 -10  -5    3.89    0.22
   5  10   5    4.23    0.20
  -6 -10  -5    4.00    0.23
   6  10   5    3.48    0.19
  -7 -10  -5    0.20    0.10
   7  10   5    0.15    0.08
   7  10   5    0.31    0.07
   8  10   5    1.03    0.15
   8  10   5    1.22    0.12
   9  10   5    0.07    0.09
   3 -11  -5    0.05    0.08
  -3  11   5    0.01    0.08
  -3  11   5    0.18    0.11
   2 -11  -5    0.91    0.12
   2 -11  -5    0.73    0.12
  -2  11   5    0.87    0.16
  -2  11   5    0.96    0.14
   1 -11  -5    1.92    0.15
   1 -11  -5    2.16    0.17
  -1  11   5    2.14    0.15
  -1  11   5    2.05    0.20
   0 -11  -5    0.24    0.07
   0 -11  -5    0.34    0.08
  -1 -11  -5    1.80    0.15
  -2 -11  -5    0.71    0.11
  -3 -11  -5    1.59    0.16
  -3 -11  -5    1.50    0.14
  -4 -11  -5    0.65    0.11
  -4 -11  -5    0.69    0.11
   4  11   5    0.73    0.11
  -5 -11  -5    0.28    0.09
  -5 -11  -5    0.25    0.09
   5  11   5    0.34    0.08
  -6 -11  -5    0.12    0.08
  -6 -11  -5    0.34    0.11
   6  11   5    0.11    0.06
  -7 -11  -5    0.09    0.09
   7  11   5    0.18    0.07
  -8 -11  -5    0.80    0.15
   8  11   5    0.96    0.16
   8  11   5    0.88    0.11
   2 -12  -5    0.11    0.08
  -2  12   5   -0.04    0.08
   1 -12  -5    0.15    0.08
   1 -12  -5    0.14    0.08
  -1  12   5    0.08    0.09
   0 -12  -5    0.09    0.07
   0 -12  -5    0.07    0.07
  -1 -12  -5    0.04    0.07
  -2 -12  -5    0.18    0.08
  -3 -12  -5    0.17    0.08
  -3 -12  -5    0.17    0.08
  -4 -12  -5   -0.02    0.07
  -4 -12  -5    0.13    0.08
   4  12   5   -0.01    0.05
  -5 -12  -5    0.10    0.08
  -5 -12  -5    0.15    0.09
   5  12   5    0.10    0.07
  -6 -12  -5    0.05    0.09
  -6 -12  -5    0.03    0.07
   6  12   5    0.08    0.06
  -7 -12  -5    0.02    0.09
   7  12   5    0.04    0.06
   1 -13  -5    1.44    0.16
   1 -13  -5    1.32    0.16
  -1  13   5    1.18    0.19
   0 -13  -5    1.47    0.16
   0 -13  -5    1.78    0.19
   0  13   5    1.40    0.20
  -1 -13  -5    0.91    0.14
  -2 -13  -5    0.93    0.14
  -3 -13  -5    0.16    0.09
  -4 -13  -5   -0.10    0.07
  -4 -13  -5    0.11    0.10
   4  13   5    0.06    0.07
  -5 -13  -5   -0.05    0.08
  -5 -13  -5   -0.04    0.08
   5  13   5    0.02    0.06
  -6 -13  -5    0.61    0.14
  -6 -13  -5    0.36    0.12
   6  13   5    0.68    0.12
  -2 -14  -5    1.76    0.19
  -3 -14  -5    0.85    0.15
  -4 -14  -5    1.71    0.20
  -5 -14  -5    0.53    0.13
   5  14   5    0.60    0.12
   2  11  -6    4.98    0.31
  -2 -11   6    4.47    0.26
   1  11  -6    1.92    0.22
  -1 -11   6    2.38    0.19
   4  10  -6    1.83    0.18
   4  10  -6    1.91    0.21
  -4 -10   6    2.00    0.21
   3  10  -6    2.68    0.25
   3  10  -6    2.38    0.21
  -3 -10   6    2.73    0.21
   2  10  -6    3.22    0.24
  -2 -10   6    2.98    0.21
  -1 -10   6    2.55    0.19
   0 -10   6    0.96    0.13
  -1  10  -6    1.60    0.19
   1 -10   6    1.64    0.14
  -2  10  -6    1.53    0.21
   5   9  -6    2.55    0.20
   5   9  -6    2.59    0.23
  -5  -9   6    2.40    0.21
   4   9  -6    3.26    0.22
   4   9  -6    3.38    0.24
  -4  -9   6    3.27    0.23
   3   9  -6    6.14    0.30
   3   9  -6    6.80    0.32
  -3  -9   6    6.44    0.31
   2   9  -6    2.33    0.21
  -2  -9   6    2.19    0.18
  -1  -9   6    3.99    0.22
   0  -9   6    2.85    0.18
  -1   9  -6    0.33    0.11
   1  -9   6    0.54    0.10
  -2   9  -6    0.48    0.13
  -3   9  -6    0.77    0.16
   6   8  -6    0.33    0.12
   6   8  -6    0.41    0.09
  -6  -8   6    0.16    0.10
   5   8  -6    0.18    0.10
   5   8  -6    0.14    0.07
  -5  -8   6    0.20    0.10
   4   8  -6    0.98    0.15
   4   8  -6    0.92    0.12
  -4  -8   6    1.16    0.16
  -4  -8   6    0.98    0.15
   3   8  -6   -0.01    0.08
   3   8  -6    0.10    0.07
   3   8  -6    0.05    0.06
  -3  -8   6    0.07    0.07
   2   8  -6    0.15    0.06
  -2  -8   6    0.35    0.09
  -1  -8   6    0.04    0.06
   0  -8   6    0.27    0.07
   1  -8   6    0.04    0.05
  -2   8  -6    0.07    0.08
  -2   8  -6    0.06    0.05
   2  -8   6    0.01    0.05
  -3   8  -6    0.09    0.07
  -3   8  -6    0.15    0.10
  -4   8  -6    0.44    0.10
  -4   8  -6    0.35    0.12
   7   7  -6    0.57    0.13
   7   7  -6    0.52    0.09
  -7  -7   6    0.34    0.12
   6   7  -6    0.50    0.09
   6   7  -6    0.40    0.13
  -6  -7   6    0.36    0.11
   5   7  -6    1.83    0.14
   5   7  -6    1.81    0.15
   5   7  -6    1.79    0.19
  -5  -7   6    1.70    0.19
   4   7  -6    0.17    0.09
   4   7  -6    0.30    0.08
   4   7  -6    0.16    0.07
  -4  -7   6    0.27    0.09
  -4  -7   6    0.23    0.08
   3   7  -6    2.45    0.15
   3   7  -6    2.29    0.17
   3   7  -6    2.23    0.18
  -3  -7   6    2.73    0.19
  -3  -7   6    2.40    0.18
   2   7  -6    1.19    0.12
  -2  -7   6    0.90    0.12
  -2  -7   6    1.14    0.14
   1   7  -6    0.47    0.09
  -1  -7   6    0.45    0.09
   0   7  -6    0.37    0.06
   0  -7   6    0.52    0.09
  -1   7  -6    0.54    0.08
   1  -7   6    0.45    0.08
  -2   7  -6    2.42    0.15
  -2   7  -6    2.64    0.19
   2  -7   6    2.55    0.15
  -3   7  -6    2.11    0.15
  -3   7  -6    2.24    0.20
   3  -7   6    2.33    0.14
  -4   7  -6    1.03    0.16
  -4   7  -6    1.04    0.13
  -5   7  -6    2.70    0.30
  -5   7  -6    3.27    0.21
   5  -7   6    3.05    0.28
   7   6  -6    1.11    0.12
   7   6  -6    1.18    0.17
   6   6  -6    1.18    0.16
   6   6  -6    1.42    0.15
   6   6  -6    1.22    0.12
  -6  -6   6    1.43    0.19
   5   6  -6    6.28    0.29
   5   6  -6    6.05    0.25
   5   6  -6    6.21    0.25
  -5  -6   6    6.25    0.31
   4   6  -6    0.37    0.09
   4   6  -6    0.62    0.09
   4   6  -6    0.52    0.09
  -4  -6   6    0.56    0.11
   3   6  -6    4.72    0.20
   3   6  -6    4.89    0.22
  -3  -6   6    5.17    0.24
  -3  -6   6    4.90    0.23
   2   6  -6    1.43    0.12
   2   6  -6    1.45    0.08
  -2  -6   6    1.13    0.13
  -2  -6   6    1.39    0.13
   1   6  -6   16.57    0.45
   1   6  -6   16.81    0.39
  -1  -6   6   16.80    0.47
  -1  -6   6   16.79    0.46
   0   6  -6   11.55    0.31
   0  -6   6   11.64    0.36
  -1   6  -6    8.17    0.25
   1  -6   6    7.57    0.27
  -2   6  -6   18.32    0.47
   2  -6   6   17.72    0.47
  -3   6  -6    6.30    0.24
  -3   6  -6    6.01    0.29
   3  -6   6    6.41    0.23
  -4   6  -6   12.90    0.38
   4  -6   6   10.15    0.33
  -5   6  -6    0.02    0.07
   5  -6   6    0.04    0.06
   5  -6   6    0.17    0.08
  -6   6  -6    4.26    0.25
   6  -6   6    4.21    0.24
   6  -6   6    4.70    0.26
   7   5  -6    0.54    0.14
   7   5  -6    0.43    0.08
   7   5  -6    0.49    0.11
   6   5  -6    0.92    0.11
   6   5  -6    0.82    0.14
   6   5  -6    1.02    0.13
   5   5  -6    0.03    0.08
   5   5  -6    0.09    0.05
   5   5  -6    0.01    0.05
  -5  -5   6    0.03    0.07
   4   5  -6    0.34    0.07
   4   5  -6    0.25    0.08
   4   5  -6    0.45    0.08
  -4  -5   6    0.30    0.08
   3   5  -6    1.10    0.12
   3   5  -6    1.23    0.12
  -3  -5   6    1.19    0.14
   2   5  -6    0.21    0.07
   2   5  -6    0.26    0.06
  -2  -5   6    0.16    0.06
  -2  -5   6    0.09    0.06
   1   5  -6    0.10    0.03
   1   5  -6    0.05    0.05
   1   5  -6    0.23    0.05
  -1  -5   6    0.06    0.05
  -1  -5   6    0.18    0.06
   0   5  -6    1.13    0.08
   0   5  -6    1.10    0.11
   0   5  -6    0.94    0.08
   0  -5   6    1.04    0.09
   0  -5   6    0.98    0.10
  -1   5  -6    3.28    0.15
   1  -5   6    3.69    0.17
  -2   5  -6    1.84    0.12
   2  -5   6    2.17    0.13
  -3   5  -6    0.49    0.08
  -4   5  -6    1.39    0.14
  -5   5  -6    2.66    0.18
   5  -5   6    2.64    0.19
   5  -5   6    2.80    0.18
  -6   5  -6    0.29    0.10
   6  -5   6    0.38    0.09
   6  -5   6    0.52    0.11
  -7   5  -6    0.34    0.11
   7  -5   6    0.32    0.09
   7  -5   6    0.29    0.10
   8   4  -6    0.58    0.15
   8   4  -6    0.69    0.14
   7   4  -6    1.67    0.18
   7   4  -6    1.76    0.12
   7   4  -6    1.89    0.17
   6   4  -6    0.29    0.09
   6   4  -6    0.07    0.08
   6   4  -6    0.21    0.06
   5   4  -6    3.83    0.22
   5   4  -6    3.85    0.20
   5   4  -6    3.80    0.18
  -5  -4   6    3.39    0.22
   4   4  -6    2.53    0.21
   4   4  -6    3.17    0.17
   4   4  -6    2.83    0.16
  -4  -4   6    3.08    0.19
   3   4  -6    3.07    0.16
   3   4  -6    3.47    0.17
  -3  -4   6    3.37    0.19
   2   4  -6    0.00    0.05
   2   4  -6   -0.08    0.04
  -2  -4   6    0.03    0.04
   1   4  -6    0.13    0.04
   1   4  -6    0.06    0.05
   1   4  -6    0.05    0.03
  -1  -4   6    0.13    0.06
  -1  -4   6    0.13    0.05
   0   4  -6    0.67    0.08
   0   4  -6    0.68    0.06
   0   4  -6    0.74    0.07
   0  -4   6    0.74    0.08
   0  -4   6    0.63    0.09
  -1   4  -6    1.34    0.11
  -1   4  -6    1.08    0.09
  -1   4  -6    1.26    0.09
   1  -4   6    1.15    0.08
  -2   4  -6    0.44    0.07
  -3   4  -6    1.32    0.11
  -4   4  -6    0.15    0.07
   4  -4   6    0.06    0.05
   4  -4   6    0.08    0.05
  -5   4  -6    0.36    0.09
   5  -4   6    0.36    0.09
   5  -4   6    0.30    0.08
  -6   4  -6    0.08    0.08
   6  -4   6    0.10    0.07
   6  -4   6    0.13    0.07
  -7   4  -6   -0.07    0.07
   7  -4   6   -0.01    0.06
   7  -4   6   -0.01    0.06
   7  -4   6    0.13    0.09
   8   3  -6    0.77    0.14
   8   3  -6    0.97    0.18
   7   3  -6    0.00    0.09
   7   3  -6    0.11    0.05
   7   3  -6    0.01    0.08
   6   3  -6    0.62    0.08
   6   3  -6    0.82    0.12
   6   3  -6    0.57    0.12
   5   3  -6    0.02    0.07
   5   3  -6    0.01    0.06
   5   3  -6   -0.02    0.04
   4   3  -6    0.98    0.11
   4   3  -6    1.14    0.10
  -4  -3   6    0.71    0.11
   3   3  -6    0.04    0.04
   3   3  -6    0.00    0.05
  -3  -3   6    0.02    0.05
   2   3  -6    0.61    0.04
   2   3  -6    0.63    0.08
   2   3  -6    0.63    0.08
  -2  -3   6    0.61    0.09
   1   3  -6    0.01    0.04
  -1  -3   6   -0.04    0.03
  -1  -3   6    0.04    0.05
   0   3  -6    0.34    0.05
   0   3  -6    0.37    0.06
   0  -3   6    0.37    0.06
  -1   3  -6    0.05    0.03
  -1   3  -6   -0.01    0.04
  -1   3  -6    0.01    0.04
   1  -3   6    0.01    0.03
  -2   3  -6    1.02    0.09
  -2   3  -6    0.90    0.08
   2  -3   6    1.00    0.06
  -3   3  -6    1.55    0.12
   3  -3   6    1.32    0.10
  -4   3  -6    0.21    0.07
   4  -3   6    0.06    0.05
   4  -3   6    0.18    0.06
   4  -3   6    0.24    0.06
  -5   3  -6    0.30    0.07
   5  -3   6    0.35    0.06
   5  -3   6    0.18    0.06
   5  -3   6    0.29    0.06
  -6   3  -6    0.15    0.07
   6  -3   6    0.12    0.06
   6  -3   6    0.16    0.07
  -7   3  -6    0.50    0.11
   7  -3   6    0.56    0.10
   7  -3   6    0.51    0.11
   7  -3   6    0.43    0.09
  -8   3  -6    0.22    0.10
   8  -3   6    0.09    0.08
   8  -3   6   -0.01    0.06
   8  -3   6    0.12    0.07
   8   2  -6    0.18    0.11
   8   2  -6   -0.02    0.10
   7   2  -6    0.24    0.06
   7   2  -6    0.15    0.09
   7   2  -6    0.29    0.10
   6   2  -6   -0.06    0.08
   6   2  -6    0.04    0.05
   6   2  -6   -0.03    0.06
   5   2  -6    0.54    0.12
   5   2  -6    0.57    0.10
   5   2  -6    0.42    0.07
  -5  -2   6    0.65    0.12
   4   2  -6    0.33    0.06
   4   2  -6    0.30    0.07
   3   2  -6    2.05    0.12
   3   2  -6    2.14    0.14
  -3  -2   6    2.16    0.14
   2   2  -6    0.44    0.07
   2   2  -6    0.51    0.07
  -2  -2   6    0.34    0.06
   1   2  -6   15.87    0.41
  -1  -2   6   15.80    0.41
   0   2  -6    0.11    0.05
   0  -2   6    0.07    0.04
  -1   2  -6   12.45    0.32
  -1   2  -6   11.92    0.34
   1  -2   6   12.78    0.34
   1  -2   6   12.77    0.31
  -2   2  -6    4.51    0.18
  -2   2  -6    4.55    0.17
   2  -2   6    4.51    0.18
   2  -2   6    4.56    0.16
   2  -2   6    4.62    0.14
  -3   2  -6    5.24    0.20
   3  -2   6    4.78    0.16
   3  -2   6    5.06    0.19
  -4   2  -6    2.09    0.14
   4  -2   6    2.13    0.10
   4  -2   6    2.02    0.12
   4  -2   6    1.89    0.13
   4  -2   6    1.94    0.12
  -5   2  -6    0.98    0.12
   5  -2   6    1.04    0.07
   5  -2   6    1.15    0.11
   5  -2   6    1.06    0.11
   5  -2   6    1.07    0.10
  -6   2  -6    2.85    0.18
   6  -2   6    2.72    0.16
   6  -2   6    2.96    0.16
   6  -2   6    2.69    0.15
  -7   2  -6    0.24    0.08
   7  -2   6    0.09    0.06
   7  -2   6    0.15    0.07
   7  -2   6    0.13    0.06
  -8   2  -6    1.05    0.16
   8  -2   6    1.28    0.13
   8  -2   6    1.05    0.16
   8  -2   6    1.10    0.12
   8   1  -6    0.63    0.14
   8   1  -6    0.57    0.13
   7   1  -6    1.43    0.16
   7   1  -6    1.34    0.11
   7   1  -6    1.53    0.18
   6   1  -6    0.03    0.04
   6   1  -6    0.07    0.07
   6   1  -6    0.07    0.08
   5   1  -6    1.91    0.12
   5   1  -6    1.95    0.15
  -5  -1   6    1.89    0.16
   4   1  -6    0.02    0.05
   4   1  -6    0.02    0.04
  -4  -1   6    0.03    0.06
   3   1  -6    2.91    0.08
   3   1  -6    2.81    0.15
   3   1  -6    2.83    0.14
  -3  -1   6    3.05    0.16
  -3  -1   6    3.13    0.17
   2   1  -6    8.75    0.27
   2   1  -6    9.18    0.28
  -2  -1   6    9.53    0.29
  -2  -1   6    8.83    0.29
   1   1  -6    2.91    0.14
   1   1  -6    3.02    0.08
   1   1  -6    2.95    0.14
  -1  -1   6    2.91    0.14
   0   1  -6    6.03    0.23
   0   1  -6    6.13    0.16
   0   1  -6    6.05    0.21
   0  -1   6    5.98    0.20
  -1   1  -6    5.58    0.20
  -1   1  -6    5.76    0.19
  -1   1  -6    5.71    0.16
   1  -1   6    5.55    0.17
   1  -1   6    5.66    0.18
   1  -1   6    5.68    0.20
  -2   1  -6   10.95    0.29
  -2   1  -6   10.31    0.29
   2  -1   6   10.95    0.26
   2  -1   6   10.84    0.28
   2  -1   6   10.78    0.30
  -3   1  -6    6.46    0.22
  -3   1  -6    6.67    0.23
   3  -1   6    6.88    0.22
   3  -1   6    6.71    0.20
   3  -1   6    6.85    0.16
   3  -1   6    6.87    0.22
  -4   1  -6    0.02    0.05
  -4   1  -6    0.01    0.05
   4  -1   6    0.05    0.03
   4  -1   6    0.06    0.04
   4  -1   6    0.06    0.04
  -5   1  -6    5.62    0.23
   5  -1   6    5.69    0.17
   5  -1   6    5.79    0.21
   5  -1   6    5.53    0.21
  -6   1  -6    0.66    0.11
   6  -1   6    0.75    0.09
   6  -1   6    0.72    0.09
   6  -1   6    0.81    0.10
   7  -1   6    1.87    0.16
   7  -1   6    1.56    0.12
   7  -1   6    2.06    0.14
   7  -1   6    1.99    0.13
   8  -1   6    0.16    0.06
   8  -1   6    0.08    0.07
   8  -1   6    0.17    0.06
   9  -1   6    0.52    0.12
   9  -1   6    0.59    0.10
   9  -1   6    0.52    0.09
   8   0  -6    0.15    0.10
   8   0  -6    0.17    0.10
   7   0  -6    3.64    0.24
   7   0  -6    3.60    0.17
   6   0  -6    0.03    0.05
   6   0  -6    0.09    0.08
   5   0  -6    0.15    0.07
   5   0  -6    0.16    0.05
  -5   0   6    0.06    0.07
   4   0  -6    0.32    0.06
   4   0  -6    0.49    0.09
   4   0  -6    0.30    0.03
  -4   0   6    0.33    0.08
   3   0  -6    0.34    0.06
   3   0  -6    0.34    0.07
   3   0  -6    0.25    0.06
  -3   0   6    0.33    0.07
   2   0  -6    0.01    0.03
   2   0  -6    0.03    0.03
   2   0  -6   -0.01    0.04
  -2   0   6   -0.03    0.04
  -2   0   6   -0.01    0.04
   1   0  -6    5.78    0.15
   1   0  -6    5.77    0.19
   1   0  -6    5.66    0.20
  -1   0   6    5.80    0.20
  -1   0   6    5.47    0.19
   0   0  -6    0.11    0.04
   0   0  -6    0.16    0.03
   0   0   6    0.29    0.05
   0   0   6    0.16    0.04
  -1   0  -6    0.23    0.04
   1   0   6    0.10    0.04
   1   0   6    0.13    0.04
   1   0   6    0.16    0.04
  -2   0  -6    2.11    0.10
  -2   0  -6    2.21    0.11
   2   0   6    1.97    0.10
   2   0   6    2.12    0.09
   2   0   6    2.12    0.11
  -3   0  -6    0.78    0.09
  -3   0  -6    0.73    0.08
   3   0   6    0.68    0.07
   3   0   6    0.67    0.08
   3   0   6    0.69    0.07
  -4   0  -6    4.31    0.18
  -4   0  -6    4.13    0.18
   4   0   6    4.20    0.15
   4   0   6    4.25    0.17
   4   0   6    4.58    0.18
  -5   0  -6    0.55    0.08
   5   0   6    0.75    0.08
   5   0   6    0.81    0.09
   5   0   6    0.79    0.07
  -6   0  -6    0.56    0.09
   6   0   6    0.55    0.08
   6   0   6    0.75    0.09
   6   0   6    0.55    0.07
   7   0   6    0.00    0.05
   7   0   6    0.03    0.06
   7   0   6    0.06    0.04
   7   0   6    0.03    0.06
   7   0   6   -0.01    0.04
   8   0   6    0.38    0.10
   8   0   6    0.25    0.06
   8   0   6    0.33    0.07
   9   0   6    0.11    0.06
   9   0   6    0.04    0.05
   9   0   6    0.18    0.09
   8  -1  -6    0.71    0.15
   7  -1  -6    0.10    0.09
   7  -1  -6   -0.04    0.05
   6  -1  -6    1.53    0.17
   6  -1  -6    1.64    0.12
   5  -1  -6    1.05    0.10
   5  -1  -6    0.84    0.11
  -5   1   6    0.83    0.14
   4  -1  -6    5.34    0.23
   4  -1  -6    5.43    0.19
   4  -1  -6    5.58    0.16
   4  -1  -6    5.24    0.20
  -4   1   6    5.72    0.25
   3  -1  -6    0.98    0.08
   3  -1  -6    0.84    0.09
   3  -1  -6    0.89    0.09
   3  -1  -6    1.02    0.05
  -3   1   6    1.27    0.12
   2  -1  -6    8.78    0.25
   2  -1  -6    8.63    0.26
  -2   1   6    8.53    0.28
   1  -1  -6   14.53    0.37
  -1   1   6   14.84    0.38
  -1   1   6   15.06    0.39
   0  -1  -6    5.01    0.17
   0  -1  -6    4.80    0.14
   0   1   6    4.90    0.16
   0   1   6    4.93    0.18
  -1  -1  -6    1.17    0.09
  -1  -1  -6    1.12    0.07
   1   1   6    0.89    0.07
  -2  -1  -6    0.22    0.04
  -2  -1  -6    0.18    0.04
   2   1   6    0.27    0.05
   2   1   6    0.20    0.03
   2   1   6    0.24    0.05
  -3  -1  -6    4.51    0.17
   3   1   6    4.58    0.18
   3   1   6    4.36    0.16
   3   1   6    4.66    0.16
  -4  -1  -6    0.26    0.06
   4   1   6    0.30    0.05
   4   1   6    0.29    0.05
   4   1   6    0.28    0.06
  -5  -1  -6    0.00    0.05
   5   1   6    0.00    0.05
   5   1   6    0.08    0.04
   5   1   6    0.04    0.04
  -6  -1  -6    0.14    0.07
   6   1   6    0.05    0.05
   6   1   6    0.11    0.04
   6   1   6    0.07    0.04
   7   1   6    2.00    0.12
   7   1   6    1.99    0.12
   7   1   6    1.81    0.15
   7   1   6    1.79    0.15
   7   1   6    1.76    0.11
   7   1   6    2.00    0.15
   8   1   6    0.14    0.07
   8   1   6    0.22    0.06
   8   1   6    0.28    0.06
   8   1   6    0.15    0.07
   9   1   6    0.04    0.04
   9   1   6    0.07    0.04
   9   1   6    0.12    0.09
   7  -2  -6    0.95    0.15
   7  -2  -6    1.20    0.12
   6  -2  -6    1.27    0.16
   6  -2  -6    1.12    0.11
   5  -2  -6    1.13    0.09
   5  -2  -6    1.16    0.14
   5  -2  -6    1.06    0.11
   4  -2  -6    0.26    0.03
   4  -2  -6    0.27    0.06
   4  -2  -6    0.32    0.05
   4  -2  -6    0.27    0.05
  -4   2   6    0.30    0.08
   3  -2  -6    1.83    0.12
   3  -2  -6    1.83    0.09
   3  -2  -6    1.77    0.07
   3  -2  -6    1.65    0.10
  -3   2   6    1.76    0.14
   2  -2  -6    2.14    0.12
   2  -2  -6    2.10    0.11
  -2   2   6    2.00    0.13
   1  -2  -6    0.05    0.03
  -1   2   6    0.00    0.03
  -1   2   6    0.00    0.03
   0  -2  -6    1.09    0.07
   0  -2  -6    1.04    0.08
   0   2   6    1.04    0.07
  -1  -2  -6    0.53    0.06
  -1  -2  -6    0.62    0.07
   1   2   6    0.50    0.04
   1   2   6    0.46    0.06
  -2  -2  -6   25.40    0.57
  -2  -2  -6   26.08    0.61
   2   2   6   26.03    0.57
  -3  -2  -6    2.72    0.13
   3   2   6    2.86    0.13
   3   2   6    2.82    0.14
   3   2   6    2.70    0.08
  -4  -2  -6    5.70    0.21
   4   2   6    5.83    0.19
   4   2   6    6.00    0.20
   4   2   6    5.91    0.22
   4   2   6    5.86    0.15
  -5  -2  -6    1.15    0.11
   5   2   6    1.15    0.09
   5   2   6    1.23    0.11
   5   2   6    1.28    0.10
   6   2   6    1.76    0.13
   6   2   6    1.75    0.12
   6   2   6    1.84    0.11
   7   2   6    0.14    0.06
   7   2   6    0.03    0.04
   7   2   6    0.05    0.05
   7   2   6   -0.01    0.06
   7   2   6    0.01    0.05
   8   2   6    0.01    0.07
   8   2   6    0.01    0.04
   8   2   6   -0.01    0.03
   8   2   6   -0.01    0.05
   9   2   6    0.05    0.08
   7  -3  -6    1.57    0.19
   7  -3  -6    1.73    0.15
   6  -3  -6    0.03    0.06
   5  -3  -6    1.12    0.10
   5  -3  -6    1.11    0.12
   4  -3  -6    1.19    0.11
   4  -3  -6    1.03    0.07
   4  -3  -6    0.97    0.08
  -4   3   6    1.10    0.14
   3  -3  -6    0.79    0.06
   3  -3  -6    0.83    0.07
   3  -3  -6    0.69    0.08
   3  -3  -6    0.83    0.07
  -3   3   6    0.64    0.10
   2  -3  -6    1.88    0.09
   2  -3  -6    1.82    0.10
   2  -3  -6    1.89    0.12
   2  -3  -6    1.88    0.08
  -2   3   6    1.65    0.12
   1  -3  -6    0.12    0.04
  -1   3   6    0.11    0.05
   0  -3  -6   24.67    0.54
   0   3   6   23.96    0.54
  -1  -3  -6    1.42    0.10
  -1  -3  -6    1.52    0.08
  -1  -3  -6    1.43    0.09
   1   3   6    1.55    0.08
  -2  -3  -6   19.61    0.47
  -2  -3  -6   19.42    0.45
  -2  -3  -6   19.53    0.46
   2   3   6   19.39    0.46
   2   3   6   19.96    0.40
  -3  -3  -6   11.85    0.32
  -3  -3  -6   11.82    0.32
   3   3   6   11.69    0.32
   3   3   6   12.00    0.31
  -4  -3  -6   25.27    0.60
   4   3   6   25.42    0.57
   4   3   6   25.40    0.58
   4   3   6   24.75    0.60
   5   3   6    9.39    0.26
   5   3   6    9.24    0.28
   5   3   6    8.33    0.25
   5   3   6    9.31    0.30
   5   3   6    8.67    0.20
   6   3   6    6.69    0.21
   6   3   6    6.42    0.25
   6   3   6    6.10    0.25
   6   3   6    6.59    0.23
   7   3   6   10.46    0.32
   7   3   6    9.99    0.34
   7   3   6   10.19    0.36
   7   3   6   10.23    0.28
   8   3   6    4.01    0.21
   8   3   6    4.11    0.22
   8   3   6    4.01    0.19
   8   3   6    3.92    0.15
   8   3   6    3.90    0.27
   9   3   6    2.37    0.18
   9   3   6    2.54    0.20
   7  -4  -6    1.43    0.15
   6  -4  -6    0.06    0.06
   5  -4  -6    2.11    0.15
   5  -4  -6    2.24    0.14
   4  -4  -6    1.14    0.08
   4  -4  -6    0.83    0.10
   4  -4  -6    1.05    0.09
  -4   4   6    0.93    0.13
   3  -4  -6    7.68    0.21
   3  -4  -6    7.43    0.26
   3  -4  -6    7.56    0.23
   3  -4  -6    7.30    0.20
  -3   4   6    7.40    0.29
   2  -4  -6    0.47    0.06
   2  -4  -6    0.44    0.08
   2  -4  -6    0.50    0.06
   2  -4  -6    0.45    0.05
  -2   4   6    0.36    0.07
   1  -4  -6    3.99    0.11
   1  -4  -6    3.80    0.14
  -1   4   6    4.02    0.17
   0  -4  -6    0.54    0.05
   0  -4  -6    0.53    0.06
   0   4   6    0.71    0.08
  -1  -4  -6    3.37    0.12
  -1  -4  -6    3.19    0.14
  -1  -4  -6    3.47    0.14
   1   4   6    3.21    0.12
  -2  -4  -6    5.66    0.19
  -2  -4  -6    5.44    0.19
  -2  -4  -6    5.62    0.18
   2   4   6    5.56    0.15
  -3  -4  -6    2.38    0.12
  -3  -4  -6    2.33    0.13
  -3  -4  -6    2.55    0.13
   3   4   6    2.56    0.13
   3   4   6    2.43    0.12
   3   4   6    2.46    0.08
  -4  -4  -6    0.01    0.04
   4   4   6   -0.01    0.04
   4   4   6    0.05    0.04
   4   4   6    0.09    0.02
   4   4   6    0.05    0.04
  -5  -4  -6    4.10    0.19
   5   4   6    3.59    0.17
   5   4   6    3.27    0.10
   5   4   6    3.86    0.18
   5   4   6    3.89    0.15
   6   4   6    0.08    0.06
   6   4   6    0.06    0.06
   6   4   6    0.04    0.02
   6   4   6    0.01    0.03
   7   4   6    2.63    0.17
   7   4   6    2.42    0.15
   7   4   6    2.38    0.12
   7   4   6    2.51    0.17
   8   4   6    0.47    0.11
   8   4   6    0.48    0.09
   8   4   6    0.33    0.09
   8   4   6    0.36    0.06
   9   4   6    1.75    0.15
   9   4   6    1.73    0.19
  10   4   6    0.04    0.10
   7  -5  -6    0.19    0.08
   6  -5  -6    1.18    0.14
   5  -5  -6    0.94    0.11
   5  -5  -6    1.20    0.13
  -5   5   6    0.82    0.13
   4  -5  -6    3.65    0.19
   4  -5  -6    3.73    0.17
   4  -5  -6    3.72    0.15
  -4   5   6    3.68    0.23
  -4   5   6    3.83    0.21
   3  -5  -6    3.18    0.17
   3  -5  -6    3.32    0.14
   3  -5  -6    3.38    0.16
  -3   5   6    3.17    0.19
  -3   5   6    3.13    0.17
   2  -5  -6   22.37    0.49
   2  -5  -6   22.30    0.46
   2  -5  -6   22.01    0.53
   2  -5  -6   23.09    0.51
  -2   5   6   22.81    0.59
  -2   5   6   22.11    0.55
   1  -5  -6   13.78    0.31
   1  -5  -6   13.42    0.33
   1  -5  -6   13.08    0.32
  -1   5   6   13.39    0.38
   0  -5  -6   16.61    0.40
   0  -5  -6   16.67    0.38
   0   5   6   16.59    0.42
  -1  -5  -6   28.70    0.63
  -1  -5  -6   28.76    0.62
   1   5   6   27.94    0.63
  -2  -5  -6    9.26    0.28
  -2  -5  -6    9.58    0.27
  -2  -5  -6    9.24    0.28
   2   5   6    9.43    0.25
  -3  -5  -6   12.91    0.37
  -3  -5  -6   13.52    0.36
   3   5   6   13.42    0.39
   3   5   6   13.92    0.36
  -4  -5  -6    6.64    0.24
   4   5   6    6.27    0.21
   4   5   6    6.54    0.23
  -5  -5  -6    2.79    0.17
   5   5   6    2.95    0.13
   5   5   6    3.03    0.16
   5   5   6    2.84    0.16
   6   5   6    8.53    0.30
   6   5   6    8.64    0.31
   6   5   6    8.53    0.25
   7   5   6    0.26    0.08
   7   5   6    0.22    0.07
   7   5   6    0.24    0.05
   8   5   6   13.84    0.34
   8   5   6   13.22    0.44
   8   5   6   13.67    0.46
   8   5   6   13.02    0.41
   9   5   6    0.25    0.09
  10   5   6    3.14    0.23
   6  -6  -6    3.40    0.22
  -6   6   6    3.38    0.24
   5  -6  -6    0.35    0.09
   5  -6  -6    0.49    0.09
  -5   6   6    0.44    0.11
   4  -6  -6    4.44    0.18
   4  -6  -6    4.53    0.23
   4  -6  -6    4.22    0.20
  -4   6   6    4.61    0.26
  -4   6   6    4.09    0.23
   3  -6  -6    7.88    0.27
   3  -6  -6    7.61    0.25
   3  -6  -6    8.00    0.29
  -3   6   6    7.77    0.32
  -3   6   6    7.55    0.29
   2  -6  -6    5.36    0.19
   2  -6  -6    5.39    0.16
   2  -6  -6    5.34    0.21
  -2   6   6    5.33    0.24
  -2   6   6    5.34    0.22
   1  -6  -6    2.78    0.14
   1  -6  -6    2.86    0.11
   1  -6  -6    2.81    0.13
   1  -6  -6    2.84    0.12
  -1   6   6    2.67    0.13
  -1   6   6    2.76    0.16
   0  -6  -6    3.86    0.14
   0  -6  -6    3.97    0.15
   0   6   6    4.00    0.18
  -1  -6  -6   10.70    0.29
  -1  -6  -6   10.46    0.29
   1   6   6   10.63    0.31
  -2  -6  -6    3.62    0.16
  -2  -6  -6    3.71    0.17
  -2  -6  -6    3.34    0.15
  -3  -6  -6    2.11    0.13
   3   6   6    2.10    0.12
  -4  -6  -6    0.94    0.10
   4   6   6    1.01    0.09
   4   6   6    0.82    0.10
  -5  -6  -6    5.56    0.24
   5   6   6    5.86    0.23
   5   6   6    5.32    0.20
   6   6   6    1.05    0.12
   6   6   6    1.05    0.09
   6   6   6    0.90    0.11
   7   6   6    0.67    0.11
   7   6   6    0.73    0.08
   7   6   6    0.77    0.11
   8   6   6    0.09    0.07
   8   6   6    0.13    0.04
   8   6   6    0.17    0.08
   9   6   6    0.45    0.11
  10   6   6    0.43    0.11
   6  -7  -6    1.88    0.18
  -6   7   6    1.73    0.21
   5  -7  -6    0.28    0.08
   5  -7  -6    0.27    0.09
  -5   7   6    0.51    0.12
   4  -7  -6    9.04    0.33
   4  -7  -6    9.44    0.30
   4  -7  -6   10.30    0.36
  -4   7   6    9.05    0.38
  -4   7   6    9.57    0.37
   3  -7  -6    1.57    0.12
   3  -7  -6    1.31    0.14
   3  -7  -6    1.63    0.13
  -3   7   6    1.85    0.15
  -3   7   6    1.84    0.17
   2  -7  -6   23.19    0.52
   2  -7  -6   23.44    0.58
   2  -7  -6   23.22    0.55
  -2   7   6   21.61    0.57
  -2   7   6   22.87    0.63
   1  -7  -6    1.23    0.09
   1  -7  -6    1.02    0.10
   1  -7  -6    1.10    0.10
  -1   7   6    1.22    0.10
  -1   7   6    1.03    0.13
   0  -7  -6   42.48    0.90
   0   7   6   43.23    0.96
   0   7   6   41.76    0.89
  -1  -7  -6    0.48    0.07
   1   7   6    0.57    0.09
  -2  -7  -6   30.42    0.70
  -3  -7  -6   11.24    0.34
   3   7   6   10.75    0.33
  -4  -7  -6    6.87    0.26
   4   7   6    6.91    0.24
  -5  -7  -6    2.53    0.16
   5   7   6    2.38    0.13
   5   7   6    2.75    0.16
  -6  -7  -6   -0.03    0.08
   6   7   6    0.00    0.06
   6   7   6   -0.01    0.04
   6   7   6    0.03    0.05
   7   7   6    6.12    0.27
   7   7   6    5.88    0.20
   7   7   6    6.06    0.28
   8   7   6    0.65    0.12
   8   7   6    0.51    0.07
   9   7   6    1.29    0.16
   5  -8  -6    2.16    0.20
  -5   8   6    1.85    0.21
   4  -8  -6    1.27    0.15
   4  -8  -6    1.60    0.15
   4  -8  -6    1.61    0.14
  -4   8   6    1.69    0.18
  -4   8   6    1.66    0.20
   3  -8  -6    8.18    0.31
   3  -8  -6    8.15    0.28
  -3   8   6    8.00    0.31
  -3   8   6    8.08    0.35
   2  -8  -6    8.61    0.25
   2  -8  -6    8.24    0.28
   2  -8  -6    8.04    0.30
  -2   8   6    8.87    0.35
  -2   8   6    8.27    0.30
   1  -8  -6   24.31    0.62
   1  -8  -6   25.26    0.60
   1  -8  -6   24.19    0.57
  -1   8   6   24.71    0.66
  -1   8   6   24.75    0.60
   0  -8  -6    5.31    0.21
   0  -8  -6    5.39    0.20
   0   8   6    5.12    0.19
   0   8   6    5.48    0.24
  -1  -8  -6   50.86    1.09
  -2  -8  -6    8.11    0.28
  -3  -8  -6   63.88    1.34
   3   8   6   62.30    1.40
  -4  -8  -6    1.22    0.13
   4   8   6    1.06    0.11
  -5  -8  -6   33.80    0.82
   5   8   6   33.88    0.78
  -6  -8  -6    1.09    0.14
   6   8   6    0.99    0.10
   6   8   6    0.98    0.13
   7   8   6    9.11    0.36
   7   8   6    9.36    0.35
   7   8   6    8.88    0.28
   8   8   6    0.04    0.04
   8   8   6   -0.16    0.06
   9   8   6    0.29    0.10
   4  -9  -6    0.54    0.10
   4  -9  -6    0.29    0.10
  -4   9   6    0.32    0.11
  -4   9   6    0.39    0.11
   3  -9  -6    0.98    0.12
  -3   9   6    1.04    0.14
  -3   9   6    0.68    0.13
   2  -9  -6    0.27    0.08
   2  -9  -6    0.27    0.06
   2  -9  -6    0.33    0.08
  -2   9   6    0.31    0.10
  -2   9   6    0.25    0.08
   1  -9  -6    5.13    0.20
   1  -9  -6    4.77    0.23
   1  -9  -6    4.81    0.22
  -1   9   6    5.10    0.21
  -1   9   6    5.07    0.26
   0  -9  -6    0.05    0.05
   0  -9  -6    0.02    0.05
   0   9   6    0.08    0.07
   0   9   6    0.14    0.05
  -1  -9  -6    6.66    0.24
   1   9   6    6.54    0.20
  -2  -9  -6    0.05    0.06
  -3  -9  -6   13.08    0.40
  -4  -9  -6    2.74    0.18
   4   9   6    2.79    0.16
  -5  -9  -6    7.74    0.31
   5   9   6    7.95    0.28
  -6  -9  -6    2.18    0.18
   6   9   6    2.14    0.18
   6   9   6    2.21    0.14
   7   9   6    7.91    0.33
   7   9   6    7.54    0.27
   8   9   6    3.24    0.23
   8   9   6    3.12    0.16
   9   9   6    2.71    0.22
   4 -10  -6    1.35    0.16
   4 -10  -6    1.64    0.21
  -4  10   6    1.41    0.18
  -4  10   6    1.14    0.19
   3 -10  -6    2.25    0.17
  -3  10   6    1.69    0.20
  -3  10   6    1.91    0.17
   2 -10  -6    0.27    0.08
  -2  10   6    0.28    0.08
  -2  10   6    0.20    0.10
   1 -10  -6    0.48    0.09
   1 -10  -6    0.71    0.10
  -1  10   6    0.76    0.10
  -1  10   6    0.40    0.11
   0 -10  -6    0.07    0.06
   0 -10  -6   -0.03    0.05
   0  10   6   -0.01    0.04
   0  10   6   -0.02    0.06
  -1 -10  -6    0.48    0.09
  -2 -10  -6    3.97    0.20
  -3 -10  -6    4.88    0.23
  -4 -10  -6    5.55    0.26
   4  10   6    5.37    0.24
  -5 -10  -6    3.73    0.22
   5  10   6    3.57    0.19
  -6 -10  -6    5.59    0.28
   6  10   6    5.75    0.24
   7  10   6    1.12    0.15
   7  10   6    1.46    0.14
   8  10   6    0.98    0.16
   8  10   6    1.19    0.12
   9  10   6   -0.04    0.09
   3 -11  -6    0.18    0.08
  -3  11   6    0.23    0.10
  -3  11   6    0.38    0.11
   2 -11  -6    0.02    0.07
  -2  11   6    0.11    0.08
  -2  11   6    0.11    0.10
   1 -11  -6    0.50    0.10
   1 -11  -6    0.49    0.09
  -1  11   6    0.44    0.13
   0 -11  -6    0.61    0.11
   0 -11  -6    0.60    0.10
   0  11   6    0.52    0.12
  -1 -11  -6    0.26    0.08
  -2 -11  -6    0.16    0.07
  -3 -11  -6    0.40    0.09
  -4 -11  -6    0.33    0.09
   4  11   6    0.33    0.08
  -5 -11  -6    0.03    0.08
   5  11   6   -0.06    0.04
  -6 -11  -6    0.08    0.09
  -6 -11  -6    0.18    0.09
   6  11   6    0.14    0.07
   7  11   6    0.13    0.07
   8  11   6    0.36    0.08
   8  11   6    0.25    0.10
   2 -12  -6    1.15    0.16
  -2  12   6    1.05    0.18
   1 -12  -6    0.34    0.08
   1 -12  -6    0.48    0.11
  -1  12   6    0.48    0.14
   0 -12  -6   -0.04    0.06
   0 -12  -6   -0.03    0.06
   0  12   6    0.01    0.08
  -1 -12  -6    0.85    0.13
  -2 -12  -6    0.20    0.08
  -3 -12  -6    0.79    0.13
  -4 -12  -6    1.85    0.17
   4  12   6    1.84    0.16
  -5 -12  -6    2.77    0.21
   5  12   6    2.61    0.19
  -6 -12  -6    0.17    0.10
   6  12   6    0.17    0.08
  -7 -12  -6    0.70    0.13
   7  12   6    0.62    0.11
   0 -13  -6    0.10    0.08
   0  13   6    0.05    0.09
  -1 -13  -6    2.50    0.19
  -2 -13  -6   -0.11    0.06
  -3 -13  -6    0.76    0.14
  -4 -13  -6    0.05    0.09
  -5 -13  -6    0.46    0.12
   5  13   6    0.84    0.13
  -6 -13  -6   -0.02    0.09
   6  13   6    0.04    0.07
  -2 -14  -6    0.17    0.09
  -3 -14  -6    0.53    0.13
  -4 -14  -6   -0.02    0.09
   3  10  -7    0.19    0.12
   3  10  -7    0.32    0.13
  -3 -10   7    0.33    0.11
   2  10  -7    0.51    0.16
  -2 -10   7    0.48    0.12
  -1 -10   7    0.44    0.11
   0 -10   7    0.73    0.12
  -1  10  -7    1.08    0.17
   1 -10   7    0.95    0.14
   4   9  -7    0.68    0.15
   4   9  -7    0.61    0.12
  -4  -9   7    0.76    0.15
   3   9  -7    0.30    0.12
   3   9  -7    0.43    0.10
  -3  -9   7    0.32    0.11
  -2  -9   7    3.56    0.23
  -1  -9   7    2.13    0.18
   0  -9   7    1.05    0.14
  -1   9  -7    3.02    0.24
   1  -9   7    3.43    0.20
  -2   9  -7    1.63    0.21
  -3   9  -7    1.84    0.22
   5   8  -7    0.04    0.07
   5   8  -7    0.05    0.10
  -5  -8   7    0.02    0.08
   4   8  -7   -0.06    0.08
   4   8  -7   -0.03    0.06
  -4  -8   7   -0.16    0.06
  -4  -8   7   -0.05    0.07
   3   8  -7    0.04    0.06
   3   8  -7    0.09    0.11
   3   8  -7    0.03    0.06
  -3  -8   7   -0.06    0.06
   2   8  -7    0.10    0.06
  -2  -8   7    0.09    0.07
  -1  -8   7    1.47    0.16
   0  -8   7   -0.07    0.05
   1  -8   7    0.91    0.12
  -2   8  -7    0.36    0.11
   2  -8   7    0.31    0.08
  -3   8  -7    0.90    0.16
  -4   8  -7    0.02    0.09
  -4   8  -7    0.00    0.07
   6   7  -7    0.08    0.07
   6   7  -7   -0.04    0.09
  -6  -7   7    0.18    0.10
   5   7  -7    1.35    0.15
   5   7  -7    1.52    0.18
   5   7  -7    0.85    0.11
  -5  -7   7    1.63    0.19
   4   7  -7    0.20    0.09
   4   7  -7    0.29    0.08
   4   7  -7    0.28    0.08
  -4  -7   7    0.22    0.09
  -4  -7   7    0.15    0.08
   3   7  -7    5.83    0.25
   3   7  -7    5.82    0.27
  -3  -7   7    5.96    0.29
  -3  -7   7    6.49    0.29
   2   7  -7    0.50    0.09
  -2  -7   7    0.65    0.11
  -2  -7   7    0.63    0.11
   1   7  -7    2.95    0.17
  -1  -7   7    3.20    0.19
   0  -7   7    0.01    0.05
  -1   7  -7    5.04    0.20
   1  -7   7    4.77    0.22
  -2   7  -7    0.37    0.10
  -2   7  -7    0.65    0.10
   2  -7   7    0.66    0.10
  -3   7  -7    0.66    0.14
  -3   7  -7    0.83    0.11
   3  -7   7    0.61    0.10
  -4   7  -7    2.56    0.18
  -4   7  -7    2.41    0.24
  -5   7  -7    0.56    0.12
   6   6  -7    0.10    0.06
   6   6  -7    0.17    0.11
   6   6  -7    0.13    0.08
  -6  -6   7    0.15    0.09
   5   6  -7    0.14    0.09
   5   6  -7    0.19    0.08
   5   6  -7    0.13    0.07
  -5  -6   7    0.19    0.09
   4   6  -7    0.23    0.08
   4   6  -7    0.26    0.08
   4   6  -7    0.10    0.10
  -4  -6   7    0.27    0.10
   3   6  -7    1.07    0.12
   3   6  -7    0.97    0.12
  -3  -6   7    0.94    0.13
  -3  -6   7    0.85    0.12
   2   6  -7    1.28    0.13
  -2  -6   7    1.34    0.13
  -2  -6   7    1.31    0.15
   1   6  -7    1.78    0.14
   1   6  -7    1.95    0.11
  -1  -6   7    1.64    0.14
  -1  -6   7    1.83    0.13
   0   6  -7    0.36    0.08
   0   6  -7    0.30    0.06
   0  -6   7    0.35    0.07
   0  -6   7    0.29    0.07
  -1   6  -7    6.53    0.23
   1  -6   7    6.63    0.26
  -2   6  -7   -0.06    0.05
   2  -6   7   -0.06    0.04
  -3   6  -7    9.30    0.32
  -3   6  -7    8.57    0.51
   3  -6   7    9.55    0.31
  -4   6  -7    0.39    0.09
   4  -6   7    0.43    0.09
  -5   6  -7    7.24    0.31
   5  -6   7    7.76    0.40
   5  -6   7    7.51    0.38
  -6   6  -7    0.84    0.14
   6  -6   7    0.61    0.12
   6  -6   7    0.61    0.13
   7   5  -7    0.61    0.10
   7   5  -7    0.66    0.13
   7   5  -7    0.60    0.14
   6   5  -7    1.08    0.14
   6   5  -7    1.28    0.13
   6   5  -7    0.97    0.16
  -6  -5   7    1.19    0.17
   5   5  -7   -0.01    0.07
   5   5  -7   -0.01    0.05
   5   5  -7    0.03    0.07
  -5  -5   7   -0.05    0.07
   4   5  -7    4.92    0.23
   4   5  -7    4.73    0.23
  -4  -5   7    5.28    0.27
   3   5  -7   -0.06    0.05
   3   5  -7   -0.02    0.05
  -3  -5   7    0.11    0.06
   2   5  -7   11.35    0.35
   2   5  -7   11.40    0.30
   2   5  -7   10.57    0.42
  -2  -5   7   11.31    0.37
  -2  -5   7   11.11    0.37
   1   5  -7    1.07    0.11
   1   5  -7    1.25    0.09
  -1  -5   7    1.18    0.11
  -1  -5   7    1.41    0.12
   0   5  -7    6.72    0.21
   0   5  -7    6.49    0.25
   0  -5   7    6.36    0.25
   0  -5   7    6.16    0.23
  -1   5  -7    0.06    0.05
   1  -5   7    0.05    0.05
   1  -5   7    0.04    0.04
  -2   5  -7    1.61    0.12
   2  -5   7    1.55    0.12
  -3   5  -7    0.07    0.06
  -4   5  -7    0.13    0.07
  -5   5  -7    0.28    0.09
   5  -5   7    0.43    0.09
   5  -5   7    0.48    0.11
  -6   5  -7    0.29    0.10
   6  -5   7    0.29    0.10
   6  -5   7    0.18    0.08
   7   4  -7    0.06    0.10
   7   4  -7    0.03    0.05
   7   4  -7    0.26    0.10
   6   4  -7    0.92    0.14
   6   4  -7    1.09    0.12
   6   4  -7    1.12    0.14
   5   4  -7    0.10    0.07
   5   4  -7    0.07    0.05
   5   4  -7    0.08    0.09
  -5  -4   7    0.09    0.07
   4   4  -7    4.43    0.22
   4   4  -7    5.18    0.22
  -4  -4   7    4.92    0.25
   3   4  -7    0.92    0.11
   3   4  -7    0.82    0.11
  -3  -4   7    0.91    0.12
   2   4  -7    1.56    0.13
   2   4  -7    1.64    0.13
  -2  -4   7    1.31    0.12
   1   4  -7    0.99    0.08
   1   4  -7    0.92    0.10
  -1  -4   7    0.88    0.11
  -1  -4   7    0.85    0.10
   0   4  -7    1.66    0.13
   0   4  -7    1.77    0.11
   0  -4   7    1.71    0.12
   0  -4   7    1.83    0.12
  -1   4  -7    0.91    0.11
  -1   4  -7    0.78    0.09
   1  -4   7    0.78    0.07
  -2   4  -7    0.60    0.08
  -3   4  -7    0.11    0.06
  -4   4  -7    0.65    0.10
  -5   4  -7   -0.07    0.06
   5  -4   7   -0.01    0.06
   5  -4   7   -0.01    0.05
  -6   4  -7    1.02    0.14
   6  -4   7    1.20    0.15
   6  -4   7    1.00    0.13
  -7   4  -7    0.02    0.09
   7  -4   7   -0.06    0.07
   7  -4   7    0.07    0.07
   7   3  -7   -0.02    0.08
   7   3  -7    0.10    0.05
   7   3  -7    0.16    0.11
   6   3  -7    1.99    0.14
   6   3  -7    1.84    0.18
   6   3  -7    1.81    0.18
   5   3  -7    0.39    0.09
   5   3  -7    0.32    0.07
   4   3  -7    2.44    0.16
   4   3  -7    2.78    0.16
  -4  -3   7    2.52    0.18
   3   3  -7    0.60    0.09
   3   3  -7    0.81    0.10
  -3  -3   7    0.65    0.10
   2   3  -7   11.45    0.35
   2   3  -7   11.49    0.35
  -2  -3   7   11.81    0.37
   1   3  -7    0.45    0.08
  -1  -3   7    0.42    0.07
  -1  -3   7    0.53    0.08
   0   3  -7    0.86    0.10
   0   3  -7    1.02    0.09
   0  -3   7    1.19    0.10
   0  -3   7    0.90    0.10
  -1   3  -7    0.07    0.05
  -1   3  -7    0.01    0.05
   1  -3   7    0.02    0.03
  -2   3  -7    2.15    0.13
   2  -3   7    2.13    0.09
  -3   3  -7    0.22    0.07
   3  -3   7    0.20    0.06
  -4   3  -7    0.30    0.08
   4  -3   7    0.32    0.07
   4  -3   7    0.50    0.08
   4  -3   7    0.25    0.06
  -5   3  -7    0.26    0.08
   5  -3   7    0.33    0.08
   5  -3   7    0.27    0.08
   5  -3   7    0.24    0.06
  -6   3  -7    0.23    0.09
   6  -3   7    0.17    0.08
   6  -3   7    0.30    0.08
  -7   3  -7   -0.02    0.08
   7  -3   7    0.01    0.07
   7  -3   7    0.11    0.07
  -8   3  -7    0.19    0.11
   8  -3   7    0.34    0.09
   8  -3   7    0.29    0.08
   8  -3   7    0.21    0.10
   7   2  -7    0.00    0.09
   7   2  -7    0.04    0.09
   7   2  -7    0.03    0.05
   6   2  -7    1.59    0.19
   6   2  -7    1.57    0.13
   6   2  -7    1.60    0.17
   5   2  -7    0.37    0.10
   5   2  -7    0.21    0.06
   4   2  -7    2.59    0.16
   4   2  -7    2.39    0.14
  -4  -2   7    2.27    0.17
   3   2  -7    1.51    0.12
   3   2  -7    1.65    0.13
  -3  -2   7    1.72    0.14
   2   2  -7    1.63    0.12
   2   2  -7    1.47    0.12
  -2  -2   7    1.46    0.12
   1   2  -7    3.27    0.16
  -1  -2   7    3.57    0.17
   0   2  -7    0.27    0.06
   0  -2   7    0.34    0.06
  -1   2  -7   12.88    0.34
  -1   2  -7   12.98    0.37
   1  -2   7   12.60    0.33
  -2   2  -7    1.45    0.11
  -2   2  -7    1.43    0.11
   2  -2   7    1.56    0.10
   2  -2   7    1.45    0.08
   2  -2   7    1.36    0.11
  -3   2  -7    7.34    0.26
   3  -2   7    7.63    0.18
   3  -2   7    7.82    0.26
   3  -2   7    7.59    0.22
  -4   2  -7    2.82    0.17
   4  -2   7    2.87    0.16
   4  -2   7    2.85    0.15
   4  -2   7    3.05    0.12
  -5   2  -7    5.42    0.24
   5  -2   7    5.91    0.24
   5  -2   7    5.72    0.22
   5  -2   7    5.10    0.21
  -6   2  -7    0.24    0.08
   6  -2   7    0.09    0.06
   6  -2   7    0.22    0.06
   6  -2   7    0.21    0.07
  -7   2  -7    2.16    0.18
   7  -2   7    2.20    0.15
   7  -2   7    2.18    0.16
  -8   2  -7    0.27    0.10
   8  -2   7    0.25    0.10
   8  -2   7    0.27    0.08
   8  -2   7    0.27    0.09
   7   1  -7    1.37    0.12
   7   1  -7    1.03    0.15
   7   1  -7    0.82    0.15
   6   1  -7    0.01    0.05
   6   1  -7    0.01    0.07
  -6  -1   7    0.06    0.08
   5   1  -7    5.13    0.21
   5   1  -7    4.84    0.24
  -5  -1   7    4.43    0.25
   4   1  -7   -0.01    0.06
   4   1  -7    0.00    0.04
  -4  -1   7    0.04    0.06
   3   1  -7    0.63    0.09
   3   1  -7    0.81    0.09
  -3  -1   7    0.89    0.12
  -3  -1   7    0.71    0.10
   2   1  -7    0.36    0.08
   2   1  -7    0.35    0.06
  -2  -1   7    0.28    0.06
   1   1  -7    1.30    0.05
   1   1  -7    1.29    0.11
  -1  -1   7    1.40    0.11
   0   1  -7    0.41    0.04
   0   1  -7    0.34    0.07
   0  -1   7    0.21    0.05
  -1   1  -7    1.79    0.09
  -1   1  -7    1.67    0.12
   1  -1   7    1.75    0.10
   1  -1   7    1.90    0.12
   1  -1   7    1.87    0.11
  -2   1  -7    0.06    0.04
  -2   1  -7    0.06    0.05
   2  -1   7    0.08    0.03
   2  -1   7    0.07    0.04
   2  -1   7    0.01    0.03
  -3   1  -7    0.00    0.04
  -3   1  -7    0.14    0.06
   3  -1   7    0.00    0.02
   3  -1   7    0.00    0.04
   3  -1   7   -0.02    0.03
  -4   1  -7    2.23    0.15
  -4   1  -7    2.24    0.14
   4  -1   7    2.20    0.11
   4  -1   7    2.22    0.13
   4  -1   7    2.34    0.14
  -5   1  -7    0.02    0.05
   5  -1   7    0.10    0.05
   5  -1   7    0.08    0.04
   5  -1   7    0.10    0.05
  -6   1  -7    0.60    0.10
   6  -1   7    0.99    0.11
   6  -1   7    0.92    0.11
   6  -1   7    0.96    0.11
  -7   1  -7    1.19    0.18
   7  -1   7    1.17    0.12
   7  -1   7    1.04    0.12
   7  -1   7    1.21    0.13
   8  -1   7    1.18    0.16
   8  -1   7    1.13    0.13
   8  -1   7    1.36    0.13
   7   0  -7    0.78    0.16
   7   0  -7    0.97    0.11
   7   0  -7    0.68    0.13
   6   0  -7    0.40    0.11
   6   0  -7    0.49    0.08
  -6   0   7    0.37    0.12
   5   0  -7    1.06    0.11
   5   0  -7    1.45    0.16
  -5   0   7    1.29    0.16
   4   0  -7    1.43    0.13
   4   0  -7    1.22    0.11
  -4   0   7    1.52    0.16
   3   0  -7    0.01    0.04
   3   0  -7    0.11    0.06
  -3   0   7    0.09    0.06
   2   0  -7    0.02    0.04
   2   0  -7   -0.02    0.02
   2   0  -7   -0.02    0.04
  -2   0   7    0.03    0.04
  -2   0   7    0.03    0.04
   1   0  -7    0.88    0.09
   1   0  -7    0.90    0.05
  -1   0   7    0.86    0.08
  -1   0   7    0.99    0.10
   0   0  -7    0.67    0.05
   0   0   7    0.68    0.08
   0   0   7    0.68    0.08
  -1   0  -7    3.68    0.13
   1   0   7    3.64    0.15
   1   0   7    3.72    0.15
  -2   0  -7    0.32    0.06
  -2   0  -7    0.40    0.06
   2   0   7    0.30    0.05
   2   0   7    0.30    0.05
   2   0   7    0.31    0.06
  -3   0  -7    0.61    0.08
  -3   0  -7    0.81    0.08
   3   0   7    0.76    0.06
   3   0   7    0.78    0.09
   3   0   7    0.78    0.08
  -4   0  -7    0.02    0.05
  -4   0  -7    0.08    0.06
   4   0   7    0.04    0.04
   4   0   7    0.09    0.03
   4   0   7    0.08    0.04
   4   0   7    0.03    0.05
  -5   0  -7    0.10    0.06
  -5   0  -7    0.15    0.08
   5   0   7    0.20    0.05
   5   0   7    0.16    0.06
   5   0   7    0.35    0.07
  -6   0  -7    0.43    0.10
   6   0   7    0.58    0.08
   6   0   7    0.65    0.07
   6   0   7    0.61    0.10
   7   0   7    0.03    0.05
   7   0   7    0.01    0.04
   7   0   7    0.07    0.05
   8   0   7    0.10    0.06
   8   0   7    0.02    0.05
   8   0   7    0.05    0.07
   9   0   7    0.03    0.05
   9   0   7    0.08    0.06
   9   0   7    0.12    0.09
   7  -1  -7   -0.06    0.09
   7  -1  -7    0.04    0.06
   6  -1  -7    0.38    0.08
   6  -1  -7    0.49    0.11
   5  -1  -7    0.67    0.09
   5  -1  -7    0.50    0.10
  -5   1   7    0.85    0.13
   4  -1  -7    0.23    0.07
   4  -1  -7    0.29    0.07
  -4   1   7    0.32    0.08
   3  -1  -7    0.69    0.08
   3  -1  -7    0.87    0.11
  -3   1   7    0.86    0.11
   2  -1  -7    2.46    0.14
   2  -1  -7    2.02    0.12
  -2   1   7    2.02    0.14
  -2   1   7    2.27    0.14
   1  -1  -7    0.64    0.08
   1  -1  -7    0.80    0.06
  -1   1   7    0.71    0.09
  -1   1   7    0.85    0.09
   0  -1  -7    3.24    0.15
   0  -1  -7    3.25    0.12
   0   1   7    3.46    0.15
   0   1   7    3.22    0.16
   0   1   7    3.13    0.13
  -1  -1  -7   17.61    0.41
  -1  -1  -7   17.72    0.45
   1   1   7   17.98    0.44
   1   1   7   18.22    0.44
  -2  -1  -7    5.09    0.17
  -2  -1  -7    4.54    0.18
   2   1   7    4.85    0.17
   2   1   7    4.80    0.19
  -3  -1  -7    2.15    0.12
   3   1   7    2.04    0.11
   3   1   7    2.18    0.13
   3   1   7    2.00    0.12
  -4  -1  -7    0.32    0.07
   4   1   7    0.32    0.07
   4   1   7    0.45    0.07
   4   1   7    0.40    0.06
  -5  -1  -7    4.25    0.20
   5   1   7    4.35    0.17
   5   1   7    4.42    0.18
   5   1   7    4.13    0.19
  -6  -1  -7    0.14    0.07
   6   1   7    0.05    0.04
   6   1   7    0.03    0.05
   6   1   7    0.06    0.04
  -7  -1  -7    0.00    0.07
   7   1   7    0.07    0.05
   7   1   7    0.06    0.05
   7   1   7    0.03    0.06
   8   1   7   -0.05    0.06
   8   1   7    0.00    0.04
   8   1   7   -0.01    0.06
   8   1   7    0.00    0.05
   9   1   7    0.38    0.07
   9   1   7    0.51    0.08
   9   1   7    0.32    0.10
   7  -2  -7    0.03    0.09
   7  -2  -7   -0.05    0.06
   6  -2  -7    0.71    0.10
   6  -2  -7    0.80    0.14
   5  -2  -7    0.16    0.06
   5  -2  -7    0.17    0.08
  -5   2   7    0.07    0.07
   4  -2  -7    2.15    0.14
   4  -2  -7    1.89    0.09
  -4   2   7    1.94    0.16
   3  -2  -7    0.16    0.06
   3  -2  -7    0.27    0.06
  -3   2   7    0.21    0.07
   2  -2  -7    0.89    0.09
   2  -2  -7    1.11    0.09
  -2   2   7    1.39    0.12
   1  -2  -7    0.14    0.05
  -1   2   7    0.10    0.05
  -1   2   7    0.26    0.06
   0  -2  -7    1.35    0.10
   0  -2  -7    1.32    0.08
   0   2   7    1.26    0.09
   0   2   7    1.24    0.10
  -1  -2  -7    0.00    0.03
  -1  -2  -7    0.00    0.04
   1   2   7    0.09    0.03
   1   2   7   -0.02    0.03
  -2  -2  -7    4.97    0.19
  -2  -2  -7    5.04    0.18
   2   2   7    5.12    0.18
  -3  -2  -7    3.83    0.16
   3   2   7    3.96    0.11
   3   2   7    4.12    0.16
   3   2   7    4.12    0.18
   3   2   7    4.00    0.16
  -4  -2  -7    0.06    0.05
   4   2   7    0.02    0.02
   4   2   7    0.06    0.05
   4   2   7    0.06    0.04
   4   2   7    0.03    0.04
  -5  -2  -7    1.00    0.11
   5   2   7    0.93    0.09
   5   2   7    1.00    0.10
   5   2   7    1.03    0.12
  -6  -2  -7    0.16    0.06
   6   2   7    0.05    0.06
   6   2   7    0.08    0.04
   6   2   7    0.11    0.05
   7   2   7    1.38    0.11
   7   2   7    1.62    0.14
   7   2   7    1.26    0.12
   7   2   7    1.03    0.15
   8   2   7    0.31    0.06
   8   2   7    0.25    0.09
   8   2   7    0.31    0.09
   8   2   7    0.42    0.06
   9   2   7    0.17    0.05
   9   2   7    0.14    0.09
   9   2   7    0.20    0.06
   7  -3  -7    2.63    0.18
   7  -3  -7    1.94    0.21
   6  -3  -7    0.79    0.11
   5  -3  -7    6.42    0.26
  -5   3   7    6.80    0.32
   4  -3  -7    4.49    0.21
   4  -3  -7    4.32    0.16
  -4   3   7    4.48    0.24
   3  -3  -7   12.37    0.37
   3  -3  -7   12.61    0.33
   3  -3  -7   12.41    0.32
  -3   3   7   12.94    0.41
   2  -3  -7    0.57    0.07
   2  -3  -7    0.62    0.08
  -2   3   7    0.57    0.09
   1  -3  -7   28.89    0.65
  -1   3   7   29.33    0.68
   0  -3  -7    0.07    0.04
   0  -3  -7    0.06    0.04
   0   3   7    0.10    0.04
  -1  -3  -7   30.30    0.68
  -1  -3  -7   29.70    0.66
   1   3   7   30.14    0.64
  -2  -3  -7   15.05    0.39
  -2  -3  -7   15.05    0.38
   2   3   7   14.77    0.38
   2   3   7   14.93    0.32
  -3  -3  -7   16.06    0.42
   3   3   7   16.55    0.42
   3   3   7   16.57    0.42
  -4  -3  -7    1.22    0.11
   4   3   7    1.29    0.10
   4   3   7    1.29    0.11
   4   3   7    1.29    0.11
  -5  -3  -7    1.54    0.13
   5   3   7    1.36    0.12
   5   3   7    1.35    0.12
   5   3   7    1.50    0.10
   6   3   7    5.67    0.20
   6   3   7    5.03    0.23
   6   3   7    5.50    0.22
   7   3   7    0.14    0.06
   7   3   7    0.12    0.06
   7   3   7    0.05    0.04
   7   3   7    0.03    0.06
   8   3   7    0.92    0.11
   8   3   7    0.80    0.12
   8   3   7    0.81    0.09
   8   3   7    0.88    0.12
   9   3   7    0.58    0.13
   7  -4  -7    0.40    0.09
   6  -4  -7    3.10    0.20
   5  -4  -7    0.76    0.11
  -5   4   7    0.75    0.14
   4  -4  -7    1.50    0.13
   4  -4  -7    1.48    0.10
  -4   4   7    1.65    0.16
   3  -4  -7    1.17    0.07
   3  -4  -7    1.04    0.09
   3  -4  -7    1.09    0.11
  -3   4   7    1.00    0.13
   2  -4  -7    0.49    0.09
   2  -4  -7    0.39    0.06
  -2   4   7    0.39    0.08
   1  -4  -7    7.69    0.23
  -1   4   7    7.69    0.26
   0  -4  -7    0.08    0.04
   0  -4  -7    0.08    0.03
   0   4   7    0.11    0.04
  -1  -4  -7    0.61    0.06
  -1  -4  -7    0.60    0.07
  -1  -4  -7    0.63    0.07
   1   4   7    0.59    0.06
  -2  -4  -7    0.16    0.05
  -2  -4  -7    0.06    0.04
  -2  -4  -7    0.10    0.05
   2   4   7    0.12    0.03
  -3  -4  -7    0.86    0.09
  -3  -4  -7    0.83    0.09
   3   4   7    0.85    0.09
   3   4   7    0.87    0.04
   3   4   7    1.12    0.10
  -4  -4  -7    0.00    0.05
  -4  -4  -7    0.05    0.05
   4   4   7    0.05    0.05
   4   4   7    0.13    0.05
   4   4   7    0.06    0.04
  -5  -4  -7    0.03    0.05
   5   4   7    0.03    0.05
   5   4   7   -0.01    0.05
   5   4   7    0.04    0.04
   6   4   7    0.82    0.08
   6   4   7    0.69    0.10
   6   4   7    0.61    0.10
   7   4   7    0.19    0.07
   7   4   7   -0.01    0.05
   7   4   7    0.13    0.04
   7   4   7    0.01    0.06
   8   4   7    0.26    0.08
   8   4   7    0.22    0.08
   8   4   7    0.16    0.05
   9   4   7    0.03    0.07
   9   4   7    0.09    0.08
   6  -5  -7    2.56    0.19
   5  -5  -7    1.03    0.13
  -5   5   7    1.07    0.16
   4  -5  -7    1.09    0.11
   4  -5  -7    1.18    0.13
  -4   5   7    0.99    0.14
   3  -5  -7    4.73    0.19
   3  -5  -7    4.35    0.21
   3  -5  -7    4.71    0.16
  -3   5   7    4.07    0.23
   2  -5  -7    0.67    0.07
   2  -5  -7    0.76    0.07
  -2   5   7    0.76    0.11
   1  -5  -7    0.30    0.05
   1  -5  -7    0.43    0.04
  -1   5   7    0.32    0.07
   0  -5  -7    3.30    0.12
   0  -5  -7    3.38    0.15
   0   5   7    3.42    0.16
  -1  -5  -7    1.47    0.10
  -1  -5  -7    1.47    0.11
  -1  -5  -7    1.31    0.09
   1   5   7    1.34    0.09
  -2  -5  -7    7.39    0.25
  -2  -5  -7    7.47    0.23
   2   5   7    7.25    0.21
  -3  -5  -7    3.54    0.16
  -3  -5  -7    3.57    0.17
   3   5   7    3.59    0.16
   3   5   7    3.62    0.12
   3   5   7    3.76    0.18
  -4  -5  -7    7.73    0.27
  -4  -5  -7    7.56    0.27
   4   5   7    7.64    0.25
   4   5   7    7.81    0.27
  -5  -5  -7    0.51    0.09
   5   5   7    0.74    0.08
   5   5   7    0.50    0.09
   5   5   7    0.61    0.09
  -6  -5  -7    0.12    0.07
   6   5   7    0.09    0.04
   6   5   7    0.15    0.07
   6   5   7    0.12    0.06
   7   5   7    1.57    0.14
   7   5   7    1.64    0.11
   7   5   7    1.40    0.15
   8   5   7    0.14    0.05
   8   5   7    0.18    0.08
   8   5   7    0.14    0.08
   9   5   7    0.18    0.08
   6  -6  -7    0.64    0.12
   5  -6  -7    2.36    0.19
  -5   6   7    2.25    0.21
   4  -6  -7    1.62    0.13
   4  -6  -7    1.29    0.14
  -4   6   7    1.34    0.16
   3  -6  -7    1.96    0.13
   3  -6  -7    2.13    0.12
   3  -6  -7    2.39    0.17
  -3   6   7    1.80    0.16
   2  -6  -7    5.72    0.20
   2  -6  -7    5.80    0.22
  -2   6   7    5.71    0.26
   1  -6  -7    0.46    0.05
   1  -6  -7    0.54    0.07
  -1   6   7    0.66    0.10
   0  -6  -7   16.83    0.39
   0  -6  -7   16.85    0.42
   0   6   7   16.58    0.45
  -1  -6  -7    0.84    0.08
  -1  -6  -7    0.96    0.09
   1   6   7    0.98    0.09
  -2  -6  -7   32.69    0.74
  -2  -6  -7   31.48    0.71
   2   6   7   31.73    0.70
  -3  -6  -7    1.43    0.12
  -3  -6  -7    1.52    0.11
   3   6   7    1.45    0.11
  -4  -6  -7   24.95    0.62
   4   6   7   26.36    0.61
   4   6   7   24.81    0.62
  -5  -6  -7    0.47    0.09
   5   6   7    0.50    0.07
   5   6   7    0.31    0.07
   6   6   7    5.29    0.24
   6   6   7    5.54    0.20
   6   6   7    5.41    0.24
   7   6   7   -0.02    0.06
   7   6   7   -0.04    0.04
   7   6   7   -0.01    0.06
   8   6   7    1.19    0.10
   8   6   7    1.30    0.15
   9   6   7    0.01    0.07
   5  -7  -7    3.99    0.24
  -5   7   7    4.27    0.28
   4  -7  -7    0.18    0.07
   4  -7  -7    0.15    0.06
   4  -7  -7    0.12    0.08
  -4   7   7    0.17    0.09
  -4   7   7    0.07    0.08
   3  -7  -7    3.60    0.18
   3  -7  -7    3.56    0.17
   3  -7  -7    3.44    0.21
  -3   7   7    3.14    0.20
  -3   7   7    3.71    0.23
   2  -7  -7   -0.04    0.04
   2  -7  -7   -0.03    0.04
  -2   7   7    0.00    0.06
   1  -7  -7   14.38    0.39
   1  -7  -7   14.97    0.36
  -1   7   7   14.86    0.45
   0  -7  -7    2.34    0.12
   0  -7  -7    2.22    0.12
   0   7   7    2.55    0.16
  -1  -7  -7    6.61    0.23
  -1  -7  -7    7.06    0.23
   1   7   7    6.72    0.25
  -2  -7  -7    4.99    0.21
  -2  -7  -7    4.87    0.20
   2   7   7    5.09    0.20
  -3  -7  -7   18.35    0.48
  -4  -7  -7    6.04    0.24
   4   7   7    5.84    0.22
  -5  -7  -7    8.23    0.31
   5   7   7    8.87    0.31
   5   7   7    8.52    0.28
  -6  -7  -7    1.86    0.16
   6   7   7    1.73    0.15
   6   7   7    1.76    0.12
   6   7   7    1.53    0.14
   7   7   7   11.94    0.39
   7   7   7   11.36    0.33
   7   7   7   11.56    0.41
   8   7   7    0.05    0.04
   8   7   7   -0.05    0.07
   9   7   7    1.93    0.19
   5  -8  -7   -0.03    0.08
  -5   8   7   -0.05    0.08
  -5   8   7    0.00    0.08
   4  -8  -7    0.61    0.11
   4  -8  -7    0.60    0.11
   4  -8  -7    0.62    0.10
  -4   8   7    0.92    0.16
  -4   8   7    0.71    0.13
   3  -8  -7    0.16    0.06
   3  -8  -7    0.15    0.06
  -3   8   7    0.26    0.08
  -3   8   7    0.22    0.10
   2  -8  -7   -0.05    0.04
   2  -8  -7    0.05    0.05
  -2   8   7   -0.03    0.05
  -2   8   7    0.00    0.06
   1  -8  -7    0.18    0.05
   1  -8  -7    0.15    0.06
  -1   8   7    0.12    0.07
  -1   8   7    0.20    0.06
   0  -8  -7   -0.05    0.04
   0   8   7   -0.07    0.05
  -1  -8  -7    8.35    0.27
   1   8   7    8.40    0.30
  -2  -8  -7    2.44    0.14
  -2  -8  -7    2.15    0.17
  -3  -8  -7   17.22    0.47
  -4  -8  -7    1.26    0.13
   4   8   7    1.19    0.12
  -5  -8  -7   40.86    0.95
   5   8   7   37.69    1.00
   5   8   7   41.60    0.91
  -6  -8  -7    0.90    0.14
   6   8   7    1.08    0.11
   6   8   7    0.76    0.12
  -7  -8  -7   24.35    0.77
   7   8   7   24.11    0.67
   7   8   7   25.68    0.81
   7   8   7   25.31    0.60
   8   8   7   -0.01    0.08
   8   8   7    0.03    0.04
   9   8   7   17.27    0.55
   4  -9  -7    0.18    0.08
   4  -9  -7    0.21    0.10
  -4   9   7    0.14    0.08
  -4   9   7    0.49    0.13
   3  -9  -7    1.04    0.13
  -3   9   7    1.24    0.18
  -3   9   7    1.14    0.14
   2  -9  -7    1.66    0.16
   2  -9  -7    1.71    0.14
  -2   9   7    1.58    0.13
  -2   9   7    1.94    0.18
   1  -9  -7    2.00    0.14
   1  -9  -7    2.33    0.13
  -1   9   7    2.30    0.18
  -1   9   7    2.42    0.14
   0  -9  -7    0.72    0.09
   0   9   7    0.74    0.12
  -1  -9  -7    2.01    0.14
   1   9   7    2.20    0.16
  -2  -9  -7    0.18    0.07
  -3  -9  -7    0.12    0.07
  -4  -9  -7    6.96    0.28
   4   9   7    6.55    0.26
  -5  -9  -7    0.81    0.12
   5   9   7    0.99    0.12
  -6  -9  -7    3.06    0.20
   6   9   7    2.68    0.16
   6   9   7    2.96    0.20
  -7  -9  -7    1.15    0.16
   7   9   7    0.99    0.14
   7   9   7    1.23    0.12
   8   9   7    5.27    0.21
   8   9   7    5.06    0.29
   9   9   7    0.37    0.12
   3 -10  -7    1.98    0.17
  -3  10   7    1.96    0.22
  -3  10   7    1.96    0.17
   2 -10  -7    0.08    0.07
  -2  10   7    0.01    0.06
  -2  10   7   -0.03    0.07
   1 -10  -7    1.71    0.15
  -1  10   7    1.66    0.13
  -1  10   7    1.82    0.18
   0 -10  -7    0.75    0.10
   0  10   7    0.78    0.14
  -1 -10  -7    1.45    0.13
   1  10   7    1.58    0.16
  -2 -10  -7    0.01    0.06
  -3 -10  -7    0.06    0.06
  -4 -10  -7    0.18    0.08
   4  10   7    0.06    0.05
  -5 -10  -7    0.83    0.13
   5  10   7    0.94    0.12
  -6 -10  -7    2.47    0.20
   6  10   7    2.76    0.17
  -7 -10  -7    2.41    0.20
   7  10   7    2.68    0.17
   7  10   7    2.71    0.22
   8  10   7    1.67    0.13
   8  10   7    1.35    0.17
   3 -11  -7    1.34    0.16
  -3  11   7    1.74    0.19
  -3  11   7    1.59    0.21
   2 -11  -7    2.81    0.19
  -2  11   7    2.61    0.24
   1 -11  -7    1.03    0.13
  -1  11   7    1.55    0.19
   0 -11  -7    3.51    0.19
   0  11   7    3.25    0.23
  -1 -11  -7    1.73    0.15
   1  11   7    1.89    0.18
  -2 -11  -7    5.55    0.26
  -3 -11  -7    0.01    0.07
  -4 -11  -7    0.90    0.13
   4  11   7    1.08    0.13
  -5 -11  -7    0.15    0.08
   5  11   7    0.21    0.08
  -6 -11  -7    0.04    0.08
   6  11   7    0.10    0.07
  -7 -11  -7    0.42    0.11
   7  11   7    0.50    0.09
   8  11   7    0.32    0.08
   8  11   7    0.31    0.11
   1 -12  -7    1.02    0.14
  -1  12   7    0.84    0.16
   0 -12  -7    3.50    0.20
   0  12   7    3.91    0.27
  -1 -12  -7    3.96    0.22
   1  12   7    3.79    0.26
  -2 -12  -7    1.59    0.17
  -3 -12  -7    4.40    0.25
  -4 -12  -7    0.92    0.14
  -5 -12  -7    4.01    0.25
   5  12   7    3.78    0.22
  -6 -12  -7   -0.01    0.08
   6  12   7   -0.07    0.05
  -7 -12  -7    0.91    0.16
   7  12   7    0.90    0.13
   0  13   7    1.78    0.22
  -1 -13  -7    0.18    0.09
   1  13   7    0.01    0.09
  -2 -13  -7    0.26    0.10
  -3 -13  -7    3.32    0.23
  -4 -13  -7    0.11    0.09
  -5 -13  -7    3.31    0.24
   5  13   7    3.27    0.22
  -6 -13  -7    0.19    0.11
   6  13   7    0.14    0.08
  -3 -14  -7    0.00    0.09
  -4 -14  -7   -0.07    0.08
   3   9  -8    0.28    0.10
  -3  -9   8    0.35    0.11
  -2  -9   8   -0.01    0.07
  -1  -9   8    0.12    0.09
   0  -9   8    0.99    0.15
   1  -9   8    0.24    0.09
   4   8  -8    0.32    0.10
   4   8  -8    0.22    0.12
  -4  -8   8    0.24    0.10
  -4  -8   8    0.20    0.10
   3   8  -8    0.01    0.07
  -3  -8   8    0.13    0.08
  -3  -8   8    0.12    0.08
   2   8  -8    0.21    0.08
  -2  -8   8    0.17    0.08
  -1  -8   8    0.01    0.07
   0  -8   8    0.14    0.09
   1  -8   8    0.18    0.08
  -2   8  -8    0.07    0.10
   2  -8   8    0.19    0.08
  -3   8  -8    0.63    0.14
   5   7  -8    0.25    0.11
   5   7  -8    0.22    0.09
  -5  -7   8    0.52    0.13
   4   7  -8    0.10    0.07
   4   7  -8    0.00    0.07
  -4  -7   8    0.08    0.08
   3   7  -8    0.02    0.07
   3   7  -8    0.34    0.10
  -3  -7   8    0.27    0.09
  -3  -7   8    0.27    0.10
   2   7  -8    0.18    0.07
  -2  -7   8    0.08    0.07
  -2  -7   8    0.09    0.07
   1   7  -8    4.29    0.22
  -1  -7   8    4.03    0.21
  -1  -7   8    4.28    0.24
   0  -7   8    0.51    0.11
   1  -7   8    1.37    0.15
  -2   7  -8    0.18    0.07
   2  -7   8    0.28    0.08
  -3   7  -8    3.49    0.20
  -3   7  -8    2.82    0.24
   3  -7   8    3.26    0.19
  -4   7  -8    0.02    0.08
   6   6  -8    0.33    0.10
   6   6  -8    0.17    0.12
   6   6  -8    0.21    0.08
  -6  -6   8    0.08    0.09
   5   6  -8    3.74    0.27
   5   6  -8    3.00    0.20
   5   6  -8    2.93    0.20
  -5  -6   8    3.33    0.24
   4   6  -8    0.39    0.09
   4   6  -8    0.51    0.11
  -4  -6   8    0.62    0.13
   3   6  -8    2.62    0.19
   3   6  -8    2.01    0.16
  -3  -6   8    2.18    0.18
  -3  -6   8    2.66    0.19
   2   6  -8   -0.07    0.05
  -2  -6   8   -0.05    0.06
  -2  -6   8    0.03    0.06
   1   6  -8    3.52    0.20
  -1  -6   8    3.93    0.20
  -1  -6   8    3.50    0.21
   0   6  -8   -0.01    0.06
   0   6  -8    0.10    0.05
   0  -6   8    0.04    0.06
   0  -6   8    0.02    0.05
  -1   6  -8    0.35    0.07
   1  -6   8    0.36    0.09
  -2   6  -8    0.22    0.07
   2  -6   8    0.25    0.07
  -3   6  -8    0.08    0.07
   3  -6   8    0.16    0.07
  -4   6  -8   -0.03    0.07
   4  -6   8    0.02    0.05
  -5   6  -8    1.19    0.15
   6   5  -8    3.20    0.23
   6   5  -8    3.65    0.26
   6   5  -8    3.63    0.20
  -6  -5   8    3.63    0.26
   5   5  -8    0.40    0.10
   5   5  -8    0.50    0.10
  -5  -5   8    0.55    0.12
   4   5  -8    1.38    0.15
   4   5  -8    1.62    0.15
  -4  -5   8    1.58    0.18
   3   5  -8    0.02    0.06
   3   5  -8    0.09    0.06
  -3  -5   8   -0.03    0.05
   2   5  -8    2.50    0.13
   2   5  -8    2.37    0.17
  -2  -5   8    2.19    0.17
  -2  -5   8    2.46    0.17
   1   5  -8   -0.02    0.06
   1   5  -8    0.09    0.05
  -1  -5   8    0.08    0.05
  -1  -5   8    0.04    0.06
   0   5  -8    0.12    0.05
   0   5  -8    0.14    0.07
   0  -5   8    0.13    0.06
   0  -5   8    0.10    0.05
  -1   5  -8    0.67    0.09
   1  -5   8    0.56    0.07
   1  -5   8    0.54    0.10
  -2   5  -8    0.01    0.05
   2  -5   8    0.03    0.05
  -3   5  -8    0.02    0.06
  -4   5  -8    1.08    0.13
  -5   5  -8    0.06    0.08
   5  -5   8    0.02    0.09
   5  -5   8    0.15    0.09
  -6   5  -8    0.26    0.10
   6  -5   8    0.17    0.10
   6  -5   8    0.11    0.08
   6   4  -8    0.09    0.06
   6   4  -8    0.07    0.09
   6   4  -8   -0.03    0.08
   5   4  -8    0.04    0.06
   5   4  -8   -0.08    0.06
  -5  -4   8   -0.05    0.06
   4   4  -8    2.84    0.18
   4   4  -8    2.89    0.19
  -4  -4   8    2.61    0.20
   3   4  -8    0.30    0.08
   3   4  -8    0.22    0.07
  -3  -4   8    0.25    0.08
   2   4  -8   11.21    0.44
   2   4  -8   12.12    0.38
  -2  -4   8   12.44    0.40
   1   4  -8    0.40    0.07
   1   4  -8    0.36    0.08
  -1  -4   8    0.49    0.09
  -1  -4   8    0.40    0.09
   0   4  -8   24.65    0.63
   0   4  -8   25.28    0.59
   0  -4   8   25.39    0.64
   0  -4   8   25.01    0.61
  -1   4  -8    0.14    0.07
  -1   4  -8    0.14    0.06
   1  -4   8    0.15    0.05
   1  -4   8    0.21    0.07
  -2   4  -8   18.27    0.48
  -3   4  -8    0.39    0.09
  -4   4  -8    8.39    0.31
  -5   4  -8   -0.07    0.07
   5  -4   8    0.06    0.06
   5  -4   8    0.08    0.06
  -6   4  -8    0.80    0.14
   6  -4   8    0.77    0.13
   6  -4   8    0.82    0.13
  -7   4  -8    0.14    0.10
   7  -4   8    0.38    0.10
   7  -4   8    0.22    0.10
   7   3  -8    0.20    0.12
   7   3  -8    0.27    0.07
   7   3  -8    0.29    0.12
   6   3  -8    0.37    0.11
   6   3  -8    0.42    0.09
   5   3  -8   -0.02    0.05
   5   3  -8   -0.02    0.07
  -5  -3   8    0.08    0.07
   4   3  -8   -0.02    0.04
   4   3  -8   -0.07    0.06
  -4  -3   8    0.10    0.07
   3   3  -8    1.18    0.13
   3   3  -8    0.65    0.10
  -3  -3   8    0.98    0.13
   2   3  -8    0.60    0.09
   2   3  -8    0.72    0.10
  -2  -3   8    0.58    0.10
   1   3  -8    0.10    0.06
  -1  -3   8    0.13    0.06
   0   3  -8    0.24    0.07
   0   3  -8    0.29    0.06
   0  -3   8    0.46    0.08
   0  -3   8    0.29    0.06
  -1   3  -8    0.10    0.07
  -1   3  -8    0.06    0.05
   1  -3   8    0.12    0.04
  -2   3  -8   -0.02    0.05
   2  -3   8    0.01    0.03
  -3   3  -8    2.56    0.16
   3  -3   8    2.59    0.16
  -4   3  -8    2.07    0.15
   4  -3   8    2.25    0.15
  -5   3  -8    2.94    0.19
   5  -3   8    3.02    0.19
   5  -3   8    3.38    0.18
   5  -3   8    3.09    0.18
  -6   3  -8    0.40    0.10
   6  -3   8    0.71    0.12
   6  -3   8    0.73    0.11
  -7   3  -8    2.14    0.21
   7  -3   8    2.24    0.17
   7  -3   8    2.32    0.19
   7   2  -8    1.05    0.12
   7   2  -8    0.94    0.17
   7   2  -8    1.31    0.17
   6   2  -8    4.14    0.20
   6   2  -8    3.78    0.24
   5   2  -8    2.98    0.20
   5   2  -8    2.44    0.16
   4   2  -8    0.20    0.07
   4   2  -8    0.38    0.09
  -4  -2   8    0.35    0.09
   3   2  -8    3.01    0.17
   3   2  -8    3.30    0.18
  -3  -2   8    2.73    0.18
   2   2  -8    0.24    0.07
   2   2  -8    0.28    0.07
  -2  -2   8    0.25    0.07
   1   2  -8    7.38    0.27
  -1  -2   8    7.49    0.27
   0   2  -8    5.48    0.23
   0  -2   8    5.79    0.22
  -1   2  -8    6.23    0.22
  -1   2  -8    6.05    0.24
   1  -2   8    6.45    0.22
  -2   2  -8    0.89    0.11
  -2   2  -8    0.80    0.10
   2  -2   8    0.92    0.07
   2  -2   8    0.78    0.10
  -3   2  -8    5.01    0.21
   3  -2   8    4.73    0.18
   3  -2   8    4.74    0.21
   3  -2   8    4.91    0.14
  -4   2  -8    1.18    0.12
   4  -2   8    1.43    0.16
   4  -2   8    1.35    0.10
   4  -2   8    1.31    0.11
  -5   2  -8    2.80    0.18
   5  -2   8    2.70    0.17
   5  -2   8    2.84    0.16
   5  -2   8    2.55    0.16
  -6   2  -8    0.33    0.10
   6  -2   8    0.33    0.08
   6  -2   8    0.52    0.10
   6  -2   8    0.53    0.10
  -7   2  -8    2.16    0.19
   7  -2   8    2.08    0.17
   7  -2   8    1.92    0.16
  -8   2  -8   -0.03    0.08
   8  -2   8    0.03    0.06
   8  -2   8   -0.14    0.06
   7   1  -8    9.13    0.40
   7   1  -8    9.34    0.32
  -7  -1   8    9.46    0.49
   6   1  -8    3.01    0.18
   6   1  -8    2.92    0.22
  -6  -1   8    2.87    0.23
   5   1  -8   11.79    0.41
   5   1  -8   11.92    0.37
  -5  -1   8   11.87    0.44
   4   1  -8    6.83    0.26
   4   1  -8    7.26    0.29
  -4  -1   8    6.79    0.30
   3   1  -8   30.37    0.72
   3   1  -8   29.92    0.74
  -3  -1   8   30.33    0.77
   2   1  -8   13.62    0.40
   2   1  -8   14.21    0.41
  -2  -1   8   13.75    0.42
   1   1  -8   12.44    0.37
   1   1  -8   12.12    0.26
  -1  -1   8   12.29    0.37
   0   1  -8    7.99    0.27
   0   1  -8    7.92    0.20
   0  -1   8    7.53    0.26
  -1   1  -8   10.31    0.26
  -1   1  -8    9.88    0.32
   1  -1   8   10.17    0.30
   1  -1   8    9.98    0.29
   1  -1   8    9.83    0.32
  -2   1  -8    1.46    0.10
  -2   1  -8    1.44    0.11
   2  -1   8    1.51    0.11
   2  -1   8    1.48    0.09
   2  -1   8    1.46    0.11
  -3   1  -8    0.13    0.06
  -3   1  -8    0.08    0.05
   3  -1   8    0.09    0.05
   3  -1   8    0.01    0.04
   3  -1   8    0.11    0.03
  -4   1  -8    0.06    0.06
  -4   1  -8   -0.01    0.05
   4  -1   8    0.03    0.04
   4  -1   8    0.05    0.05
   4  -1   8   -0.02    0.03
  -5   1  -8   -0.06    0.06
   5  -1   8    0.14    0.06
   5  -1   8    0.07    0.04
   5  -1   8    0.07    0.06
  -6   1  -8    0.19    0.09
   6  -1   8    0.25    0.07
   6  -1   8    0.20    0.07
   6  -1   8    0.20    0.06
  -7   1  -8    0.22    0.10
   7  -1   8    0.21    0.07
   7  -1   8    0.38    0.08
   7  -1   8    0.31    0.08
   8  -1   8    0.06    0.06
   8  -1   8    0.04    0.07
   7   0  -8    2.67    0.23
   7   0  -8    2.52    0.17
   6   0  -8    2.14    0.20
   6   0  -8    2.38    0.17
  -6   0   8    2.35    0.21
   5   0  -8    7.50    0.28
   5   0  -8    7.66    0.33
  -5   0   8    7.83    0.35
   4   0  -8    4.07    0.22
   4   0  -8    4.31    0.20
  -4   0   8    4.12    0.24
   3   0  -8    6.26    0.26
   3   0  -8    6.69    0.25
  -3   0   8    6.25    0.27
  -3   0   8    6.68    0.28
   2   0  -8    2.56    0.16
   2   0  -8    2.41    0.09
   2   0  -8    2.61    0.15
  -2   0   8    2.29    0.15
  -2   0   8    2.51    0.16
   1   0  -8   11.88    0.36
   1   0  -8   12.11    0.28
  -1   0   8   11.99    0.36
   0   0  -8    1.62    0.08
   0   0   8    1.58    0.11
   0   0   8    1.65    0.12
  -1   0  -8    5.14    0.17
   1   0   8    5.43    0.19
   1   0   8    5.04    0.19
  -2   0  -8    0.14    0.06
  -2   0  -8    0.15    0.05
   2   0   8    0.12    0.05
   2   0   8    0.13    0.05
   2   0   8    0.09    0.04
  -3   0  -8    9.13    0.30
  -3   0  -8    9.44    0.28
   3   0   8    9.34    0.25
   3   0   8    8.78    0.27
   3   0   8    9.41    0.30
  -4   0  -8    0.39    0.08
  -4   0  -8    0.55    0.09
   4   0   8    0.50    0.08
   4   0   8    0.36    0.07
   4   0   8    0.55    0.05
   4   0   8    0.43    0.07
  -5   0  -8    1.05    0.12
  -5   0  -8    1.49    0.15
   5   0   8    1.32    0.10
   5   0   8    1.25    0.11
   5   0   8    1.15    0.12
  -6   0  -8    0.29    0.08
   6   0   8    0.49    0.09
   6   0   8    0.56    0.09
   6   0   8    0.50    0.07
   7   0   8    1.59    0.13
   7   0   8    1.66    0.14
   7   0   8    1.96    0.15
   8   0   8    0.18    0.07
   8   0   8    0.17    0.07
   7  -1  -8   -0.06    0.06
   7  -1  -8    0.03    0.11
   6  -1  -8    7.25    0.34
   6  -1  -8    7.17    0.28
  -6   1   8    7.49    0.36
   5  -1  -8    0.27    0.09
   5  -1  -8    0.32    0.09
  -5   1   8    0.12    0.08
   4  -1  -8   11.21    0.36
   4  -1  -8   12.15    0.40
  -4   1   8   11.36    0.41
   3  -1  -8    2.37    0.16
   3  -1  -8    2.62    0.16
  -3   1   8    2.60    0.17
   2  -1  -8   31.43    0.75
   2  -1  -8   32.52    0.68
  -2   1   8   32.63    0.79
  -2   1   8   32.95    0.77
   1  -1  -8    0.03    0.03
  -1   1   8    0.05    0.04
  -1   1   8    0.00    0.04
   0  -1  -8    9.57    0.25
   0   1   8    9.07    0.27
   0   1   8    9.52    0.30
   0   1   8    9.66    0.29
  -1  -1  -8    0.77    0.07
   1   1   8    0.52    0.07
   1   1   8    0.59    0.08
  -2  -1  -8    4.91    0.18
   2   1   8    4.79    0.20
   2   1   8    4.78    0.19
   2   1   8    4.86    0.18
  -3  -1  -8   11.19    0.34
  -3  -1  -8   11.58    0.33
   3   1   8   11.34    0.35
   3   1   8   12.13    0.33
  -4  -1  -8    0.00    0.05
   4   1   8    0.02    0.04
   4   1   8   -0.01    0.05
   4   1   8    0.03    0.04
  -5  -1  -8   10.01    0.33
   5   1   8    9.95    0.29
   5   1   8    9.52    0.32
   5   1   8    9.62    0.31
  -6  -1  -8    0.49    0.09
   6   1   8    0.40    0.07
   6   1   8    0.50    0.09
   6   1   8    0.42    0.07
  -7  -1  -8    7.12    0.31
   7   1   8    7.52    0.29
   7   1   8    5.60    0.23
   7   1   8    7.50    0.26
   8   1   8    0.07    0.07
   8   1   8    0.12    0.06
   8   1   8    0.14    0.05
   9   1   8    2.79    0.17
   9   1   8    3.08    0.22
   9   1   8    3.07    0.17
   7  -2  -8    1.15    0.17
   7  -2  -8    1.57    0.15
   6  -2  -8    0.19    0.10
   6  -2  -8    0.12    0.07
  -6   2   8    0.18    0.10
   5  -2  -8    3.23    0.22
   5  -2  -8    2.83    0.18
  -5   2   8    3.13    0.22
   4  -2  -8    0.48    0.09
  -4   2   8    0.43    0.10
   3  -2  -8    3.25    0.18
  -3   2   8    3.33    0.19
   2  -2  -8    0.74    0.10
  -2   2   8    0.96    0.11
   1  -2  -8    0.20    0.05
  -1   2   8    0.24    0.06
  -1   2   8    0.20    0.06
   0  -2  -8    4.58    0.16
   0   2   8    4.74    0.20
   0   2   8    4.78    0.18
  -1  -2  -8    0.00    0.03
   1   2   8    0.03    0.03
   1   2   8    0.00    0.04
  -2  -2  -8    7.31    0.23
   2   2   8    7.48    0.24
  -3  -2  -8    0.85    0.09
   3   2   8    0.82    0.09
   3   2   8    0.89    0.10
  -4  -2  -8   11.93    0.36
   4   2   8   11.90    0.34
   4   2   8   12.02    0.37
   4   2   8   12.48    0.35
  -5  -2  -8    0.88    0.10
   5   2   8    0.84    0.09
   5   2   8    1.10    0.12
   5   2   8    0.90    0.10
  -6  -2  -8    6.40    0.27
   6   2   8    6.70    0.27
   6   2   8    6.88    0.24
   6   2   8    6.97    0.25
  -7  -2  -8    0.22    0.08
   7   2   8    0.22    0.06
   7   2   8    0.28    0.08
   7   2   8    0.21    0.06
  -8  -2  -8    5.49    0.34
   8   2   8    5.33    0.32
   8   2   8    5.85    0.27
   8   2   8    5.79    0.23
   9   2   8    0.62    0.09
   9   2   8    0.45    0.12
   9   2   8    0.60    0.10
   6  -3  -8    5.82    0.26
   6  -3  -8    5.84    0.37
  -6   3   8    6.27    0.33
   5  -3  -8    0.38    0.09
  -5   3   8    0.43    0.11
   4  -3  -8    9.26    0.33
  -4   3   8    9.67    0.37
   3  -3  -8    5.36    0.23
  -3   3   8    5.28    0.25
   2  -3  -8   29.64    0.72
  -2   3   8   30.32    0.73
  -1   3   8   11.96    0.35
  -1   3   8   11.64    0.37
   0  -3  -8   10.24    0.29
   0   3   8   10.26    0.29
  -1  -3  -8   36.07    0.79
   1   3   8   37.09    0.77
  -2  -3  -8    6.72    0.23
   2   3   8    6.69    0.24
   2   3   8    7.01    0.17
  -3  -3  -8   23.58    0.56
   3   3   8   22.90    0.56
  -4  -3  -8    1.62    0.12
   4   3   8    1.64    0.12
   4   3   8    1.69    0.13
   4   3   8    1.62    0.12
  -5  -3  -8    7.23    0.27
   5   3   8    7.37    0.25
   5   3   8    7.37    0.28
   5   3   8    7.12    0.26
  -6  -3  -8    1.16    0.13
   6   3   8    1.19    0.10
   6   3   8    1.21    0.12
   6   3   8    1.33    0.14
  -7  -3  -8    0.88    0.12
   7   3   8    0.73    0.11
   7   3   8    0.81    0.10
   7   3   8    0.79    0.11
   8   3   8    3.67    0.18
   8   3   8    3.68    0.22
   8   3   8    3.99    0.20
   8   3   8    3.80    0.22
   9   3   8    0.07    0.05
   9   3   8   -0.02    0.04
   9   3   8    0.02    0.08
   6  -4  -8    0.05    0.07
  -6   4   8    0.08    0.10
   5  -4  -8    0.73    0.11
  -5   4   8    0.60    0.13
   4  -4  -8    0.39    0.09
  -4   4   8    0.80    0.13
   3  -4  -8    0.26    0.07
  -3   4   8    0.37    0.09
   2  -4  -8    0.29    0.06
  -2   4   8    0.25    0.07
   1  -4  -8    3.71    0.16
  -1   4   8    3.54    0.18
   0  -4  -8    0.04    0.04
   0   4   8    0.14    0.05
  -1  -4  -8    8.66    0.27
   1   4   8    8.89    0.25
  -2  -4  -8    1.88    0.12
   2   4   8    1.89    0.09
   2   4   8    1.59    0.14
  -3  -4  -8    2.35    0.14
   3   4   8    2.36    0.14
  -4  -4  -8    0.05    0.05
   4   4   8   -0.02    0.05
   4   4   8    0.00    0.04
   4   4   8    0.11    0.06
  -5  -4  -8    0.00    0.05
   5   4   8    0.07    0.06
   5   4   8    0.07    0.05
   5   4   8    0.10    0.06
  -6  -4  -8    1.00    0.12
   6   4   8    1.30    0.15
   6   4   8    1.20    0.11
   6   4   8    1.21    0.13
   7   4   8    0.24    0.08
   7   4   8    0.33    0.09
   7   4   8    0.26    0.06
   8   4   8    0.43    0.09
   8   4   8    0.27    0.07
   8   4   8    0.34    0.10
   9   4   8    0.45    0.07
   9   4   8    0.54    0.12
   6  -5  -8    0.11    0.08
  -6   5   8    0.26    0.12
   5  -5  -8    2.71    0.20
  -5   5   8    2.76    0.23
   4  -5  -8    0.22    0.08
  -4   5   8    0.36    0.10
   3  -5  -8    0.38    0.09
  -3   5   8    0.37    0.09
  -2   5   8    0.18    0.07
   1  -5  -8    5.42    0.20
  -1   5   8    5.42    0.23
   0  -5  -8    0.04    0.03
   0  -5  -8   -0.04    0.04
   0   5   8   -0.01    0.04
  -1  -5  -8    0.03    0.04
  -1  -5  -8    0.00    0.04
   1   5   8    0.12    0.04
  -2  -5  -8    0.92    0.10
  -2  -5  -8    1.21    0.10
   2   5   8    1.25    0.08
  -3  -5  -8    4.87    0.20
  -3  -5  -8    4.68    0.20
   3   5   8    5.60    0.22
   3   5   8    5.02    0.14
  -4  -5  -8    1.95    0.14
  -4  -5  -8    2.01    0.14
   4   5   8    2.01    0.13
   4   5   8    2.06    0.14
  -5  -5  -8    0.41    0.09
   5   5   8    0.32    0.06
   5   5   8    0.31    0.08
   5   5   8    0.37    0.08
   6   5   8    0.60    0.10
   6   5   8    0.60    0.11
   6   5   8    0.60    0.08
   7   5   8    1.30    0.15
   7   5   8    1.26    0.14
   7   5   8    1.12    0.11
   8   5   8    0.15    0.05
   8   5   8    0.19    0.08
   9   5   8    0.00    0.04
   9   5   8   -0.08    0.06
   5  -6  -8    0.91    0.13
  -5   6   8    1.06    0.17
   4  -6  -8    0.12    0.07
  -4   6   8    0.18    0.09
   3  -6  -8    2.03    0.16
   3  -6  -8    1.15    0.09
  -3   6   8    2.08    0.17
  -2   6   8    1.30    0.15
   1  -6  -8    0.39    0.04
   1  -6  -8    0.47    0.07
  -1   6   8    0.47    0.09
   0  -6  -8    1.04    0.08
   0  -6  -8    0.97    0.09
   0   6   8    1.04    0.11
  -1  -6  -8    0.39    0.06
  -1  -6  -8    0.53    0.08
   1   6   8    0.47    0.07
  -2  -6  -8   -0.02    0.04
  -2  -6  -8    0.07    0.05
   2   6   8    0.02    0.04
  -3  -6  -8    5.11    0.20
  -3  -6  -8    4.74    0.21
   3   6   8    4.94    0.16
  -4  -6  -8    3.45    0.18
  -4  -6  -8    3.58    0.18
   4   6   8    4.02    0.12
   4   6   8    3.73    0.19
   4   6   8    3.77    0.18
  -5  -6  -8    0.06    0.06
   5   6   8    0.01    0.06
   5   6   8    0.05    0.04
  -6  -6  -8    5.53    0.25
   6   6   8    5.28    0.24
   6   6   8    5.31    0.21
   6   6   8    5.24    0.25
   7   6   8    0.15    0.08
   7   6   8    0.25    0.06
   7   6   8    0.36    0.09
   8   6   8    1.52    0.11
   8   6   8    1.53    0.16
   9   6   8    0.40    0.11
   9   6   8    0.37    0.07
   5  -7  -8   -0.03    0.07
  -5   7   8    0.30    0.11
   4  -7  -8    0.14    0.08
  -4   7   8    0.19    0.10
   3  -7  -8    0.06    0.06
   3  -7  -8    0.18    0.06
   3  -7  -8    0.10    0.07
  -3   7   8    0.20    0.09
  -2   7   8    0.42    0.10
  -1   7   8    0.10    0.07
   0  -7  -8   -0.02    0.04
   0  -7  -8   -0.02    0.04
   0   7   8    0.04    0.05
  -1  -7  -8    0.86    0.09
   1   7   8    0.75    0.09
  -2  -7  -8    2.08    0.15
  -2  -7  -8    2.42    0.13
   2   7   8    2.07    0.12
  -3  -7  -8    0.31    0.07
  -3  -7  -8    0.35    0.08
   3   7   8    0.24    0.05
  -4  -7  -8    0.04    0.06
  -4  -7  -8    0.14    0.07
   4   7   8    0.15    0.05
  -5  -7  -8    1.29    0.14
   5   7   8    1.04    0.13
   5   7   8    1.12    0.11
  -6  -7  -8    0.13    0.08
   6   7   8    0.07    0.05
   6   7   8    0.16    0.08
   6   7   8    0.16    0.07
  -7  -7  -8    2.20    0.18
   7   7   8    2.65    0.15
   7   7   8    2.46    0.19
   7   7   8    2.53    0.18
   8   7   8    0.03    0.05
   8   7   8    0.00    0.07
   9   7   8    3.42    0.16
   9   7   8    3.67    0.24
   4  -8  -8    0.78    0.13
  -4   8   8    0.68    0.15
   3  -8  -8    1.10    0.13
   3  -8  -8    1.15    0.12
  -3   8   8    1.24    0.17
   2  -8  -8    1.40    0.11
  -2   8   8    1.44    0.17
  -1   8   8    0.59    0.11
   0  -8  -8    2.90    0.14
   0   8   8    2.80    0.18
  -1  -8  -8    1.14    0.10
   1   8   8    1.44    0.13
  -2  -8  -8    0.85    0.10
  -2  -8  -8    0.67    0.10
   2   8   8    0.69    0.09
  -3  -8  -8    0.04    0.06
  -3  -8  -8    0.10    0.06
   3   8   8    0.08    0.05
  -4  -8  -8    0.77    0.11
   4   8   8    0.77    0.10
  -5  -8  -8    0.07    0.07
   5   8   8    0.07    0.05
   5   8   8    0.06    0.07
  -6  -8  -8    0.01    0.06
   6   8   8    0.08    0.07
   6   8   8    0.01    0.05
  -7  -8  -8    1.43    0.16
   7   8   8    1.51    0.16
   7   8   8    1.52    0.12
   8   8   8    0.07    0.08
   8   8   8    0.12    0.06
   9   8   8    0.18    0.06
   9   8   8    0.15    0.09
   4  -9  -8    0.36    0.12
  -4   9   8    0.37    0.13
   3  -9  -8    0.05    0.06
  -3   9   8    0.02    0.07
   2  -9  -8    0.16    0.06
  -2   9   8    0.03    0.07
  -1   9   8    0.10    0.07
   0  -9  -8    3.29    0.16
   0   9   8    3.19    0.21
  -1  -9  -8    0.91    0.10
   1   9   8    0.77    0.12
  -2  -9  -8    1.16    0.12
  -2  -9  -8    0.93    0.12
   2   9   8    1.37    0.12
  -3  -9  -8    1.04    0.12
  -4  -9  -8    3.41    0.20
   4   9   8    3.34    0.19
  -5  -9  -8    0.39    0.10
   5   9   8    0.31    0.08
  -6  -9  -8   -0.13    0.06
   6   9   8    0.21    0.08
   6   9   8    0.07    0.05
  -7  -9  -8    0.45    0.11
   7   9   8    0.58    0.10
   7   9   8    0.70    0.13
  -8  -9  -8    0.05    0.09
   8   9   8   -0.09    0.08
   8   9   8    0.03    0.05
   9   9   8    1.18    0.12
   9   9   8    1.04    0.16
   3 -10  -8    0.06    0.07
  -3  10   8    0.01    0.09
   2 -10  -8   -0.01    0.06
  -2  10   8    0.05    0.08
  -1  10   8   -0.02    0.06
   0 -10  -8    0.29    0.07
   0  10   8    0.16    0.08
  -1 -10  -8    0.55    0.09
   1  10   8    0.43    0.10
  -2 -10  -8    0.76    0.11
   2  10   8    0.78    0.12
  -3 -10  -8    0.88    0.12
  -4 -10  -8    0.02    0.07
   4  10   8    0.13    0.07
  -5 -10  -8    0.70    0.12
   5  10   8    0.87    0.12
  -6 -10  -8    0.55    0.12
   6  10   8    0.71    0.11
  -7 -10  -8    0.16    0.09
   7  10   8    0.10    0.08
   7  10   8    0.10    0.06
  -8 -10  -8    0.15    0.08
   8  10   8   -0.10    0.08
   8  10   8    0.08    0.05
  -2  11   8    0.34    0.12
  -1  11   8    2.75    0.23
   0  11   8    0.93    0.15
  -1 -11  -8    2.03    0.16
   1  11   8    1.84    0.18
  -2 -11  -8    2.34    0.17
   2  11   8    2.44    0.19
  -3 -11  -8    5.36    0.26
  -4 -11  -8    1.33    0.16
  -5 -11  -8    1.30    0.16
   5  11   8    1.43    0.16
  -6 -11  -8    0.66    0.12
   6  11   8    0.55    0.10
  -7 -11  -8    1.21    0.17
   7  11   8    1.62    0.16
   7  11   8    1.56    0.22
  -8 -11  -8    0.02    0.08
   8  11   8    0.11    0.07
   8  11   8    0.10    0.10
  -1  12   8    3.94    0.28
   0  12   8    0.08    0.10
  -1 -12  -8    2.35    0.18
   1  12   8    2.27    0.20
  -2 -12  -8   -0.03    0.07
   2  12   8   -0.05    0.07
  -3 -12  -8    1.62    0.17
  -4 -12  -8    0.09    0.09
  -5 -12  -8    0.46    0.12
   5  12   8    0.54    0.12
  -6 -12  -8    0.15    0.10
   6  12   8    0.12    0.07
  -7 -12  -8    1.22    0.17
   7  12   8    1.28    0.15
  -1 -13  -8    0.14    0.08
   1  13   8    0.03    0.09
  -2 -13  -8    4.94    0.27
   2  13   8    4.82    0.29
  -3 -13  -8    0.61    0.12
  -4 -13  -8    3.72    0.25
  -5 -13  -8    0.21    0.11
   5  13   8    0.13    0.08
  -6 -13  -8    0.89    0.15
   6  13   8    1.08    0.16
   3   8  -9    0.02    0.08
  -3  -8   9    0.05    0.08
  -3  -8   9   -0.06    0.08
   2   8  -9    0.19    0.08
  -2  -8   9    0.22    0.10
  -1  -8   9    0.07    0.07
   0  -8   9    0.51    0.12
   1  -8   9    0.02    0.07
  -2   8  -9   -0.08    0.09
   2  -8   9    0.10    0.08
   4   7  -9    0.58    0.12
   4   7  -9    0.83    0.13
  -4  -7   9    0.57    0.13
   3   7  -9   -0.05    0.08
   3   7  -9   -0.10    0.07
  -3  -7   9   -0.02    0.07
  -3  -7   9    0.13    0.08
   2   7  -9    2.09    0.18
  -2  -7   9    2.07    0.21
  -2  -7   9    1.84    0.17
   1   7  -9    0.15    0.07
  -1  -7   9    0.20    0.09
  -1  -7   9    0.09    0.07
   0  -7   9    1.85    0.17
   1  -7   9    0.74    0.12
   2  -7   9    1.71    0.17
  -3   7  -9    0.24    0.09
  -3   7  -9    0.41    0.15
   3  -7   9    0.32    0.10
   5   6  -9    0.00    0.07
   5   6  -9    0.13    0.09
  -5  -6   9    0.11    0.09
   4   6  -9    0.15    0.08
   4   6  -9    0.38    0.11
  -4  -6   9    0.25    0.10
   3   6  -9    0.82    0.12
   3   6  -9    0.47    0.10
  -3  -6   9    0.72    0.13
  -3  -6   9    0.76    0.16
   2   6  -9    0.64    0.12
  -2  -6   9    0.39    0.10
  -2  -6   9    0.53    0.11
   1   6  -9    0.11    0.07
  -1  -6   9    0.28    0.08
  -1  -6   9    0.14    0.07
   0   6  -9    0.09    0.07
   0   6  -9    0.15    0.05
   0  -6   9    0.23    0.09
   0  -6   9    0.19    0.06
  -1   6  -9    1.36    0.13
   1  -6   9    1.07    0.14
  -2   6  -9    0.11    0.07
   2  -6   9   -0.02    0.06
  -3   6  -9    0.00    0.07
   3  -6   9    0.04    0.06
  -4   6  -9    0.03    0.08
   4  -6   9    0.03    0.06
  -5   6  -9    0.00    0.09
   5   5  -9   -0.01    0.06
   5   5  -9   -0.01    0.07
  -5  -5   9   -0.04    0.07
   4   5  -9    0.10    0.07
   4   5  -9   -0.06    0.07
  -4  -5   9    0.02    0.07
   3   5  -9    0.08    0.07
   3   5  -9   -0.01    0.07
  -3  -5   9   -0.05    0.05
   2   5  -9    0.17    0.06
   2   5  -9    0.01    0.06
  -2  -5   9    0.17    0.07
  -2  -5   9    0.19    0.08
   1   5  -9    0.12    0.06
   1   5  -9    0.07    0.07
  -1  -5   9    0.27    0.07
  -1  -5   9    0.18    0.08
   0   5  -9    1.60    0.12
   0   5  -9    1.95    0.16
   0  -5   9    1.41    0.12
   0  -5   9    1.61    0.17
  -1   5  -9    1.62    0.13
   1  -5   9    1.55    0.14
  -2   5  -9    1.39    0.14
   2  -5   9    1.51    0.14
  -3   5  -9    1.86    0.15
  -4   5  -9    3.07    0.20
  -5   5  -9    1.82    0.18
   6   4  -9    0.59    0.13
   6   4  -9    0.45    0.10
  -6  -4   9    0.65    0.14
   5   4  -9    0.07    0.07
   5   4  -9    0.01    0.08
  -5  -4   9    0.02    0.07
   4   4  -9    2.96    0.20
   4   4  -9    2.97    0.19
  -4  -4   9    3.14    0.22
   3   4  -9    0.05    0.07
   3   4  -9    0.12    0.07
  -3  -4   9    0.08    0.06
   2   4  -9    0.33    0.09
  -2  -4   9    0.28    0.09
   1   4  -9    0.05    0.05
   1   4  -9    0.19    0.07
  -1  -4   9    0.03    0.07
  -1  -4   9    0.01    0.05
   0   4  -9    0.25    0.06
   0   4  -9    0.26    0.08
   0  -4   9    0.35    0.09
   0  -4   9    0.32    0.07
  -1   4  -9   -0.02    0.06
  -1   4  -9    0.00    0.05
   1  -4   9    0.02    0.05
   1  -4   9    0.07    0.04
  -2   4  -9    2.48    0.16
  -3   4  -9    0.10    0.07
  -4   4  -9    1.33    0.15
  -5   4  -9    0.15    0.09
  -6   4  -9    1.94    0.19
   6  -4   9    1.82    0.18
   6  -4   9    2.05    0.20
   6   3  -9    0.57    0.13
   6   3  -9    0.63    0.10
   5   3  -9    0.58    0.10
   5   3  -9    0.44    0.11
  -5  -3   9    0.76    0.14
   4   3  -9    0.52    0.11
   4   3  -9    0.42    0.09
  -4  -3   9    0.47    0.11
   3   3  -9    1.90    0.16
   3   3  -9    1.82    0.15
  -3  -3   9    2.01    0.17
   2   3  -9    0.14    0.07
  -2  -3   9    0.08    0.06
   1   3  -9    0.02    0.06
  -1  -3   9    0.09    0.05
   0   3  -9    1.75    0.12
   0   3  -9    1.97    0.16
   0  -3   9    1.98    0.14
   0  -3   9    1.77    0.14
  -1   3  -9    0.55    0.10
  -1   3  -9    0.68    0.09
   1  -3   9    0.64    0.08
  -2   3  -9    5.49    0.22
  -2   3  -9    5.07    0.24
   2  -3   9    5.08    0.18
  -3   3  -9    0.68    0.10
  -4   3  -9    4.66    0.23
   4  -3   9    4.51    0.22
  -5   3  -9    2.29    0.18
   5  -3   9    2.00    0.16
   5  -3   9    2.33    0.17
   5  -3   9    2.27    0.18
  -6   3  -9    2.12    0.20
   6  -3   9    2.14    0.19
   6  -3   9    1.99    0.18
  -7   3  -9    1.25    0.17
   7  -3   9    1.93    0.20
   7  -3   9    1.72    0.18
   6   2  -9    0.62    0.10
   6   2  -9    0.52    0.12
   5   2  -9    6.38    0.27
   5   2  -9    6.70    0.31
  -5  -2   9    6.70    0.33
   4   2  -9    3.12    0.19
   4   2  -9    2.91    0.20
  -4  -2   9    2.82    0.21
   3   2  -9   10.85    0.37
   3   2  -9    9.92    0.35
  -3  -2   9   10.56    0.39
   2   2  -9    2.16    0.16
   2   2  -9    1.83    0.15
  -2  -2   9    2.14    0.16
   1   2  -9   25.89    0.67
  -1  -2   9   26.81    0.67
   0   2  -9    2.06    0.15
   0  -2   9    2.33    0.14
  -1   2  -9   23.42    0.61
  -1   2  -9   23.25    0.58
   1  -2   9   22.79    0.56
  -2   2  -9    0.04    0.06
  -2   2  -9    0.12    0.06
   2  -2   9    0.15    0.04
   2  -2   9    0.16    0.06
  -3   2  -9   17.00    0.48
   3  -2   9   17.42    0.49
  -4   2  -9    0.16    0.07
   4  -2   9    0.10    0.06
   4  -2   9    0.05    0.04
  -5   2  -9    2.63    0.18
   5  -2   9    2.85    0.17
   5  -2   9    2.53    0.16
   5  -2   9    2.69    0.18
  -6   2  -9    2.02    0.18
   6  -2   9    1.75    0.16
   6  -2   9    1.88    0.15
   6  -2   9    1.79    0.14
  -7   2  -9    0.83    0.14
   7  -2   9    0.57    0.11
   7  -2   9    0.80    0.12
   6   1  -9    5.19    0.30
   6   1  -9    5.81    0.25
   5   1  -9    3.13    0.22
   5   1  -9    2.59    0.18
   4   1  -9    6.61    0.29
   4   1  -9    6.44    0.27
  -4  -1   9    5.98    0.30
   3   1  -9    6.10    0.26
   3   1  -9    6.08    0.27
  -3  -1   9    5.75    0.27
   2   1  -9    5.81    0.25
   2   1  -9    6.17    0.26
  -2  -1   9    5.84    0.26
   1   1  -9   17.18    0.48
  -1  -1   9   16.93    0.48
   0   1  -9    0.93    0.11
   0   1  -9    0.88    0.07
   0  -1   9    0.98    0.11
  -1   1  -9    9.20    0.25
  -1   1  -9    9.45    0.30
   1  -1   9    9.17    0.30
   1  -1   9    9.35    0.32
   1  -1   9    9.65    0.30
  -2   1  -9    0.06    0.05
  -2   1  -9    0.00    0.04
   2  -1   9    0.05    0.05
   2  -1   9    0.01    0.04
   2  -1   9    0.02    0.04
  -3   1  -9    7.77    0.28
  -3   1  -9    8.03    0.26
   3  -1   9    7.81    0.26
   3  -1   9    7.88    0.23
   3  -1   9    7.68    0.28
  -4   1  -9   -0.02    0.05
  -4   1  -9    0.04    0.07
   4  -1   9    0.00    0.04
   4  -1   9    0.05    0.05
  -5   1  -9    1.74    0.16
   5  -1   9    1.79    0.12
   5  -1   9    1.47    0.13
   5  -1   9    1.46    0.13
  -6   1  -9    0.04    0.07
   6  -1   9    0.02    0.05
   6  -1   9   -0.06    0.05
   6  -1   9    0.06    0.06
  -7   1  -9    0.86    0.14
   7  -1   9    0.56    0.10
   7  -1   9    0.35    0.08
   7  -1   9    0.71    0.11
  -8   1  -9    0.04    0.09
   8  -1   9    0.18    0.08
   8  -1   9    0.18    0.08
   6   0  -9    1.29    0.14
   6   0  -9    1.22    0.17
  -6   0   9    1.20    0.18
   5   0  -9    0.12    0.07
   5   0  -9    0.36    0.11
  -5   0   9    0.06    0.08
   4   0  -9    7.77    0.30
   4   0  -9    7.92    0.32
  -4   0   9    7.36    0.33
   3   0  -9    0.07    0.07
   3   0  -9    0.09    0.06
  -3   0   9    0.11    0.07
  -3   0   9    0.07    0.07
   2   0  -9   22.64    0.60
   2   0  -9   22.66    0.59
  -2   0   9   22.81    0.60
  -2   0   9   23.13    0.62
   1   0  -9    5.48    0.24
   1   0  -9    5.21    0.15
  -1   0   9    5.39    0.23
   0   0  -9   47.98    1.16
   0   0  -9   48.82    0.99
   0   0   9   49.01    1.08
   0   0   9   49.99    1.07
  -1   0  -9    0.70    0.07
   1   0   9    0.76    0.09
   1   0   9    0.78    0.09
  -2   0  -9   45.41    1.00
  -2   0  -9   45.97    0.96
   2   0   9   44.31    0.98
   2   0   9   46.10    1.01
   2   0   9   45.14    0.97
  -3   0  -9    2.10    0.14
  -3   0  -9    2.38    0.14
   3   0   9    2.37    0.12
   3   0   9    2.44    0.14
   3   0   9    2.18    0.15
  -4   0  -9   23.70    0.59
  -4   0  -9   23.62    0.61
   4   0   9   23.24    0.60
   4   0   9   22.79    0.51
   4   0   9   23.78    0.57
   4   0   9   24.04    0.61
  -5   0  -9    1.11    0.13
  -5   0  -9    1.26    0.13
   5   0   9    1.44    0.13
   5   0   9    1.40    0.13
   5   0   9    1.30    0.11
  -6   0  -9    5.49    0.26
  -6   0  -9    5.38    0.26
   6   0   9    5.27    0.20
   6   0   9    5.22    0.24
   6   0   9    5.01    0.24
   7   0   9    0.10    0.06
   7   0   9    0.21    0.07
   7   0   9    0.18    0.08
   8   0   9    1.13    0.14
   8   0   9    0.90    0.12
   6  -1  -9    0.01    0.07
   6  -1  -9    0.04    0.09
  -6   1   9    0.04    0.09
   5  -1  -9   -0.10    0.08
   5  -1  -9    0.01    0.07
  -5   1   9    0.17    0.09
   4  -1  -9    2.87    0.19
   4  -1  -9    3.02    0.20
  -4   1   9    2.59    0.20
   3  -1  -9    1.19    0.13
   3  -1  -9    1.21    0.14
  -3   1   9    1.55    0.15
  -3   1   9    1.50    0.15
   2  -1  -9    4.04    0.14
   2  -1  -9    4.00    0.25
   2  -1  -9    3.94    0.20
  -2   1   9    4.16    0.21
  -2   1   9    4.41    0.22
   1  -1  -9    7.00    0.20
  -1   1   9    7.22    0.28
  -1   1   9    7.54    0.26
   0  -1  -9   18.18    0.42
   0   1   9   17.96    0.49
   0   1   9   18.07    0.48
  -1  -1  -9   16.03    0.39
   1   1   9   15.88    0.43
   1   1   9   15.72    0.43
  -2  -1  -9    6.86    0.22
   2   1   9    6.71    0.24
   2   1   9    6.94    0.24
  -3  -1  -9   12.74    0.36
  -3  -1  -9   12.68    0.38
   3   1   9   12.18    0.38
   3   1   9   12.77    0.36
   3   1   9   12.79    0.34
  -4  -1  -9    7.78    0.28
  -4  -1  -9    7.68    0.28
   4   1   9    7.81    0.23
   4   1   9    7.83    0.29
   4   1   9    8.03    0.28
   4   1   9    8.10    0.26
  -5  -1  -9    8.02    0.30
   5   1   9    8.42    0.27
   5   1   9    8.08    0.29
   5   1   9    8.36    0.31
  -6  -1  -9    3.05    0.19
   6   1   9    3.14    0.19
   6   1   9    2.62    0.15
   6   1   9    2.89    0.17
  -7  -1  -9    0.58    0.12
   7   1   9    0.75    0.11
   7   1   9    0.61    0.11
   8   1   9    3.08    0.19
   8   1   9    3.21    0.18
   6  -2  -9    0.09    0.10
   6  -2  -9   -0.08    0.06
  -6   2   9   -0.03    0.08
   5  -2  -9    0.24    0.10
   5  -2  -9    0.37    0.09
  -5   2   9    0.53    0.13
   4  -2  -9    3.94    0.29
   4  -2  -9    3.82    0.21
  -4   2   9    4.01    0.24
   3  -2  -9    2.76    0.17
  -3   2   9    2.38    0.18
   2  -2  -9    6.04    0.27
   2  -2  -9    6.45    0.20
  -2   2   9    6.01    0.26
  -2   2   9    6.50    0.26
   1  -2  -9    8.75    0.25
  -1   2   9    8.76    0.31
  -1   2   9    8.50    0.29
   0  -2  -9   27.34    0.61
   0   2   9   27.54    0.63
   0   2   9   27.11    0.67
  -1  -2  -9    5.79    0.20
   1   2   9    5.61    0.22
   1   2   9    5.68    0.18
   1   2   9    5.72    0.22
  -2  -2  -9    8.91    0.27
   2   2   9    8.96    0.29
  -3  -2  -9    2.21    0.14
   3   2   9    2.47    0.14
   3   2   9    2.43    0.15
  -4  -2  -9    7.36    0.27
   4   2   9    7.85    0.26
   4   2   9    7.47    0.28
   4   2   9    7.57    0.27
  -5  -2  -9   -0.02    0.06
   5   2   9    0.03    0.05
   5   2   9   -0.01    0.04
   5   2   9   -0.03    0.05
  -6  -2  -9    0.08    0.07
   6   2   9    0.09    0.05
   6   2   9    0.08    0.06
   6   2   9    0.08    0.06
  -7  -2  -9    0.09    0.08
   7   2   9    0.15    0.06
   7   2   9    0.16    0.06
   7   2   9    0.25    0.08
  -8  -2  -9    0.16    0.09
   8   2   9    0.04    0.06
   9   2   9    0.57    0.09
   9   2   9    0.30    0.12
   9   2   9    0.67    0.10
   6  -3  -9    0.12    0.11
   6  -3  -9    0.13    0.08
  -6   3   9    0.11    0.10
   5  -3  -9    6.31    0.28
  -5   3   9    5.78    0.31
   4  -3  -9    2.41    0.18
  -4   3   9    2.43    0.19
   3  -3  -9   15.67    0.46
  -3   3   9   15.12    0.48
  -2   3   9    7.60    0.29
   1  -3  -9    6.75    0.22
  -1   3   9    6.63    0.25
  -1   3   9    6.80    0.28
   0  -3  -9   21.16    0.51
   0   3   9   21.33    0.52
   0   3   9   21.43    0.56
  -1  -3  -9    1.22    0.10
   1   3   9    1.27    0.09
  -2  -3  -9   25.55    0.60
   2   3   9   25.59    0.61
   2   3   9   25.11    0.53
  -3  -3  -9    6.50    0.24
   3   3   9    6.55    0.24
  -4  -3  -9   20.34    0.53
   4   3   9   20.74    0.52
   4   3   9   19.92    0.54
   4   3   9   20.57    0.52
  -5  -3  -9    9.20    0.32
   5   3   9    8.61    0.32
   5   3   9    9.36    0.30
   5   3   9    8.54    0.29
  -6  -3  -9   11.98    0.40
   6   3   9   11.73    0.36
   6   3   9   11.92    0.36
   6   3   9   11.93    0.40
  -7  -3  -9    4.22    0.24
   7   3   9    3.93    0.22
   7   3   9    4.60    0.20
   7   3   9    4.59    0.21
  -8  -3  -9    3.67    0.24
   8   3   9    3.84    0.20
   8   3   9    3.82    0.19
   9   3   9    0.70    0.14
   9   3   9    0.76    0.10
   6  -4  -9    2.16    0.19
  -6   4   9    1.56    0.21
   5  -4  -9    1.67    0.16
  -5   4   9    1.50    0.19
   4  -4  -9    0.83    0.12
  -4   4   9    0.82    0.14
   3  -4  -9    0.69    0.11
  -3   4   9    0.73    0.12
  -2   4   9    1.39    0.13
  -1   4   9    1.39    0.13
  -1   4   9    1.37    0.12
   0  -4  -9    0.54    0.08
   0   4   9    0.49    0.08
  -1  -4  -9    0.52    0.08
   1   4   9    0.62    0.07
  -2  -4  -9    0.00    0.04
   2   4   9    0.00    0.03
   2   4   9    0.07    0.05
  -3  -4  -9    0.03    0.05
   3   4   9    0.00    0.04
  -4  -4  -9    2.50    0.15
   4   4   9    2.27    0.15
   4   4   9    2.22    0.14
  -5  -4  -9    0.52    0.09
   5   4   9    0.50    0.09
   5   4   9    0.63    0.11
   5   4   9    0.47    0.08
  -6  -4  -9    0.07    0.07
   6   4   9    0.13    0.07
   6   4   9    0.15    0.07
   6   4   9    0.11    0.06
  -7  -4  -9    0.00    0.06
   7   4   9    0.09    0.07
   7   4   9    0.07    0.05
   7   4   9   -0.02    0.06
   8   4   9    0.39    0.08
   8   4   9    0.43    0.10
   9   4   9    0.34    0.08
   9   4   9    0.11    0.10
   5  -5  -9    0.63    0.12
  -5   5   9    0.34    0.11
   4  -5  -9    2.36    0.19
  -4   5   9    2.55    0.21
   3  -5  -9    5.71    0.26
  -3   5   9    5.09    0.27
  -2   5   9    5.67    0.26
  -1   5   9    2.13    0.15
   0   5   9    5.94    0.23
  -1  -5  -9    1.78    0.13
   1   5   9    1.90    0.11
  -2  -5  -9    4.76    0.20
   2   5   9    4.58    0.16
  -3  -5  -9    0.41    0.08
   3   5   9    0.46    0.05
   3   5   9    0.35    0.08
  -4  -5  -9    2.62    0.16
   4   5   9    2.73    0.16
   4   5   9    2.52    0.16
  -5  -5  -9    0.19    0.07
   5   5   9    0.08    0.07
   5   5   9    0.11    0.05
   5   5   9    0.11    0.06
  -6  -5  -9    0.43    0.09
   6   5   9    0.51    0.08
   6   5   9    0.54    0.10
   6   5   9    0.77    0.12
   7   5   9    0.30    0.09
   7   5   9    0.20    0.08
   7   5   9    0.15    0.06
   8   5   9    1.38    0.15
   8   5   9    1.28    0.13
   9   5   9   -0.01    0.08
   9   5   9    0.04    0.06
   5  -6  -9    1.59    0.18
  -5   6   9    1.41    0.19
   4  -6  -9    0.55    0.11
  -4   6   9    0.56    0.12
   3  -6  -9    0.54    0.11
  -3   6   9    0.65    0.13
  -2   6   9    0.26    0.09
  -1   6   9    7.41    0.29
   0  -6  -9    0.26    0.05
   0   6   9    0.11    0.05
  -1  -6  -9    1.66    0.10
  -1  -6  -9    1.82    0.13
   1   6   9    1.71    0.11
  -2  -6  -9   -0.01    0.04
  -2  -6  -9    0.03    0.05
   2   6   9    0.00    0.03
  -3  -6  -9    5.13    0.21
  -3  -6  -9    5.03    0.22
   3   6   9    4.73    0.16
  -4  -6  -9    1.43    0.12
  -4  -6  -9    1.45    0.13
   4   6   9    1.21    0.13
   4   6   9    1.29    0.12
  -5  -6  -9    0.22    0.07
  -5  -6  -9    0.29    0.08
   5   6   9    0.26    0.08
   5   6   9    0.19    0.06
  -6  -6  -9    3.64    0.22
   6   6   9    3.89    0.22
   6   6   9    3.72    0.18
   6   6   9    4.08    0.22
   7   6   9    0.24    0.08
   7   6   9    0.03    0.05
   7   6   9    0.07    0.14
   8   6   9    3.65    0.18
   8   6   9    3.32    0.22
   9   6   9    0.30    0.07
   9   6   9    0.22    0.09
   4  -7  -9    0.62    0.12
  -4   7   9    0.56    0.13
   3  -7  -9    0.21    0.09
  -3   7   9    0.06    0.07
  -2   7   9    0.03    0.06
  -1   7   9    0.44    0.09
   0  -7  -9    2.80    0.12
   0   7   9    2.68    0.17
  -1  -7  -9    0.32    0.08
  -1  -7  -9    0.40    0.07
   1   7   9    0.28    0.07
  -2  -7  -9    2.17    0.15
  -2  -7  -9    2.02    0.13
   2   7   9    2.06    0.12
  -3  -7  -9    0.38    0.07
  -3  -7  -9    0.45    0.09
   3   7   9    0.37    0.06
  -4  -7  -9    6.64    0.26
  -4  -7  -9    6.48    0.27
   4   7   9    6.19    0.25
   4   7   9    6.16    0.31
  -5  -7  -9    3.68    0.21
  -5  -7  -9    3.92    0.22
   5   7   9    3.89    0.22
   5   7   9    3.62    0.19
  -6  -7  -9    2.32    0.17
   6   7   9    2.84    0.16
   6   7   9    2.28    0.18
   7   7   9    2.21    0.15
   7   7   9    2.02    0.18
   8   7   9    2.41    0.20
   8   7   9    2.69    0.16
   9   7   9    4.25    0.19
   9   7   9    4.04    0.25
   4  -8  -9    0.05    0.07
  -4   8   9   -0.04    0.08
  -3   8   9   -0.09    0.06
  -2   8   9    1.82    0.19
  -1   8   9    0.31    0.09
   0   8   9    0.57    0.10
  -1  -8  -9    0.65    0.08
   1   8   9    0.77    0.11
  -2  -8  -9    5.34    0.21
  -2  -8  -9    5.40    0.25
   2   8   9    5.06    0.21
  -3  -8  -9    0.49    0.09
  -3  -8  -9    0.47    0.09
   3   8   9    0.51    0.08
  -4  -8  -9    0.31    0.08
  -4  -8  -9    0.42    0.09
   4   8   9    0.38    0.08
   4   8   9    0.22    0.05
  -5  -8  -9    0.22    0.08
   5   8   9    0.02    0.05
   5   8   9    0.23    0.08
  -6  -8  -9    1.90    0.17
   6   8   9    1.82    0.14
   6   8   9    1.83    0.18
  -7  -8  -9    0.51    0.11
   7   8   9    0.70    0.12
   7   8   9    0.75    0.10
   8   8   9    0.09    0.06
   8   8   9    0.09    0.09
   9   8   9    0.67    0.09
   9   8   9    0.75    0.14
  -3   9   9    0.73    0.15
  -2   9   9    0.06    0.08
  -1   9   9    0.56    0.12
   0   9   9    0.10    0.07
  -1  -9  -9    0.97    0.11
   1   9   9    1.18    0.14
  -2  -9  -9    0.17    0.08
  -2  -9  -9    0.29    0.07
   2   9   9    0.16    0.07
  -3  -9  -9    0.46    0.09
  -3  -9  -9    0.38    0.09
   3   9   9    0.54    0.09
  -4  -9  -9    1.86    0.15
   4   9   9    1.76    0.15
   4   9   9    1.56    0.11
  -5  -9  -9    0.28    0.09
   5   9   9    0.20    0.07
  -6  -9  -9    1.61    0.18
   6   9   9    1.24    0.15
   6   9   9    1.43    0.15
  -7  -9  -9    0.13    0.08
   7   9   9   -0.05    0.08
   7   9   9    0.10    0.06
  -8  -9  -9    0.58    0.13
   8   9   9    0.58    0.13
   8   9   9    0.71    0.11
  -3  10   9    0.15    0.10
  -2  10   9   -0.09    0.07
  -1  10   9    0.89    0.15
   0  10   9    0.32    0.10
  -1 -10  -9    0.25    0.08
   1  10   9    0.24    0.09
  -2 -10  -9    0.16    0.07
  -2 -10  -9    0.06    0.07
   2  10   9    0.05    0.07
  -3 -10  -9    0.14    0.07
   3  10   9    0.20    0.07
  -4 -10  -9    0.01    0.06
   4  10   9    0.07    0.06
  -5 -10  -9    0.17    0.08
   5  10   9    0.31    0.08
  -6 -10  -9    0.37    0.11
   6  10   9    0.69    0.12
  -7 -10  -9    0.24    0.10
   7  10   9    0.05    0.09
   7  10   9    0.13    0.07
  -8 -10  -9    0.00    0.08
   8  10   9   -0.02    0.05
   8  10   9    0.01    0.08
  -2  11   9    0.06    0.10
  -1  11   9    0.69    0.14
   0  11   9    0.17    0.09
  -1 -11  -9    0.11    0.07
   1  11   9    0.14    0.08
  -2 -11  -9    0.33    0.09
  -2 -11  -9    0.16    0.08
   2  11   9    0.21    0.09
  -3 -11  -9    0.69    0.12
   3  11   9    0.79    0.12
  -4 -11  -9    1.76    0.17
  -5 -11  -9    0.39    0.10
   5  11   9    0.17    0.07
  -6 -11  -9    0.39    0.12
   6  11   9    0.73    0.12
  -7 -11  -9    0.45    0.13
   7  11   9    0.27    0.09
   7  11   9    0.28    0.11
   0  12   9    3.77    0.26
   1  12   9    5.26    0.29
  -2 -12  -9    3.90    0.23
   2  12   9    4.15    0.25
  -3 -12  -9    4.29    0.24
   3  12   9    4.12    0.24
  -4 -12  -9    4.08    0.25
  -5 -12  -9    7.70    0.35
   5  12   9    7.37    0.33
  -6 -12  -9    1.10    0.17
   6  12   9    1.26    0.17
  -7 -12  -9    1.19    0.18
   7  12   9    1.42    0.17
   1  13   9    0.55    0.13
  -2 -13  -9    1.65    0.18
   2  13   9    1.57    0.20
  -3 -13  -9    0.21    0.10
   3  13   9    0.34    0.11
  -4 -13  -9    0.97    0.15
  -5 -13  -9    1.00    0.16
   5  13   9    0.83    0.14
   3   7 -10    2.59    0.21
   3   7 -10    2.84    0.23
  -3  -7  10    2.69    0.22
  -3  -7  10    2.71    0.23
   2   7 -10    1.43    0.17
  -2  -7  10    1.64    0.20
  -2  -7  10    1.44    0.18
   1   7 -10    1.49    0.17
  -1  -7  10    2.07    0.22
   0  -7  10    0.38    0.11
   1  -7  10    0.38    0.10
   2  -7  10    0.10    0.08
   4   6 -10    0.31    0.11
   4   6 -10    0.30    0.10
  -4  -6  10    0.34    0.12
   3   6 -10    0.82    0.14
   3   6 -10    1.12    0.14
  -3  -6  10    1.35    0.18
   2   6 -10    0.16    0.10
  -2  -6  10    0.05    0.08
  -2  -6  10    0.32    0.10
   1   6 -10    3.76    0.23
  -1  -6  10    4.31    0.25
  -1  -6  10    4.19    0.23
   0   6 -10    1.53    0.17
   0  -6  10    1.84    0.19
   1  -6  10    2.94    0.20
  -2   6 -10    0.98    0.12
   2  -6  10    1.16    0.15
  -3   6 -10    2.74    0.19
   3  -6  10    2.36    0.18
  -4   6 -10    1.65    0.17
   4  -6  10    1.45    0.16
   5   5 -10    0.25    0.11
   4   5 -10    0.61    0.12
   4   5 -10    0.62    0.12
  -4  -5  10    0.75    0.14
   3   5 -10   -0.20    0.07
   3   5 -10    0.08    0.07
  -3  -5  10   -0.09    0.06
   2   5 -10    0.58    0.11
  -2  -5  10    0.56    0.11
  -2  -5  10    0.72    0.12
   1   5 -10    0.46    0.08
   1   5 -10    0.39    0.10
  -1  -5  10    0.39    0.10
  -1  -5  10    0.26    0.08
   0   5 -10    0.69    0.12
   0   5 -10    0.90    0.11
   0  -5  10    0.79    0.13
   0  -5  10    1.01    0.12
  -1   5 -10    1.16    0.12
   1  -5  10    1.15    0.15
  -2   5 -10    0.02    0.06
   2  -5  10    0.00    0.06
  -3   5 -10    0.80    0.12
   3  -5  10    0.82    0.13
  -4   5 -10    0.82    0.13
  -5   5 -10    1.13    0.16
   5   4 -10    0.10    0.10
   5   4 -10    0.22    0.09
  -5  -4  10    0.17    0.09
   4   4 -10    0.49    0.11
   4   4 -10    0.59    0.12
  -4  -4  10    0.50    0.11
   3   4 -10    0.09    0.07
   3   4 -10    0.19    0.09
  -3  -4  10    0.08    0.07
   2   4 -10    2.06    0.17
  -2  -4  10    1.83    0.17
   1   4 -10    0.54    0.11
   1   4 -10    0.45    0.08
  -1  -4  10    0.49    0.10
  -1  -4  10    0.59    0.12
   0   4 -10    0.08    0.06
   0   4 -10    0.01    0.07
   0  -4  10    0.01    0.05
   0  -4  10   -0.02    0.04
  -1   4 -10   -0.02    0.05
  -1   4 -10    0.04    0.08
   1  -4  10    0.03    0.06
   1  -4  10    0.00    0.04
  -2   4 -10    0.44    0.09
  -3   4 -10    0.16    0.08
  -4   4 -10    0.26    0.09
  -5   4 -10    0.13    0.09
  -6   4 -10    0.21    0.11
   6  -4  10   -0.06    0.07
   6  -4  10    0.13    0.08
   5   3 -10    0.02    0.06
   5   3 -10    0.08    0.10
  -5  -3  10    0.09    0.08
   4   3 -10    0.23    0.08
   4   3 -10    0.24    0.10
  -4  -3  10    0.15    0.08
   3   3 -10    0.21    0.09
   3   3 -10    0.19    0.08
  -3  -3  10    0.20    0.08
   2   3 -10    1.76    0.16
  -2  -3  10    1.70    0.16
   1   3 -10    0.19    0.08
  -1  -3  10    0.24    0.08
   0   3 -10    0.28    0.08
   0   3 -10    0.44    0.10
   0  -3  10    0.50    0.10
   0  -3  10    0.37    0.08
  -1   3 -10    0.28    0.08
  -1   3 -10    0.19    0.09
   1  -3  10    0.30    0.07
  -2   3 -10    0.19    0.07
  -2   3 -10    0.14    0.08
  -3   3 -10    2.67    0.18
  -4   3 -10    0.98    0.13
  -5   3 -10    2.55    0.20
   5  -3  10    2.22    0.17
  -6   3 -10    0.24    0.10
   6  -3  10    0.27    0.11
   6  -3  10    0.41    0.11
   5   2 -10    3.51    0.24
   5   2 -10    3.07    0.20
  -5  -2  10    3.17    0.24
   4   2 -10    0.04    0.06
   4   2 -10   -0.02    0.08
  -4  -2  10    0.08    0.07
   3   2 -10    0.25    0.09
   3   2 -10    0.42    0.09
  -3  -2  10    0.48    0.11
   2   2 -10    0.39    0.10
  -2  -2  10    0.40    0.09
   1   2 -10    1.07    0.13
  -1  -2  10    0.96    0.12
   0   2 -10    1.00    0.13
   0  -2  10    0.99    0.12
  -1   2 -10    4.07    0.22
  -1   2 -10    3.89    0.20
   1  -2  10    3.65    0.18
  -2   2 -10    2.50    0.16
  -2   2 -10    2.34    0.17
   2  -2  10    2.33    0.13
  -3   2 -10    3.22    0.19
   3  -2  10    3.36    0.19
  -4   2 -10    1.24    0.15
   4  -2  10    1.25    0.14
  -5   2 -10    7.16    0.31
   5  -2  10    6.81    0.28
   5  -2  10    6.58    0.28
   5  -2  10    7.07    0.30
  -6   2 -10    0.35    0.11
   6  -2  10    0.50    0.10
   6  -2  10    0.41    0.10
   6  -2  10    0.59    0.11
  -7   2 -10    1.16    0.16
   7  -2  10    1.20    0.15
   7  -2  10    1.31    0.17
   6   1 -10    0.06    0.10
   6   1 -10    0.01    0.07
   5   1 -10   -0.03    0.06
   5   1 -10    0.04    0.09
   4   1 -10    0.65    0.12
   4   1 -10    0.71    0.11
  -4  -1  10    0.54    0.12
   3   1 -10    0.15    0.09
   3   1 -10    0.28    0.08
  -3  -1  10    0.18    0.08
   2   1 -10    1.13    0.14
  -2  -1  10    1.03    0.13
   1   1 -10    1.22    0.14
  -1  -1  10    1.19    0.13
   0   1 -10    4.33    0.21
   0  -1  10    3.99    0.20
  -1   1 -10   -0.08    0.05
  -1   1 -10    0.05    0.06
  -1   1 -10    0.06    0.04
   1  -1  10    0.00    0.04
  -2   1 -10    4.09    0.25
  -2   1 -10    3.80    0.16
  -2   1 -10    4.33    0.20
   2  -1  10    3.62    0.20
   2  -1  10    3.65    0.18
   2  -1  10    3.80    0.17
  -3   1 -10    0.27    0.07
  -3   1 -10    0.23    0.08
   3  -1  10    0.24    0.07
   3  -1  10    0.23    0.07
   3  -1  10    0.32    0.06
  -4   1 -10    2.37    0.17
  -4   1 -10    2.15    0.16
   4  -1  10    2.30    0.16
   4  -1  10    2.40    0.14
  -5   1 -10    1.63    0.17
   5  -1  10    1.46    0.14
   5  -1  10    1.49    0.12
   5  -1  10    1.52    0.15
  -6   1 -10    1.12    0.15
   6  -1  10    1.21    0.13
   6  -1  10    0.88    0.12
   6  -1  10    1.09    0.14
  -7   1 -10   -0.07    0.08
   7  -1  10    0.14    0.08
   7  -1  10    0.08    0.07
   6   0 -10    1.40    0.15
   6   0 -10    1.23    0.18
  -6   0  10    1.82    0.23
   5   0 -10    0.17    0.10
   5   0 -10    0.18    0.08
  -5   0  10    0.15    0.10
   4   0 -10    5.66    0.29
   4   0 -10    5.45    0.26
  -4   0  10    5.53    0.29
  -4   0  10    5.07    0.28
   3   0 -10    0.09    0.07
   3   0 -10   -0.01    0.07
  -3   0  10    0.01    0.06
  -3   0  10    0.04    0.06
   2   0 -10    1.49    0.16
  -2   0  10    1.53    0.14
   1   0 -10    0.03    0.06
  -1   0  10    0.05    0.05
   0   0 -10    0.33    0.05
   0   0 -10    0.31    0.09
   0   0  10    0.38    0.08
  -1   0 -10    2.43    0.12
   1   0  10    2.37    0.14
   1   0  10    2.37    0.15
  -2   0 -10    4.95    0.19
  -2   0 -10    5.33    0.23
   2   0  10    4.67    0.21
   2   0  10    4.85    0.22
   2   0  10    4.57    0.19
  -3   0 -10    1.08    0.12
  -3   0 -10    1.10    0.11
   3   0  10    1.25    0.12
   3   0  10    1.14    0.09
   3   0  10    0.87    0.11
  -4   0 -10    4.44    0.22
  -4   0 -10    4.60    0.21
   4   0  10    4.62    0.22
   4   0  10    4.42    0.19
  -5   0 -10    3.17    0.19
  -5   0 -10    2.89    0.19
   5   0  10    2.92    0.18
   5   0  10    2.91    0.16
   5   0  10    3.08    0.19
  -6   0 -10    5.14    0.26
  -6   0 -10    4.88    0.25
   6   0  10    4.69    0.24
   6   0  10    4.84    0.24
  -7   0 -10    0.46    0.12
   7   0  10    0.47    0.09
   7   0  10    0.42    0.10
   8   0  10    1.09    0.15
   8   0  10    1.41    0.15
   6  -1 -10   -0.06    0.09
   6  -1 -10    0.18    0.08
  -6   1  10   -0.01    0.09
   5  -1 -10    0.03    0.07
   5  -1 -10   -0.05    0.09
  -5   1  10    0.11    0.09
   4  -1 -10    0.06    0.07
   4  -1 -10    0.20    0.09
  -4   1  10    0.03    0.07
   3  -1 -10    0.31    0.09
   3  -1 -10    0.15    0.08
  -3   1  10    0.47    0.10
  -3   1  10    0.29    0.09
   2  -1 -10   -0.03    0.07
  -2   1  10    0.01    0.06
  -2   1  10   -0.05    0.05
   1  -1 -10    0.67    0.06
  -1   1  10    0.49    0.09
  -1   1  10    0.51    0.09
   0  -1 -10    0.06    0.04
   0   1  10    0.05    0.05
   0   1  10    0.04    0.05
  -1  -1 -10    1.88    0.11
   1   1  10    1.79    0.13
   1   1  10    1.80    0.13
  -2  -1 -10    1.04    0.10
  -2  -1 -10    1.00    0.11
   2   1  10    0.84    0.10
   2   1  10    1.00    0.10
  -3  -1 -10    0.13    0.06
  -3  -1 -10   -0.04    0.05
   3   1  10    0.03    0.05
   3   1  10    0.12    0.06
   3   1  10    0.02    0.04
  -4  -1 -10    3.01    0.18
  -4  -1 -10    2.98    0.17
   4   1  10    2.76    0.16
   4   1  10    2.99    0.14
   4   1  10    2.86    0.18
  -5  -1 -10    0.26    0.09
  -5  -1 -10    0.00    0.07
   5   1  10    0.16    0.07
   5   1  10    0.04    0.05
   5   1  10    0.07    0.05
  -6  -1 -10    2.96    0.20
   6   1  10    2.81    0.18
   6   1  10    2.50    0.18
   6   1  10    2.53    0.15
  -7  -1 -10    0.81    0.13
   7   1  10    0.83    0.12
   8   1  10    0.89    0.13
   8   1  10    0.95    0.12
   6  -2 -10   -0.01    0.08
   6  -2 -10    0.00    0.11
  -6   2  10   -0.04    0.09
   5  -2 -10    2.13    0.22
   5  -2 -10    2.12    0.18
  -5   2  10    1.97    0.22
   4  -2 -10    0.05    0.10
   4  -2 -10    0.26    0.09
  -4   2  10    0.10    0.08
   3  -2 -10    1.79    0.16
  -3   2  10    1.54    0.15
   2  -2 -10    7.28    0.22
  -2   2  10    6.86    0.28
  -2   2  10    7.05    0.31
   1  -2 -10    2.54    0.12
  -1   2  10    2.46    0.16
  -1   2  10    2.46    0.17
   0  -2 -10   12.85    0.34
   0   2  10   13.04    0.36
   0   2  10   12.37    0.40
  -1  -2 -10    0.02    0.04
   1   2  10    0.05    0.05
   1   2  10    0.04    0.05
  -2  -2 -10   47.77    1.02
   2   2  10   46.83    1.04
   2   2  10   47.01    1.04
  -3  -2 -10    2.04    0.15
  -3  -2 -10    2.02    0.14
   3   2  10    1.92    0.13
   3   2  10    1.72    0.14
  -4  -2 -10   25.55    0.63
   4   2  10   23.77    0.61
   4   2  10   25.02    0.65
  -5  -2 -10    6.81    0.28
   5   2  10    6.91    0.26
   5   2  10    7.27    0.27
   5   2  10    6.92    0.29
  -6  -2 -10   23.39    0.64
   6   2  10   23.39    0.64
   6   2  10   23.45    0.59
   6   2  10   23.25    0.61
  -7  -2 -10    6.44    0.30
   7   2  10    6.47    0.26
   7   2  10    7.39    0.28
   7   2  10    5.26    0.29
  -8  -2 -10    6.65    0.33
   8   2  10    6.55    0.27
   5  -3 -10    1.18    0.14
  -5   3  10    1.15    0.18
   4  -3 -10    1.03    0.13
  -4   3  10    1.13    0.16
   3  -3 -10    2.95    0.19
  -3   3  10    3.11    0.21
   2  -3 -10    0.78    0.09
  -2   3  10    0.91    0.13
  -2   3  10    0.95    0.13
   1  -3 -10   13.72    0.37
  -1   3  10   13.83    0.41
  -1   3  10   13.89    0.44
   0  -3 -10    3.50    0.16
   0   3  10    3.17    0.19
   0   3  10    3.36    0.16
  -1  -3 -10   15.85    0.41
   1   3  10   15.62    0.49
   1   3  10   15.51    0.39
   1   3  10   15.26    0.45
  -2  -3 -10    1.23    0.11
   2   3  10    1.45    0.12
  -3  -3 -10   10.22    0.33
   3   3  10   10.28    0.33
  -4  -3 -10    6.97    0.27
   4   3  10    7.02    0.28
   4   3  10    6.95    0.26
   4   3  10    6.84    0.27
  -5  -3 -10    0.53    0.10
   5   3  10    0.83    0.11
   5   3  10    0.63    0.10
   5   3  10    0.61    0.10
  -6  -3 -10    2.56    0.19
   6   3  10    2.50    0.17
   6   3  10    2.67    0.18
   6   3  10    2.53    0.17
  -7  -3 -10    0.44    0.11
   7   3  10    0.44    0.09
   7   3  10    0.54    0.10
  -8  -3 -10    4.84    0.28
   8   3  10    4.82    0.23
   5  -4 -10    0.25    0.10
  -5   4  10    0.40    0.12
   4  -4 -10    2.69    0.20
  -4   4  10    2.57    0.21
   3  -4 -10    0.14    0.07
  -3   4  10    0.04    0.07
  -2   4  10    2.81    0.18
   1  -4 -10    9.49    0.30
  -1   4  10    9.63    0.36
  -1   4  10    9.73    0.33
   0  -4 -10    4.42    0.19
   0   4  10    4.58    0.20
   0   4  10    4.74    0.23
  -1  -4 -10    5.97    0.23
   1   4  10    6.28    0.21
  -2  -4 -10    2.08    0.14
   2   4  10    1.85    0.14
   2   4  10    1.79    0.09
  -3  -4 -10   16.23    0.45
   3   4  10   16.05    0.45
  -4  -4 -10    1.12    0.12
   4   4  10    1.05    0.12
   4   4  10    1.19    0.13
  -5  -4 -10    1.85    0.15
   5   4  10    1.81    0.15
   5   4  10    1.57    0.15
   5   4  10    1.90    0.14
  -6  -4 -10    0.01    0.07
   6   4  10    0.00    0.05
   6   4  10   -0.03    0.06
   6   4  10    0.02    0.06
  -7  -4 -10    1.76    0.18
   7   4  10    1.88    0.16
   7   4  10    1.80    0.15
  -8  -4 -10    0.03    0.09
   8   4  10    0.11    0.07
   8   4  10    0.15    0.07
   9   4  10    0.06    0.06
   5  -5 -10    0.22    0.09
  -5   5  10    0.16    0.10
   4  -5 -10   -0.07    0.07
  -4   5  10    0.10    0.09
   3  -5 -10    2.69    0.20
  -3   5  10    2.73    0.20
  -2   5  10    0.59    0.11
  -1   5  10    5.50    0.25
   0  -5 -10    2.20    0.14
   0   5  10    2.34    0.15
  -1  -5 -10   12.01    0.36
   1   5  10   12.12    0.34
  -2  -5 -10    2.49    0.16
   2   5  10    2.24    0.11
  -3  -5 -10    6.25    0.25
   3   5  10    6.97    0.27
  -4  -5 -10    1.63    0.14
   4   5  10    1.64    0.14
   4   5  10    1.53    0.13
  -5  -5 -10    7.45    0.30
   5   5  10    6.95    0.28
   5   5  10    7.29    0.30
   5   5  10    7.10    0.27
  -6  -5 -10    2.14    0.17
   6   5  10    2.17    0.15
   6   5  10    2.34    0.17
   6   5  10    2.01    0.18
  -7  -5 -10    1.06    0.14
   7   5  10    1.26    0.13
   7   5  10    1.29    0.15
  -8  -5 -10    1.15    0.16
   8   5  10    1.26    0.13
   8   5  10    1.02    0.14
   9   5  10    0.96    0.14
   9   5  10    0.76    0.11
   4  -6 -10    0.02    0.07
  -4   6  10    0.08    0.08
   3  -6 -10    0.25    0.09
  -3   6  10    0.72    0.13
  -2   6  10    0.33    0.09
  -1   6  10    0.17    0.07
   0  -6 -10    0.29    0.07
   0   6  10    0.13    0.06
  -1  -6 -10    1.07    0.12
   1   6  10    1.05    0.10
  -2  -6 -10    0.01    0.06
   2   6  10    0.06    0.04
  -3  -6 -10    1.07    0.12
  -4  -6 -10    0.53    0.09
   4   6  10    0.38    0.08
   4   6  10    0.40    0.08
  -5  -6 -10    5.73    0.26
   5   6  10    5.75    0.24
   5   6  10    5.29    0.25
  -6  -6 -10    0.02    0.07
   6   6  10   -0.02    0.06
   6   6  10    0.03    0.07
   6   6  10    0.06    0.05
  -7  -6 -10    3.03    0.21
   7   6  10    2.77    0.20
   7   6  10    2.69    0.17
   8   6  10    0.03    0.06
   8   6  10    0.05    0.08
   9   6  10    2.52    0.21
   9   6  10    2.80    0.17
   4  -7 -10   -0.13    0.07
  -4   7  10    0.10    0.10
  -3   7  10    0.15    0.08
  -2   7  10    0.13    0.08
  -1   7  10    0.20    0.07
   0   7  10    0.30    0.08
  -1  -7 -10    0.45    0.07
  -1  -7 -10    0.56    0.10
   1   7  10    0.65    0.09
  -2  -7 -10    0.02    0.06
  -2  -7 -10    0.05    0.05
   2   7  10    0.04    0.04
  -3  -7 -10    0.34    0.08
  -3  -7 -10    0.25    0.08
   3   7  10    0.18    0.04
  -4  -7 -10    0.30    0.08
  -4  -7 -10    0.32    0.08
   4   7  10    0.38    0.09
   4   7  10    0.50    0.10
  -5  -7 -10    1.85    0.16
  -5  -7 -10    1.60    0.15
   5   7  10    1.90    0.17
   5   7  10    1.74    0.14
  -6  -7 -10    0.06    0.07
   6   7  10    0.21    0.07
   6   7  10    0.20    0.09
   7   7  10   -0.02    0.07
   7   7  10    0.00    0.05
   8   7  10    0.00    0.08
   8   7  10    0.09    0.06
   9   7  10    0.07    0.06
   9   7  10    0.15    0.09
  -3   8  10    0.38    0.11
  -2   8  10    0.24    0.10
  -1   8  10    0.56    0.11
   0   8  10    0.51    0.10
  -1  -8 -10    0.22    0.08
  -1  -8 -10    0.19    0.06
   1   8  10    0.32    0.08
  -2  -8 -10    0.53    0.08
  -2  -8 -10    0.37    0.09
   2   8  10    0.65    0.09
  -3  -8 -10    0.02    0.06
  -3  -8 -10    0.00    0.06
   3   8  10    0.03    0.04
  -4  -8 -10    0.21    0.08
  -4  -8 -10    0.30    0.08
  -5  -8 -10    0.06    0.07
  -5  -8 -10    0.06    0.07
   5   8  10    0.01    0.07
   5   8  10   -0.01    0.04
  -6  -8 -10    0.36    0.10
   6   8  10    0.11    0.06
   6   8  10    0.14    0.08
  -7  -8 -10    0.09    0.08
   7   8  10    0.11    0.09
   7   8  10    0.07    0.06
   8   8  10    0.43    0.11
   8   8  10    0.37    0.08
  -3   9  10    0.62    0.15
  -2   9  10    1.46    0.18
  -1   9  10    1.83    0.17
   0   9  10   -0.01    0.06
  -1  -9 -10    1.70    0.16
   1   9  10    1.74    0.15
  -2  -9 -10    0.04    0.07
  -2  -9 -10    0.09    0.06
   2   9  10    0.05    0.06
  -3  -9 -10    2.22    0.16
  -3  -9 -10    2.43    0.18
   3   9  10    2.50    0.15
  -4  -9 -10    0.96    0.13
  -4  -9 -10    1.06    0.14
  -5  -9 -10    0.90    0.13
   5   9  10    0.82    0.12
  -6  -9 -10    0.12    0.08
   6   9  10    0.16    0.09
   6   9  10    0.13    0.07
  -7  -9 -10    0.02    0.08
   7   9  10    0.11    0.06
   7   9  10    0.04    0.08
  -8  -9 -10    0.00    0.09
   8   9  10    0.06    0.06
   8   9  10   -0.01    0.09
  -2  10  10    0.18    0.10
  -1  10  10    0.00    0.08
   0  10  10    0.53    0.11
   1  10  10    0.85    0.13
  -2 -10 -10    1.00    0.15
  -2 -10 -10    0.99    0.12
   2  10  10    1.19    0.14
  -3 -10 -10    0.06    0.07
  -3 -10 -10   -0.06    0.06
   3  10  10    0.09    0.06
  -4 -10 -10    0.57    0.12
  -4 -10 -10    0.66    0.12
  -5 -10 -10    0.22    0.09
   5  10  10    0.38    0.09
  -6 -10 -10    0.01    0.08
   6  10  10   -0.05    0.06
   6  10  10    0.12    0.10
  -7 -10 -10    0.00    0.09
   7  10  10   -0.04    0.08
   7  10  10    0.10    0.06
  -8 -10 -10    0.36    0.12
   8  10  10    0.33    0.12
   8  10  10    0.36    0.09
  -1  11  10    1.79    0.21
   0  11  10    0.19    0.10
   1  11  10    1.04    0.16
  -2 -11 -10    0.01    0.07
  -2 -11 -10    0.09    0.07
   2  11  10    0.13    0.08
  -3 -11 -10    2.13    0.19
  -3 -11 -10    2.35    0.18
   3  11  10    2.24    0.17
  -4 -11 -10    0.30    0.09
  -5 -11 -10    1.29    0.17
   5  11  10    1.51    0.17
  -6 -11 -10    0.06    0.09
   6  11  10    0.08    0.07
  -7 -11 -10    2.66    0.22
   7  11  10    2.63    0.23
   7  11  10    2.55    0.20
   0  12  10    1.34    0.18
   1  12  10    1.04    0.16
  -2 -12 -10    2.39    0.22
   2  12  10    2.81    0.21
  -3 -12 -10    0.24    0.09
   3  12  10    0.29    0.09
  -4 -12 -10    5.02    0.27
  -5 -12 -10    0.53    0.11
   5  12  10    0.50    0.12
  -6 -12 -10    5.05    0.30
   6  12  10    4.78    0.27
   2  13  10    0.11    0.10
  -3 -13 -10    0.30    0.11
  -4 -13 -10   -0.01    0.08
   2   6 -11    1.11    0.16
  -2  -6  11    1.21    0.17
  -2  -6  11    1.01    0.17
   1   6 -11    0.61    0.13
  -1  -6  11    0.43    0.12
   0   6 -11    3.07    0.23
   0  -6  11    3.15    0.23
   1  -6  11    0.04    0.07
   2  -6  11    0.87    0.14
   3   5 -11    1.03    0.15
   3   5 -11    0.87    0.14
  -3  -5  11    0.87    0.15
   2   5 -11    0.29    0.11
  -2  -5  11    0.08    0.07
   1   5 -11    2.10    0.20
  -1  -5  11    2.22    0.18
  -1  -5  11    2.50    0.20
   0   5 -11    0.84    0.11
   0   5 -11    0.73    0.12
   0  -5  11    1.02    0.15
  -1   5 -11    2.98    0.18
   1  -5  11    3.02    0.21
  -2   5 -11    0.09    0.08
   2  -5  11    0.03    0.07
  -3   5 -11    1.55    0.16
   3  -5  11    1.64    0.18
  -4   5 -11    0.25    0.10
   4  -5  11    0.18    0.09
   4   4 -11    0.13    0.09
   4   4 -11    0.08    0.10
  -4  -4  11    0.25    0.10
   3   4 -11   -0.08    0.07
   3   4 -11   -0.04    0.07
  -3  -4  11    0.05    0.07
   2   4 -11    0.12    0.09
  -2  -4  11    0.21    0.08
   1   4 -11    0.28    0.10
   1   4 -11    0.17    0.08
  -1  -4  11    0.18    0.07
  -1  -4  11    0.28    0.09
   0   4 -11    0.42    0.09
   0   4 -11    0.31    0.10
   0  -4  11    0.24    0.09
   0  -4  11    0.21    0.07
  -1   4 -11    0.09    0.07
  -1   4 -11    0.03    0.08
   1  -4  11    0.04    0.06
  -2   4 -11    0.03    0.07
   2  -4  11   -0.03    0.07
  -3   4 -11    0.29    0.10
  -4   4 -11    0.02    0.07
  -5   4 -11    1.27    0.17
   4   3 -11    1.48    0.18
   4   3 -11    1.34    0.16
  -4  -3  11    1.29    0.18
   3   3 -11    0.05    0.07
   3   3 -11    0.01    0.08
  -3  -3  11   -0.04    0.06
   2   3 -11    2.99    0.21
  -2  -3  11    3.18    0.21
   1   3 -11    0.32    0.10
  -1  -3  11    0.23    0.08
   0   3 -11    7.03    0.32
   0   3 -11    7.39    0.28
   0  -3  11    7.56    0.32
   0  -3  11    6.88    0.29
  -1   3 -11    0.68    0.11
  -1   3 -11    0.67    0.12
   1  -3  11    0.87    0.11
  -2   3 -11    3.32    0.19
  -2   3 -11    2.69    0.20
  -3   3 -11    0.09    0.08
  -4   3 -11    2.63    0.19
  -5   3 -11    0.74    0.14
  -6   3 -11    0.14    0.10
   6  -3  11   -0.09    0.07
   6  -3  11    0.09    0.07
   5   2 -11   -0.02    0.10
   5   2 -11    0.14    0.08
  -5  -2  11   -0.01    0.09
   4   2 -11    0.23    0.09
   4   2 -11    0.47    0.12
  -4  -2  11    0.47    0.12
   3   2 -11    0.56    0.12
   3   2 -11    0.59    0.11
  -3  -2  11    0.58    0.12
   2   2 -11    0.57    0.12
  -2  -2  11    0.37    0.09
   1   2 -11    0.31    0.09
  -1  -2  11    0.35    0.09
   0   2 -11    0.03    0.07
   0  -2  11    0.03    0.05
  -1   2 -11    0.05    0.06
  -1   2 -11    0.09    0.08
   1  -2  11    0.17    0.06
  -2   2 -11    0.62    0.11
  -2   2 -11    0.68    0.11
  -3   2 -11    2.34    0.17
   3  -2  11    2.25    0.17
  -4   2 -11    1.60    0.17
  -5   2 -11    0.71    0.13
  -6   2 -11    1.79    0.20
   6  -2  11    1.39    0.17
   6  -2  11    2.09    0.18
   5   1 -11    0.15    0.09
   5   1 -11    0.15    0.11
  -5  -1  11    0.17    0.09
   4   1 -11    0.64    0.12
   4   1 -11    0.51    0.13
  -4  -1  11    0.58    0.13
   3   1 -11    2.09    0.20
   3   1 -11    1.48    0.16
  -3  -1  11    1.87    0.18
   2   1 -11    0.80    0.13
  -2  -1  11    0.78    0.13
   1   1 -11    4.46    0.24
  -1  -1  11    4.59    0.24
   0   1 -11    0.24    0.09
   0  -1  11    0.25    0.08
  -1   1 -11   17.79    0.49
  -1   1 -11   16.31    0.51
   1  -1  11   17.22    0.48
  -2   1 -11    0.23    0.11
  -2   1 -11    0.14    0.08
  -2   1 -11    0.23    0.06
   2  -1  11    0.30    0.08
   2  -1  11    0.18    0.06
  -3   1 -11    5.78    0.23
  -3   1 -11    5.66    0.26
   3  -1  11    5.90    0.24
   3  -1  11    5.38    0.26
  -4   1 -11    2.34    0.18
   4  -1  11    2.40    0.17
   4  -1  11    2.50    0.16
  -5   1 -11    4.14    0.24
   5  -1  11    4.20    0.19
  -6   1 -11    2.55    0.21
   6  -1  11    2.75    0.21
   6  -1  11    3.02    0.19
  -7   1 -11    0.20    0.11
   7  -1  11    0.15    0.08
   7  -1  11    0.10    0.08
   5   0 -11   -0.03    0.09
   5   0 -11   -0.09    0.07
   4   0 -11    0.15    0.10
   4   0 -11    0.23    0.09
  -4   0  11    0.09    0.08
   3   0 -11    0.08    0.07
   3   0 -11   -0.05    0.08
  -3   0  11    0.10    0.07
   2   0 -11    3.10    0.21
  -2   0  11    3.49    0.22
   1   0 -11    0.19    0.09
  -1   0  11    0.13    0.07
   0   0 -11    0.07    0.08
   0   0  11    0.34    0.08
  -1   0 -11    0.06    0.04
   1   0  11    0.10    0.05
   1   0  11    0.17    0.06
  -2   0 -11    0.54    0.08
  -2   0 -11    0.57    0.10
   2   0  11    0.47    0.08
   2   0  11    0.53    0.09
   2   0  11    0.62    0.10
  -3   0 -11    0.10    0.06
  -3   0 -11    0.14    0.08
   3   0  11    0.16    0.06
   3   0  11    0.18    0.06
   3   0  11    0.23    0.06
  -4   0 -11    1.06    0.12
  -4   0 -11    1.30    0.15
   4   0  11    1.02    0.11
   4   0  11    0.84    0.12
  -5   0 -11    0.67    0.12
  -5   0 -11    0.52    0.10
   5   0  11    0.46    0.10
   5   0  11    0.52    0.09
   5   0  11    0.34    0.09
  -6   0 -11    0.53    0.12
   6   0  11    0.39    0.10
  -7   0 -11    0.81    0.15
   7   0  11    0.73    0.12
   5  -1 -11    0.03    0.09
   5  -1 -11    0.02    0.08
  -5   1  11    0.06    0.09
   4  -1 -11    0.15    0.08
   4  -1 -11    0.16    0.10
  -4   1  11    0.08    0.08
   3  -1 -11    0.17    0.08
   3  -1 -11    0.09    0.09
  -3   1  11    0.15    0.08
  -3   1  11   -0.06    0.06
   2  -1 -11    2.15    0.23
  -2   1  11    2.34    0.17
  -2   1  11    2.19    0.18
  -1   1  11    0.51    0.10
   0  -1 -11    0.54    0.07
   0   1  11    0.40    0.09
   0   1  11    0.42    0.09
  -1  -1 -11    0.42    0.07
   1   1  11    0.43    0.08
   1   1  11    0.35    0.08
  -2  -1 -11    1.13    0.11
  -2  -1 -11    1.03    0.13
   2   1  11    0.94    0.11
   2   1  11    1.03    0.12
  -3  -1 -11    1.62    0.13
  -3  -1 -11    1.35    0.14
   3   1  11    1.37    0.12
   3   1  11    1.50    0.12
   3   1  11    1.48    0.14
  -4  -1 -11    1.33    0.15
  -4  -1 -11    1.27    0.13
   4   1  11    1.38    0.14
   4   1  11    1.56    0.14
  -5  -1 -11    0.30    0.09
  -5  -1 -11    0.47    0.10
   5   1  11    0.37    0.09
   5   1  11    0.46    0.09
   5   1  11    0.30    0.09
  -6  -1 -11    0.76    0.13
  -6  -1 -11    0.78    0.16
   6   1  11    0.93    0.11
   6   1  11    0.94    0.13
  -7  -1 -11    0.79    0.14
   7   1  11    0.97    0.14
   8   1  11    2.52    0.18
   8   1  11    2.58    0.20
   5  -2 -11    0.01    0.08
   5  -2 -11   -0.06    0.10
  -5   2  11    0.10    0.09
   4  -2 -11    1.02    0.16
   4  -2 -11    1.06    0.15
  -4   2  11    0.94    0.16
   3  -2 -11    0.66    0.12
  -3   2  11    0.54    0.12
  -3   2  11    0.70    0.13
  -2   2  11    2.69    0.18
  -2   2  11    2.80    0.20
  -1   2  11    0.54    0.09
  -1   2  11    0.60    0.11
   0  -2 -11    0.02    0.04
   0   2  11    0.01    0.05
  -1  -2 -11    5.92    0.21
   1   2  11    6.27    0.26
   1   2  11    5.88    0.25
  -2  -2 -11    1.39    0.12
   2   2  11    1.28    0.12
   2   2  11    1.44    0.13
  -3  -2 -11    6.06    0.26
  -3  -2 -11    5.94    0.24
   3   2  11    5.42    0.24
   3   2  11    5.74    0.23
  -4  -2 -11    7.93    0.30
   4   2  11    7.70    0.31
   4   2  11    7.44    0.28
   4   2  11    7.72    0.26
  -5  -2 -11    3.61    0.21
   5   2  11    3.55    0.21
   5   2  11    3.41    0.20
   5   2  11    3.53    0.19
  -6  -2 -11    7.20    0.32
   6   2  11    7.66    0.31
   6   2  11    7.32    0.28
  -7  -2 -11    0.34    0.11
   7   2  11    0.46    0.09
   7   2  11    0.36    0.08
  -8  -2 -11    5.81    0.32
   8   2  11    5.80    0.27
   5  -3 -11   -0.06    0.08
  -5   3  11    0.04    0.08
   4  -3 -11   -0.05    0.07
  -4   3  11   -0.04    0.07
   3  -3 -11    0.11    0.08
  -3   3  11    0.03    0.07
  -2   3  11    0.65    0.12
  -2   3  11    0.68    0.12
   1  -3 -11    0.43    0.07
  -1   3  11    0.49    0.10
  -1   3  11    0.48    0.09
   0  -3 -11    0.27    0.06
   0   3  11    0.42    0.08
   0   3  11    0.46    0.09
  -1  -3 -11    0.22    0.06
   1   3  11    0.24    0.06
   1   3  11    0.27    0.08
   1   3  11    0.25    0.07
  -2  -3 -11    0.11    0.05
   2   3  11   -0.03    0.05
   2   3  11    0.05    0.05
  -3  -3 -11    0.92    0.11
   3   3  11    0.97    0.11
  -4  -3 -11    2.73    0.17
   4   3  11    3.03    0.18
   4   3  11    2.93    0.19
  -5  -3 -11    0.17    0.08
   5   3  11    0.12    0.07
   5   3  11   -0.02    0.04
   5   3  11    0.12    0.07
  -6  -3 -11    0.14    0.09
   6   3  11    0.10    0.06
   6   3  11    0.16    0.07
  -7  -3 -11    0.17    0.10
   7   3  11    0.27    0.08
   7   3  11    0.13    0.07
  -8  -3 -11    0.59    0.13
   8   3  11    0.61    0.11
   4  -4 -11    0.05    0.08
  -4   4  11    0.06    0.09
   3  -4 -11    0.24    0.09
  -3   4  11    0.27    0.10
   2  -4 -11   -0.05    0.05
  -2   4  11    0.05    0.06
   1  -4 -11    1.20    0.12
  -1   4  11    1.27    0.16
  -1   4  11    1.41    0.13
   0  -4 -11    0.49    0.08
   0   4  11    0.63    0.09
   0   4  11    0.55    0.11
  -1  -4 -11    1.93    0.13
   1   4  11    2.04    0.12
   1   4  11    2.24    0.16
  -2  -4 -11    1.90    0.13
   2   4  11    1.79    0.14
  -3  -4 -11    3.46    0.18
   3   4  11    3.46    0.19
  -4  -4 -11    2.68    0.18
   4   4  11    2.57    0.17
  -5  -4 -11    9.68    0.35
   5   4  11    9.85    0.34
   5   4  11    8.80    0.35
   5   4  11   10.01    0.34
  -6  -4 -11    0.56    0.12
   6   4  11    0.44    0.09
   6   4  11    0.49    0.10
  -7  -4 -11    3.63    0.24
   7   4  11    3.47    0.20
   7   4  11    3.85    0.22
  -8  -4 -11    0.13    0.11
   8   4  11    0.39    0.10
   8   4  11    0.15    0.08
   4  -5 -11    1.06    0.15
  -4   5  11    1.26    0.18
   3  -5 -11   -0.02    0.06
  -3   5  11    0.04    0.08
  -2   5  11    0.91    0.14
   1  -5 -11    2.21    0.15
  -1   5  11    2.20    0.16
  -1   5  11    1.88    0.17
   0  -5 -11    0.01    0.05
   0   5  11   -0.05    0.05
   0   5  11    0.05    0.05
  -1  -5 -11    0.02    0.06
   1   5  11    0.01    0.04
  -2  -5 -11    0.15    0.06
  -3  -5 -11    1.50    0.14
   3   5  11    1.43    0.14
  -4  -5 -11    0.19    0.08
   4   5  11    0.20    0.08
  -5  -5 -11   -0.03    0.07
   5   5  11   -0.01    0.06
   5   5  11    0.03    0.05
  -6  -5 -11    0.02    0.07
   6   5  11   -0.14    0.05
   6   5  11    0.05    0.06
  -7  -5 -11    1.24    0.16
   7   5  11    1.49    0.17
   7   5  11    1.61    0.15
  -8  -5 -11    0.08    0.09
   8   5  11    0.08    0.08
   8   5  11    0.04    0.06
   4  -6 -11    0.85    0.14
  -4   6  11    0.76    0.15
   3  -6 -11    0.71    0.13
  -3   6  11    0.83    0.15
  -2   6  11    0.14    0.08
  -1   6  11    0.09    0.07
   0  -6 -11    0.03    0.06
   0   6  11   -0.02    0.05
  -1  -6 -11    0.00    0.05
   1   6  11    0.02    0.05
  -2  -6 -11    1.29    0.13
   2   6  11    1.12    0.09
  -3  -6 -11    0.53    0.09
   3   6  11    0.37    0.10
  -4  -6 -11   -0.03    0.07
   4   6  11    0.08    0.06
  -5  -6 -11    0.11    0.08
   5   6  11    0.10    0.07
   5   6  11    0.19    0.07
  -6  -6 -11    0.07    0.08
   6   6  11    0.00    0.06
   6   6  11    0.01    0.07
  -7  -6 -11    0.48    0.11
   7   6  11    0.49    0.09
   7   6  11    0.28    0.10
  -8  -6 -11    0.10    0.09
   8   6  11    0.07    0.08
   8   6  11    0.09    0.06
  -3   7  11    0.12    0.09
  -2   7  11    1.67    0.19
   0  -7 -11    0.03    0.07
   0   7  11   -0.03    0.05
  -1  -7 -11    0.66    0.11
   1   7  11    0.63    0.09
  -2  -7 -11    0.31    0.08
   2   7  11    0.19    0.06
  -3  -7 -11    0.17    0.08
  -4  -7 -11    0.33    0.09
   4   7  11    0.31    0.09
  -5  -7 -11    0.04    0.07
   5   7  11    0.04    0.05
   5   7  11   -0.08    0.05
  -6  -7 -11    0.11    0.08
   6   7  11   -0.04    0.07
   6   7  11    0.06    0.05
  -7  -7 -11    0.89    0.15
   7   7  11    0.85    0.12
   7   7  11    0.71    0.13
   8   7  11   -0.02    0.05
   8   7  11    0.06    0.09
  -3   8  11    1.10    0.17
  -2   8  11    1.21    0.17
  -1   8  11    1.13    0.15
   0  -8 -11    1.27    0.15
   0   8  11    1.52    0.16
  -1  -8 -11    1.41    0.15
   1   8  11    1.57    0.13
  -2  -8 -11    1.80    0.16
  -2  -8 -11    1.90    0.13
   2   8  11    1.75    0.13
  -3  -8 -11    0.83    0.13
  -3  -8 -11    0.90    0.11
  -4  -8 -11    0.22    0.09
  -4  -8 -11    0.32    0.08
  -5  -8 -11    0.43    0.10
  -5  -8 -11    0.47    0.11
   5   8  11    0.52    0.11
   5   8  11    0.61    0.10
  -6  -8 -11    0.03    0.07
   6   8  11    0.06    0.08
   6   8  11    0.00    0.05
  -7  -8 -11    0.31    0.13
   7   8  11    0.41    0.12
   7   8  11    0.57    0.10
   8   8  11   -0.16    0.07
   8   8  11   -0.03    0.05
  -2   9  11    0.07    0.08
  -1   9  11    3.45    0.23
   0   9  11    2.31    0.18
  -1  -9 -11    2.90    0.21
   1   9  11    3.64    0.20
  -2  -9 -11    0.61    0.09
  -2  -9 -11    0.61    0.11
   2   9  11    0.60    0.10
  -3  -9 -11    4.26    0.21
  -3  -9 -11    4.56    0.25
  -4  -9 -11    2.86    0.19
  -4  -9 -11    2.37    0.19
  -5  -9 -11    2.28    0.19
  -5  -9 -11    2.59    0.19
   5   9  11    2.37    0.18
  -6  -9 -11    0.11    0.09
  -6  -9 -11    0.05    0.09
   6   9  11   -0.03    0.08
   6   9  11    0.11    0.06
   7   9  11    1.36    0.15
   7   9  11    1.13    0.17
   8   9  11    0.30    0.09
   8   9  11    0.35    0.11
  -1  10  11    2.27    0.20
   0  10  11    4.09    0.25
  -1 -10 -11    0.90    0.15
   1  10  11    0.65    0.13
  -2 -10 -11    1.79    0.19
   2  10  11    1.87    0.15
  -3 -10 -11    1.52    0.17
  -3 -10 -11    1.50    0.14
  -4 -10 -11    0.87    0.13
  -4 -10 -11    0.54    0.12
  -5 -10 -11    0.26    0.10
  -5 -10 -11    0.15    0.09
   5  10  11    0.16    0.07
  -6 -10 -11    0.13    0.09
   6  10  11   -0.08    0.08
   6  10  11    0.09    0.07
  -7 -10 -11    0.59    0.13
   7  10  11    0.60    0.11
   7  10  11    0.87    0.15
   0  11  11    0.53    0.13
  -1 -11 -11    0.23    0.10
   1  11  11    0.23    0.08
  -2 -11 -11    0.00    0.09
   2  11  11    0.19    0.08
  -3 -11 -11    1.10    0.15
  -3 -11 -11    1.03    0.16
  -4 -11 -11   -0.05    0.07
  -4 -11 -11   -0.10    0.07
  -5 -11 -11    0.31    0.10
   5  11  11    0.51    0.11
  -6 -11 -11    0.07    0.08
   6  11  11    0.00    0.06
  -1 -12 -11    4.10    0.27
   1  12  11    4.48    0.26
  -2 -12 -11    1.31    0.18
  -3 -12 -11    2.95    0.20
  -3 -12 -11    3.51    0.25
  -4 -12 -11    2.09    0.19
  -5 -12 -11    3.86    0.26
   5  12  11    4.15    0.26
   2   5 -12    0.59    0.15
   1   5 -12    0.51    0.13
  -1  -5  12    0.41    0.10
  -1  -5  12    0.38    0.12
   0   5 -12    0.76    0.14
   0  -5  12    1.11    0.17
   1  -5  12    0.59    0.13
  -2   5 -12    4.30    0.24
   2  -5  12    4.36    0.27
   3   4 -12    1.35    0.18
   3   4 -12    1.36    0.18
  -3  -4  12    1.41    0.19
   2   4 -12    0.15    0.10
  -2  -4  12    0.19    0.08
   1   4 -12    1.96    0.21
   1   4 -12    2.06    0.16
  -1  -4  12    2.20    0.23
  -1  -4  12    2.13    0.18
   0   4 -12    0.69    0.13
   0   4 -12    0.44    0.11
   0  -4  12    0.54    0.13
  -1   4 -12   -0.04    0.07
  -1   4 -12    0.06    0.08
   1  -4  12    0.02    0.08
  -2   4 -12    0.00    0.08
   2  -4  12    0.11    0.08
  -3   4 -12   -0.14    0.07
  -4   4 -12    0.21    0.09
   3   3 -12    0.13    0.09
   3   3 -12    0.21    0.09
  -3  -3  12    0.09    0.08
   2   3 -12    1.57    0.18
  -2  -3  12    1.58    0.19
   1   3 -12    0.85    0.12
   1   3 -12    1.03    0.15
  -1  -3  12    0.85    0.14
   0   3 -12    0.13    0.10
   0   3 -12    0.33    0.09
   0  -3  12    0.44    0.11
   0  -3  12    0.32    0.09
  -1   3 -12   -0.07    0.07
  -1   3 -12    0.12    0.09
   1  -3  12   -0.12    0.05
  -2   3 -12    0.19    0.09
  -2   3 -12    0.28    0.11
  -3   3 -12    0.37    0.11
  -4   3 -12    0.21    0.10
  -5   3 -12    0.19    0.10
   4   2 -12    3.85    0.27
   4   2 -12    4.59    0.26
  -4  -2  12    4.07    0.28
   3   2 -12    2.30    0.20
   3   2 -12    2.73    0.23
  -3  -2  12    2.61    0.21
   2   2 -12    3.84    0.25
  -2  -2  12    4.30    0.25
   1   2 -12    2.27    0.20
  -1  -2  12    1.89    0.17
   0   2 -12    6.78    0.28
   0   2 -12    6.27    0.31
   0  -2  12    6.42    0.28
  -1   2 -12    0.21    0.10
  -1   2 -12    0.14    0.08
   1  -2  12    0.15    0.07
  -2   2 -12    4.52    0.24
  -2   2 -12    4.46    0.26
  -3   2 -12    0.42    0.10
  -4   2 -12    2.68    0.20
  -5   2 -12    0.71    0.14
   4   1 -12    0.09    0.08
   4   1 -12   -0.11    0.09
  -4  -1  12    0.00    0.07
   3   1 -12    3.47    0.25
   3   1 -12    3.52    0.23
  -3  -1  12    2.89    0.23
   2   1 -12    0.23    0.10
  -2  -1  12    0.26    0.09
   1   1 -12    0.76    0.13
  -1  -1  12    0.66    0.11
   0   1 -12    3.11    0.21
   0  -1  12    3.07    0.19
  -1   1 -12    1.00    0.13
  -1   1 -12    1.03    0.15
   1  -1  12    1.26    0.14
  -2   1 -12    1.50    0.16
  -2   1 -12    1.16    0.18
   2  -1  12    1.26    0.12
  -3   1 -12    0.21    0.09
  -4   1 -12    0.32    0.10
   4  -1  12    0.19    0.07
  -5   1 -12    0.00    0.09
  -6   1 -12    0.93    0.15
   6  -1  12    0.60    0.12
   6  -1  12    1.06    0.13
   4   0 -12   -0.09    0.07
   4   0 -12    0.03    0.10
  -4   0  12    0.16    0.10
   3   0 -12    0.18    0.08
   3   0 -12    0.01    0.08
  -3   0  12    0.10    0.07
   2   0 -12    0.42    0.11
  -2   0  12    0.26    0.09
   1   0 -12    0.13    0.08
  -1   0  12    0.12    0.06
   0   0 -12    0.09    0.08
   0   0  12    0.03    0.06
   1   0  12    0.83    0.12
  -2   0 -12    0.23    0.09
  -2   0 -12    0.39    0.07
   2   0  12    0.34    0.08
   2   0  12    0.34    0.08
   2   0  12    0.21    0.08
  -3   0 -12    3.54    0.21
  -3   0 -12    3.40    0.18
   3   0  12    3.38    0.19
  -4   0 -12    0.11    0.07
  -4   0 -12    0.02    0.07
   4   0  12    0.01    0.06
  -5   0 -12    1.34    0.15
  -5   0 -12    1.67    0.18
   5   0  12    1.44    0.14
  -6   0 -12    0.06    0.08
   6   0  12   -0.04    0.06
  -7   0 -12    1.45    0.19
   7   0  12    1.49    0.18
   4  -1 -12    0.54    0.14
   4  -1 -12    0.43    0.11
  -4   1  12    0.56    0.13
   3  -1 -12    0.05    0.07
   3  -1 -12    0.05    0.09
  -3   1  12    0.03    0.08
   2  -1 -12    0.07    0.08
  -2   1  12    0.07    0.07
  -1   1  12    0.17    0.08
   0   1  12    4.68    0.24
   1   1  12    0.06    0.06
   1   1  12    0.07    0.06
  -2  -1 -12    0.57    0.11
  -2  -1 -12    0.68    0.09
   2   1  12    0.62    0.10
   2   1  12    0.53    0.10
  -3  -1 -12    0.00    0.06
  -3  -1 -12   -0.01    0.07
   3   1  12    0.06    0.05
   3   1  12    0.02    0.05
   3   1  12    0.01    0.05
  -4  -1 -12    0.94    0.12
  -4  -1 -12    0.87    0.13
   4   1  12    0.99    0.12
  -5  -1 -12   -0.04    0.07
  -5  -1 -12    0.12    0.08
   5   1  12    0.03    0.05
  -6  -1 -12    1.59    0.17
  -6  -1 -12    1.63    0.18
   6   1  12    1.54    0.15
   6   1  12    1.49    0.17
  -7  -1 -12    0.35    0.12
   7   1  12    0.22    0.09
   4  -2 -12    0.84    0.13
   4  -2 -12    1.11    0.18
  -4   2  12    1.01    0.17
   3  -2 -12    0.38    0.10
  -3   2  12    0.19    0.09
  -3   2  12    0.11    0.08
  -2   2  12    1.69    0.16
  -2   2  12    1.62    0.18
  -1   2  12    0.16    0.07
  -1   2  12    0.19    0.07
   0   2  12    0.94    0.13
  -1  -2 -12    0.37    0.07
   1   2  12    0.33    0.08
   1   2  12    0.23    0.07
  -2  -2 -12    1.49    0.12
   2   2  12    1.60    0.14
   2   2  12    1.27    0.12
  -3  -2 -12    4.08    0.22
  -3  -2 -12    3.70    0.20
   3   2  12    4.11    0.20
   3   2  12    4.35    0.22
  -4  -2 -12    0.03    0.08
  -4  -2 -12    0.04    0.06
   4   2  12    0.04    0.06
   4   2  12   -0.03    0.06
   4   2  12    0.08    0.05
  -5  -2 -12    4.87    0.25
   5   2  12    4.73    0.23
   5   2  12    4.53    0.24
  -6  -2 -12    0.14    0.09
   6   2  12    0.25    0.08
   6   2  12    0.15    0.08
  -7  -2 -12    4.04    0.26
   7   2  12    3.84    0.23
   4  -3 -12    0.22    0.10
  -4   3  12    0.11    0.10
   3  -3 -12    0.41    0.11
  -3   3  12    0.38    0.11
  -3   3  12    0.37    0.11
  -2   3  12    0.01    0.06
  -2   3  12    0.24    0.09
  -1   3  12   -0.01    0.06
  -1   3  12    0.07    0.06
   0  -3 -12    0.96    0.10
   0   3  12    0.89    0.11
   0   3  12    0.95    0.13
  -1  -3 -12    2.59    0.15
   1   3  12    2.79    0.19
   1   3  12    2.45    0.17
  -2  -3 -12    0.32    0.08
   2   3  12    0.29    0.08
   2   3  12    0.18    0.07
  -3  -3 -12   -0.10    0.05
   3   3  12    0.09    0.06
   3   3  12   -0.06    0.04
  -4  -3 -12    0.40    0.09
   4   3  12    0.30    0.08
   4   3  12    0.41    0.08
   4   3  12    0.48    0.09
  -5  -3 -12    0.18    0.09
   5   3  12    0.08    0.06
   5   3  12    0.00    0.05
  -6  -3 -12    0.05    0.08
   6   3  12    0.05    0.06
   6   3  12    0.11    0.07
  -7  -3 -12    0.72    0.14
   7   3  12    0.81    0.14
   7   3  12    1.03    0.13
   4  -4 -12    0.29    0.11
  -4   4  12    0.68    0.14
   3  -4 -12    0.30    0.10
  -3   4  12    0.38    0.11
  -2   4  12    3.24    0.23
  -2   4  12    3.22    0.21
   1  -4 -12    0.73    0.10
  -1   4  12    0.58    0.12
  -1   4  12    0.51    0.10
   0  -4 -12    3.79    0.18
   0   4  12    3.76    0.23
   0   4  12    3.58    0.18
  -1  -4 -12    0.63    0.09
   1   4  12    0.35    0.09
  -2  -4 -12    0.99    0.12
   2   4  12    0.87    0.12
   2   4  12    1.09    0.13
  -3  -4 -12    0.16    0.07
   3   4  12    0.17    0.07
  -4  -4 -12    0.05    0.07
   4   4  12    0.03    0.06
  -5  -4 -12    0.10    0.08
   5   4  12    0.01    0.06
   5   4  12   -0.01    0.05
  -6  -4 -12    2.13    0.19
   6   4  12    1.96    0.17
   6   4  12    1.97    0.17
  -7  -4 -12    0.11    0.09
   7   4  12    0.09    0.06
   7   4  12    0.15    0.08
  -8  -4 -12    0.81    0.15
   8   4  12    1.17    0.15
   8   4  12    1.02    0.14
   3  -5 -12    2.86    0.22
  -3   5  12    2.79    0.22
  -2   5  12    0.03    0.07
   1  -5 -12    1.27    0.13
  -1   5  12    0.97    0.14
  -1   5  12    1.51    0.16
   0  -5 -12    0.38    0.08
   0   5  12    0.35    0.10
   0   5  12    0.65    0.10
  -1  -5 -12    3.71    0.19
   1   5  12    4.06    0.23
   1   5  12    3.47    0.17
  -2  -5 -12   -0.06    0.05
  -3  -5 -12    0.05    0.07
   3   5  12    0.00    0.06
  -4  -5 -12    0.10    0.07
   4   5  12    0.10    0.07
  -5  -5 -12    0.21    0.09
   5   5  12    0.16    0.07
   5   5  12    0.31    0.09
  -6  -5 -12    0.13    0.09
   6   5  12   -0.07    0.05
   6   5  12   -0.04    0.06
  -7  -5 -12    0.19    0.10
   7   5  12    0.22    0.08
   7   5  12    0.25    0.09
  -8  -5 -12    0.04    0.10
   8   5  12    0.01    0.08
   8   5  12   -0.03    0.05
   3  -6 -12    0.05    0.12
  -3   6  12    0.19    0.10
   2  -6 -12    4.93    0.24
  -2   6  12    5.06    0.27
   1  -6 -12    0.25    0.08
  -1   6  12    0.33    0.09
  -1   6  12    0.31    0.11
   0  -6 -12    3.36    0.19
   0   6  12    3.16    0.21
   0   6  12    3.31    0.19
  -1  -6 -12   -0.06    0.06
   1   6  12    0.02    0.04
  -2  -6 -12    1.61    0.14
  -3  -6 -12    0.56    0.10
   3   6  12    0.44    0.10
  -4  -6 -12    0.08    0.08
   4   6  12    0.03    0.06
  -5  -6 -12    0.00    0.07
   5   6  12   -0.01    0.06
   5   6  12    0.01    0.07
  -6  -6 -12    0.10    0.09
   6   6  12    0.03    0.06
   6   6  12    0.10    0.07
  -7  -6 -12    0.09    0.09
   7   6  12    0.12    0.08
   7   6  12    0.10    0.07
  -8  -6 -12    0.04    0.10
   8   6  12    0.06    0.06
   8   6  12    0.02    0.08
  -3   7  12    0.72    0.15
  -2   7  12    0.77    0.14
   1  -7 -12    0.76    0.13
  -1   7  12    0.84    0.13
   0  -7 -12    1.11    0.14
   0   7  12    1.03    0.14
  -1  -7 -12    0.18    0.08
   1   7  12    0.18    0.07
  -2  -7 -12    0.18    0.08
  -3  -7 -12    0.24    0.08
  -4  -7 -12    3.63    0.22
   4   7  12    3.34    0.22
  -5  -7 -12    0.67    0.12
   5   7  12    0.63    0.11
   5   7  12    0.58    0.12
  -6  -7 -12    0.16    0.10
   6   7  12    0.20    0.09
   6   7  12    0.24    0.09
  -7  -7 -12    0.54    0.13
   7   7  12    0.48    0.10
   7   7  12    0.78    0.14
  -8  -7 -12    0.27    0.12
   8   7  12    0.42    0.10
   8   7  12    0.65    0.13
  -2   8  12    0.65    0.14
  -1   8  12    3.00    0.21
   0  -8 -12    0.59    0.12
   0   8  12    0.52    0.10
  -1  -8 -12    2.90    0.20
   1   8  12    3.21    0.18
  -2  -8 -12    0.34    0.10
  -3  -8 -12    3.54    0.22
  -4  -8 -12    0.03    0.08
  -5  -8 -12    1.68    0.18
   5   8  12    1.78    0.19
   5   8  12    1.91    0.17
  -6  -8 -12    0.94    0.15
   6   8  12    1.14    0.16
   6   8  12    1.09    0.15
  -7  -8 -12    1.53    0.19
   7   8  12    1.62    0.17
   7   8  12    1.48    0.18
  -1   9  12    0.26    0.09
   0  -9 -12    0.34    0.11
   0   9  12    0.33    0.10
  -1  -9 -12    0.36    0.11
   1   9  12    0.30    0.08
  -2  -9 -12    0.32    0.10
  -3  -9 -12   -0.03    0.06
  -3  -9 -12   -0.01    0.08
  -4  -9 -12    0.81    0.14
  -4  -9 -12    0.84    0.13
  -5  -9 -12    1.41    0.17
  -5  -9 -12    1.61    0.18
   5   9  12    1.95    0.19
  -6  -9 -12    0.07    0.09
   6   9  12    0.02    0.09
   6   9  12    0.17    0.08
  -7  -9 -12    0.42    0.13
   7   9  12    0.32    0.11
   7   9  12    0.44    0.11
   0 -10 -12    0.24    0.11
   0  10  12    0.30    0.10
  -1 -10 -12   -0.11    0.08
   1  10  12    0.23    0.08
  -2 -10 -12    0.30    0.11
  -3 -10 -12    0.05    0.09
  -4 -10 -12    0.67    0.11
  -4 -10 -12    0.54    0.12
  -5 -10 -12    0.51    0.13
  -5 -10 -12    0.25    0.10
   5  10  12    0.67    0.13
  -6 -10 -12    1.51    0.19
  -6 -10 -12    1.77    0.19
   6  10  12    1.93    0.21
   6  10  12    2.30    0.19
   7  10  12    0.14    0.10
  -1 -11 -12    6.18    0.33
  -2 -11 -12    3.64    0.26
  -3 -11 -12    5.24    0.30
  -4 -11 -12    6.03    0.29
  -4 -11 -12    5.63    0.31
  -5 -11 -12    7.28    0.34
  -5 -11 -12    7.92    0.37
  -6 -11 -12    4.94    0.29
   6  11  12    4.75    0.27
   0   4 -13    0.05    0.10
   0  -4  13    0.20    0.10
  -1   4 -13    0.12    0.10
  -1   4 -13    0.15    0.09
   1  -4  13   -0.10    0.06
   2   3 -13    8.57    0.39
  -2  -3  13    7.83    0.37
   1   3 -13    3.87    0.27
   1   3 -13    3.90    0.23
  -1  -3  13    4.41    0.26
   0   3 -13    4.75    0.29
   0   3 -13    4.76    0.25
   0  -3  13    3.70    0.23
   0  -3  13    4.69    0.28
  -1   3 -13    9.90    0.38
  -1   3 -13    9.65    0.41
   1  -3  13   10.55    0.42
  -2   3 -13    2.14    0.19
  -2   3 -13    2.38    0.22
  -3   3 -13    4.88    0.27
   2   2 -13    0.95    0.16
  -2  -2  13    0.89    0.15
   1   2 -13    2.56    0.23
  -1  -2  13    2.60    0.20
   0   2 -13    0.55    0.13
   0   2 -13    0.29    0.09
   0  -2  13    0.51    0.11
  -1   2 -13    1.50    0.18
  -1   2 -13    1.33    0.16
  -2   2 -13    0.39    0.12
  -2   2 -13    0.42    0.11
  -3   2 -13    2.29    0.19
  -4   2 -13    0.31    0.11
   3   1 -13    0.18    0.11
   3   1 -13    0.58    0.13
  -3  -1  13    0.67    0.14
   2   1 -13    0.06    0.09
  -2  -1  13    0.05    0.07
   1   1 -13    1.47    0.18
  -1  -1  13    1.33    0.17
   0   1 -13   -0.09    0.07
   0  -1  13    0.06    0.06
  -1   1 -13    0.95    0.13
  -1   1 -13    1.31    0.17
   1  -1  13    1.16    0.14
  -2   1 -13    2.75    0.20
  -2   1 -13    2.68    0.22
  -3   1 -13    1.56    0.17
  -4   1 -13    2.06    0.20
  -5   1 -13    0.87    0.15
   3   0 -13   -0.02    0.10
   3   0 -13    0.04    0.08
  -3   0  13   -0.07    0.07
   2   0 -13   -0.01    0.09
  -2   0  13    0.15    0.08
   1   0 -13    0.11    0.09
  -1   0  13    0.21    0.09
   0   0 -13    0.17    0.10
   0   0  13    0.28    0.09
  -1   0 -13    0.00    0.07
   1   0  13    0.21    0.07
  -2   0 -13    0.29    0.10
   2   0  13    0.49    0.09
  -3   0 -13    0.24    0.09
   3   0  13    0.29    0.09
  -4   0 -13    0.45    0.10
  -4   0 -13    0.33    0.11
   4   0  13    0.37    0.09
  -5   0 -13    0.05    0.09
[truncated: 18,879 more chars]
