# Supplementary material for: Synthesis, crystal structure and Hirshfeld surface analysis of ethyl (E)-2-cyano-3-[5-(4-ethyl­phen­yl)isoxazol-3-yl]prop-2-enoate
Source: Acta Crystallogr E Crystallogr Commun. 2025 Aug 19;81(Pt 9):857–60. doi: 10.1107/S2056989025006875 (PMC12412699; doi:10.1107/S2056989025006875)
Supplement: Supplementary file 2 [file e-81-00857-Isup2.hkl]

data_I                                                                          
_shelx_title ' ZH4_LT in P-1'                                                   
_shelx_refln_list_code          4                                               
_shelx_F_calc_maximum      155.86                                               
_exptl_crystal_F_000       312.00                                               
_reflns_d_resolution_high  0.7109                                               
                                                                                
loop_                                                                           
 _space_group_symop_operation_xyz                                               
 'x, y, z'                                                                      
 '-x, -y, -z'                                                                   
                                                                                
_cell_length_a     7.2361                                                       
_cell_length_b    10.1537                                                       
_cell_length_c    11.1493                                                       
_cell_angle_alpha  73.098                                                       
_cell_angle_beta   76.611                                                       
_cell_angle_gamma  72.555                                                       
                                                                                
_shelx_F_squared_multiplier     1.000                                           
                                                                                
loop_                                                                           
 _refln_index_h                                                                 
 _refln_index_k                                                                 
 _refln_index_l                                                                 
 _refln_F_squared_calc                                                          
 _refln_F_squared_meas                                                          
 _refln_F_squared_sigma                                                         
 _refln_observed_status                                                         
   2   0   0      24290.89      24221.25       153.00 o                         
   3   0   0         94.70        141.59         1.45 o                         
   4   0   0       5857.20       5930.37        45.86 o                         
   5   0   0         69.19         67.83         1.04 o                         
   6   0   0        343.27        364.57         5.54 o                         
   7   0   0         25.94         30.87         1.21 o                         
   8   0   0         82.88         94.93         4.69 o                         
   9   0   0          5.60         12.33         2.71 o                         
  -9   1   0          1.03          1.23         1.73 o                         
  -8   1   0          1.51          0.56         0.72 o                         
  -7   1   0         19.88         18.28         2.84 o                         
  -6   1   0          9.76          9.10         0.84 o                         
  -5   1   0          1.96          1.62         0.48 o                         
  -4   1   0         29.36         40.32         1.10 o                         
  -3   1   0         40.75         32.94         0.60 o                         
  -2   1   0        719.32        674.36         5.53 o                         
  -1   1   0        549.17        453.25         3.24 o                         
   2   1   0       3054.18       3129.61        24.33 o                         
   3   1   0       1116.04       1009.41        20.47 o                         
   4   1   0        837.50       1052.28        15.35 o                         
   5   1   0        174.63        191.92         2.23 o                         
   6   1   0        744.90        748.08         7.11 o                         
   7   1   0         40.36         41.65         1.66 o                         
   8   1   0        222.79        187.79         3.88 o                         
   9   1   0          5.64          0.46         1.00 o                         
  -9   2   0          2.27          3.45         2.22 o                         
  -8   2   0         58.93         68.75         2.73 o                         
  -7   2   0          2.16          1.73         0.58 o                         
  -6   2   0        131.55        138.19         2.49 o                         
  -5   2   0          1.29          0.81         0.46 o                         
  -4   2   0         29.21         20.58         0.54 o                         
  -3   2   0        369.70        380.82         3.00 o                         
  -2   2   0          2.30          7.42         0.34 o                         
  -1   2   0        505.43        555.85         4.34 o                         
   0   2   0       1098.95       1182.16         9.31 o                         
   1   2   0       5019.01       5045.27        32.15 o                         
   2   2   0        267.59        281.74         1.93 o                         
   3   2   0        650.93        780.97         8.69 o                         
   5   2   0        547.92        577.29         9.50 o                         
   6   2   0          2.16          4.39         0.95 o                         
   7   2   0        116.96        116.87         3.26 o                         
   8   2   0         11.78         13.56         1.16 o                         
   9   2   0         94.95        103.89         5.92 o                         
  -8   3   0          6.70          7.40         2.22 o                         
  -7   3   0         84.11         83.97         2.16 o                         
  -6   3   0         55.13         52.92         1.61 o                         
  -5   3   0        196.64        186.38         3.03 o                         
  -4   3   0        103.82        112.22         1.87 o                         
  -3   3   0        599.75        601.27         5.53 o                         
  -2   3   0        179.01        210.16         2.16 o                         
  -1   3   0        322.70        358.11         3.30 o                         
   0   3   0        198.99        175.12         6.46 o                         
   1   3   0         54.24         66.70         0.80 o                         
   2   3   0         53.14         45.76         0.62 o                         
   3   3   0        426.15        383.65         3.35 o                         
   4   3   0         54.21         55.52         0.84 o                         
   6   3   0         54.06         62.41         1.94 o                         
   7   3   0          5.28          3.56         1.25 o                         
   8   3   0          2.30          2.22         0.74 o                         
   9   3   0          4.80          2.44         0.87 o                         
  -8   4   0          4.61          4.69         2.22 o                         
  -7   4   0          1.42          2.74         0.89 o                         
  -6   4   0          8.67          6.19         0.97 o                         
  -5   4   0         21.39         26.84         1.18 o                         
  -4   4   0          6.57          8.36         0.70 o                         
  -3   4   0         45.51         38.76         1.18 o                         
  -2   4   0         72.13         65.91         1.06 o                         
  -1   4   0         19.07         19.27         0.65 o                         
   0   4   0        404.05        486.42         5.33 o                         
   1   4   0         43.65         25.54         1.12 o                         
   2   4   0        402.92        403.67         3.37 o                         
   3   4   0        363.84        327.43         2.98 o                         
   4   4   0        269.87        280.62         2.92 o                         
   5   4   0         10.75          9.53         0.52 o                         
   6   4   0         76.63         87.22         4.69 o                         
   7   4   0         37.08         38.83         1.64 o                         
   8   4   0          9.61         13.38         1.15 o                         
   9   4   0          0.95          1.88         0.92 o                         
  -8   5   0          0.00          2.71         2.22 o                         
  -7   5   0          9.92          8.49         1.25 o                         
  -6   5   0         50.29         51.24         1.71 o                         
  -5   5   0         78.26         85.48         2.01 o                         
  -4   5   0        106.84        114.75         2.22 o                         
  -3   5   0        140.88        151.58         2.44 o                         
  -2   5   0        337.31        352.62         4.86 o                         
  -1   5   0        459.73        433.29         4.60 o                         
   0   5   0         16.98         30.89         0.92 o                         
   1   5   0         46.07         62.87         1.51 o                         
   2   5   0         78.61         98.43         1.43 o                         
   3   5   0        108.53         92.88         1.17 o                         
   4   5   0        289.69        283.28         2.77 o                         
   5   5   0         26.14         25.56         0.75 o                         
   6   5   0         86.02         81.83         1.88 o                         
   7   5   0          0.50          0.88         0.60 o                         
   8   5   0         39.41         36.75         1.67 o                         
   9   5   0         16.83         11.85         1.41 o                         
  -7   6   0          0.24         -0.72         0.72 o                         
  -6   6   0          6.55          6.57         1.07 o                         
  -5   6   0          0.84         -0.31         0.54 o                         
  -4   6   0         18.27         19.19         1.15 o                         
  -3   6   0          0.10          0.00         0.42 o                         
  -2   6   0          2.96          2.10         0.73 o                         
  -1   6   0         20.12         31.59         1.52 o                         
   0   6   0        123.07        130.91         2.20 o                         
   1   6   0         96.13         87.33         2.51 o                         
   2   6   0         12.05         20.62         0.95 o                         
   3   6   0         61.86         68.40         1.24 o                         
   4   6   0        190.24        181.95         2.03 o                         
   5   6   0          9.72         10.28         0.78 o                         
   6   6   0         11.77         14.16         1.00 o                         
   7   6   0          0.01          0.72         0.42 o                         
   8   6   0         37.67         40.18         2.84 o                         
   9   6   0          1.60          0.99         1.73 o                         
  -6   7   0         22.97         22.14         1.73 o                         
  -5   7   0          0.16          0.45         1.08 o                         
  -4   7   0         86.33         82.99         2.13 o                         
  -3   7   0         13.53         14.77         1.72 o                         
  -2   7   0         38.55         43.29         2.35 o                         
  -1   7   0          8.69          9.05         0.91 o                         
   0   7   0         24.42         29.91         1.37 o                         
   1   7   0         12.89         10.58         0.94 o                         
   2   7   0         42.99         34.28         1.22 o                         
   3   7   0          0.07          0.80         0.45 o                         
   4   7   0          3.49          4.12         0.39 o                         
   5   7   0         20.05         19.21         1.03 o                         
   6   7   0         37.79         36.69         1.78 o                         
   7   7   0         36.73         39.10         1.97 o                         
   8   7   0          5.29          6.91         2.22 o                         
   9   7   0         25.83         35.76         3.95 o                         
  -6   8   0          0.33         -0.04         0.91 o                         
  -5   8   0          1.64          3.74         1.92 o                         
  -4   8   0          0.45          0.28         0.74 o                         
  -3   8   0         25.15         27.60         2.47 o                         
  -2   8   0          7.48          7.10         1.30 o                         
  -1   8   0          1.40          0.61         0.60 o                         
   0   8   0          1.09          2.11         0.68 o                         
   1   8   0          3.28          3.24         0.67 o                         
   2   8   0          1.39          0.20         0.86 o                         
   3   8   0          0.57          0.55         0.61 o                         
   4   8   0          0.91          0.11         0.65 o                         
   5   8   0         17.30         17.91         1.32 o                         
   6   8   0         24.32         25.31         1.78 o                         
   7   8   0          3.23          3.12         1.00 o                         
   8   8   0          8.86          9.62         2.47 o                         
   9   8   0          6.47          5.19         2.10 o                         
  -5   9   0          0.69          1.32         1.03 o                         
  -4   9   0         46.13         47.76         3.31 o                         
  -3   9   0          3.86          2.07         1.30 o                         
  -2   9   0         74.03         75.92         3.40 o                         
  -1   9   0          8.54          7.91         3.33 o                         
   0   9   0         44.67         39.21         1.80 o                         
   1   9   0         20.79         13.89         1.07 o                         
   2   9   0         30.07         25.14         2.00 o                         
   3   9   0         40.07         30.60         1.71 o                         
   4   9   0          2.32          2.13         0.89 o                         
   5   9   0         55.93         49.47         2.58 o                         
   6   9   0          0.02         -0.62         0.84 o                         
   7   9   0         18.11         18.84         1.72 o                         
   8   9   0          6.17          8.39         2.47 o                         
  -4  10   0         15.31         17.39         2.44 o                         
  -3  10   0         15.84         18.12         3.82 o                         
  -2  10   0         35.69         26.50         2.42 o                         
  -1  10   0         60.70         56.46         4.56 o                         
   0  10   0         52.35         43.48         1.90 o                         
   1  10   0          2.89          2.37         0.72 o                         
   2  10   0         97.90         92.42         2.56 o                         
   3  10   0         10.74          9.45         1.23 o                         
   4  10   0        122.86        120.17         4.17 o                         
   5  10   0          5.01          6.14         1.12 o                         
   6  10   0         61.15         60.88         2.45 o                         
   7  10   0          0.31          1.46         1.00 o                         
   8  10   0         13.25         15.59         1.51 o                         
  -3  11   0          0.48         -1.30         1.30 o                         
  -2  11   0          8.09          8.81         2.00 o                         
  -1  11   0         24.34         23.92         3.21 o                         
   0  11   0          4.09          4.85         1.27 o                         
   1  11   0          0.62         -0.66         0.66 o                         
   2  11   0         18.35         19.37         1.38 o                         
   3  11   0          0.02         -0.57         0.57 o                         
   4  11   0         66.87         67.35         2.61 o                         
   5  11   0         27.56         27.01         2.12 o                         
   6  11   0         43.17         39.15         2.41 o                         
   7  11   0          0.80         -0.82         0.82 o                         
  -2  12   0          0.38         -1.73         1.97 o                         
  -1  12   0          7.28         11.86         2.00 o                         
   0  12   0          0.61         -0.34         1.30 o                         
   1  12   0          3.68          4.77         1.19 o                         
   2  12   0         22.89         25.64         1.94 o                         
   3  12   0          1.55          3.08         1.40 o                         
   4  12   0          8.38         10.22         1.57 o                         
   5  12   0          0.50         -0.18         1.00 o                         
   6  12   0         23.17         25.19         2.05 o                         
   0  13   0          0.04          1.97         1.97 o                         
   1  13   0          7.71          6.38         1.82 o                         
   2  13   0          6.33          7.73         1.37 o                         
   3  13   0         10.80         10.50         2.00 o                         
   4  13   0          5.13          6.72         1.70 o                         
   5  13   0          2.01          1.06         1.19 o                         
  -4 -13   1         25.77         31.39         3.21 o                         
  -3 -13   1          0.85          0.68         1.47 o                         
  -2 -13   1         23.39         21.07         2.02 o                         
  -1 -13   1          0.18         -1.11         2.34 o                         
  -6 -12   1         13.66         13.30         2.21 o                         
  -5 -12   1         81.93         81.44         3.17 o                         
  -4 -12   1         73.30         82.14         3.18 o                         
  -3 -12   1         31.70         37.73         2.95 o                         
  -2 -12   1         70.18         71.73         5.06 o                         
  -1 -12   1         11.56         17.28         1.79 o                         
   0 -12   1         57.63         65.26         2.93 o                         
   1 -12   1          0.20          1.73         1.97 o                         
   2 -12   1          6.44         10.85         2.96 o                         
  -7 -11   1          1.56          1.51         1.21 o                         
  -6 -11   1          0.24         -1.06         1.32 o                         
  -5 -11   1          2.34          4.20         1.19 o                         
  -4 -11   1          9.22         13.69         1.55 o                         
  -3 -11   1          0.47          0.34         0.94 o                         
  -2 -11   1          3.43          3.60         1.07 o                         
  -1 -11   1          1.94          2.58         0.83 o                         
   0 -11   1          5.15          3.34         1.47 o                         
   1 -11   1          5.23          5.86         2.59 o                         
   2 -11   1          0.98          1.23         2.22 o                         
   3 -11   1          9.94         13.05         2.42 o                         
  -8 -10   1         12.67          8.37         1.46 o                         
  -7 -10   1          4.42          6.11         1.82 o                         
  -6 -10   1          0.51          0.33         1.07 o                         
  -5 -10   1          3.31          2.90         1.18 o                         
  -4 -10   1         54.89         61.34         2.51 o                         
  -3 -10   1        106.62         97.52         3.04 o                         
  -2 -10   1        166.35        161.01         4.70 o                         
  -1 -10   1         37.07         29.98         1.60 o                         
   0 -10   1        200.71        192.65         4.13 o                         
   1 -10   1         58.82         55.98         3.12 o                         
   2 -10   1        173.37        166.22         7.40 o                         
   3 -10   1          0.64          1.00         1.36 o                         
   4 -10   1        103.15         99.05         4.52 o                         
  -8  -9   1          2.09          4.93         2.22 o                         
  -7  -9   1         11.67          8.80         1.36 o                         
  -6  -9   1         33.75         30.36         1.85 o                         
  -5  -9   1         30.10         33.77         1.95 o                         
  -4  -9   1         73.03         65.77         2.52 o                         
  -3  -9   1          2.95          1.07         0.74 o                         
  -2  -9   1        162.25        140.37         4.00 o                         
  -1  -9   1         20.19         16.49         1.17 o                         
   0  -9   1         28.92         24.68         1.52 o                         
   1  -9   1          1.08          0.02         1.36 o                         
   2  -9   1          1.81          1.48         1.73 o                         
   3  -9   1         24.37         22.28         2.71 o                         
   4  -9   1          5.84          8.63         2.22 o                         
   5  -9   1          1.57          0.66         0.99 o                         
  -8  -8   1         12.14          6.91         2.22 o                         
  -7  -8   1          4.64          2.60         2.47 o                         
  -6  -8   1         32.46         35.79         2.13 o                         
  -5  -8   1         10.06         11.86         1.23 o                         
  -4  -8   1          6.13          4.80         0.89 o                         
  -3  -8   1         10.29          7.25         1.04 o                         
  -2  -8   1          8.71          8.84         1.30 o                         
  -1  -8   1          1.95          1.37         0.95 o                         
   0  -8   1         18.87         20.66         1.37 o                         
   1  -8   1          7.30          7.41         1.40 o                         
   2  -8   1          2.88          0.49         1.73 o                         
   3  -8   1          3.94          5.28         1.47 o                         
   4  -8   1          0.87          1.89         1.07 o                         
   5  -8   1          0.72          0.56         0.89 o                         
   6  -8   1          5.75          7.69         1.30 o                         
  -9  -7   1         44.45         42.42         4.44 o                         
  -8  -7   1          0.15          1.97         1.97 o                         
  -7  -7   1         75.29         79.89         2.65 o                         
  -6  -7   1         16.76         16.03         1.41 o                         
  -5  -7   1         25.28         24.89         1.86 o                         
  -4  -7   1         95.71         94.49         1.70 o                         
  -3  -7   1          8.16          5.59         0.50 o                         
  -2  -7   1         57.03         57.68         1.60 o                         
  -1  -7   1          3.27          4.56         1.23 o                         
   0  -7   1         53.31         51.60         1.78 o                         
   1  -7   1          4.12          4.36         1.03 o                         
   2  -7   1         15.35         16.62         1.24 o                         
   3  -7   1          2.63          2.22         1.12 o                         
   4  -7   1         41.55         46.70         1.89 o                         
   5  -7   1         13.91         11.05         1.19 o                         
   6  -7   1         13.71         11.92         1.37 o                         
  -9  -6   1         16.80         17.76         2.96 o                         
  -8  -6   1          0.47          3.21         1.73 o                         
  -7  -6   1          3.91          3.74         1.17 o                         
  -6  -6   1         15.56         15.18         1.08 o                         
  -5  -6   1         23.31         22.57         0.99 o                         
  -4  -6   1          9.81         11.78         0.64 o                         
  -3  -6   1          9.59         10.09         0.59 o                         
  -2  -6   1         23.98         29.70         1.10 o                         
  -1  -6   1        248.50        237.62         3.89 o                         
   0  -6   1        298.17        291.18         4.50 o                         
   1  -6   1        153.44        141.13         2.35 o                         
   2  -6   1         70.52         64.89         1.62 o                         
   3  -6   1        136.11        145.81         3.31 o                         
   4  -6   1         48.78         46.64         1.58 o                         
   5  -6   1         46.60         47.26         1.73 o                         
   6  -6   1          0.34         -0.31         0.74 o                         
   7  -6   1         20.41         21.97         1.74 o                         
  -9  -5   1         26.57         23.73         5.43 o                         
  -8  -5   1          7.75          9.95         1.38 o                         
  -7  -5   1         77.37         69.88         1.59 o                         
  -6  -5   1         73.70         81.31         1.94 o                         
  -5  -5   1         54.52         57.77         1.61 o                         
  -4  -5   1        215.14        245.50         2.80 o                         
  -3  -5   1         64.10         75.71         1.11 o                         
  -2  -5   1        973.04       1051.69         9.67 o                         
  -1  -5   1          0.31          2.32         0.55 o                         
   0  -5   1        614.57        719.94         7.63 o                         
   1  -5   1         64.76         72.90         1.36 o                         
   2  -5   1        357.22        370.55         5.17 o                         
   3  -5   1        210.79        207.60         2.51 o                         
   4  -5   1          3.56          4.03         0.57 o                         
   5  -5   1        172.67        183.15         2.92 o                         
   6  -5   1          7.13          7.97         0.99 o                         
   7  -5   1         70.37         79.85         2.70 o                         
   8  -5   1          3.11          3.72         1.12 o                         
  -9  -4   1         29.48         35.87         2.79 o                         
  -8  -4   1          1.88         -0.48         1.00 o                         
  -7  -4   1          0.75          0.49         0.63 o                         
  -6  -4   1         15.97         19.34         1.53 o                         
  -5  -4   1         21.90         21.04         0.89 o                         
  -4  -4   1          8.65         10.86         0.56 o                         
  -3  -4   1        105.03         95.38         1.19 o                         
  -2  -4   1          4.89          3.72         0.28 o                         
  -1  -4   1         40.97         34.19         0.65 o                         
   0  -4   1         15.21         23.90         0.72 o                         
   1  -4   1        167.97        141.67         2.07 o                         
   2  -4   1          4.07         15.60         0.84 o                         
   3  -4   1          9.60          7.04         0.58 o                         
   4  -4   1         64.55         69.51         1.47 o                         
   5  -4   1          4.33          4.03         0.62 o                         
   6  -4   1         29.86         26.83         1.41 o                         
   7  -4   1          8.26         14.08         1.45 o                         
   8  -4   1         10.17         11.83         1.34 o                         
  -9  -3   1          9.98          5.78         1.65 o                         
  -8  -3   1         47.43         60.81         1.75 o                         
  -7  -3   1         15.29         15.18         0.98 o                         
  -6  -3   1        208.70        209.33         3.84 o                         
  -5  -3   1         82.44         69.78         1.11 o                         
  -4  -3   1        170.82        193.04         2.45 o                         
  -3  -3   1        215.63        213.86         2.11 o                         
  -2  -3   1        249.74        254.38         2.08 o                         
  -1  -3   1       2177.22       2060.42        13.23 o                         
   0  -3   1          0.04          7.04         0.64 o                         
   1  -3   1        121.30        167.84         2.19 o                         
   2  -3   1          7.15         13.79         0.66 o                         
   3  -3   1         77.87         55.67         0.99 o                         
   4  -3   1         20.45         15.28         0.62 o                         
   5  -3   1         67.28         72.77         1.33 o                         
   6  -3   1          0.46          0.27         0.54 o                         
   7  -3   1          2.54          0.36         1.17 o                         
   8  -3   1          7.37          3.72         0.89 o                         
  -9  -2   1         11.90          8.39         2.71 o                         
  -8  -2   1         92.89         79.31         5.05 o                         
  -7  -2   1          9.16          5.86         0.79 o                         
  -6  -2   1         27.93         36.43         1.50 o                         
  -5  -2   1          7.59          8.60         0.46 o                         
  -4  -2   1        337.53        367.80         4.07 o                         
  -3  -2   1         89.36        100.27         1.27 o                         
  -1  -2   1        588.72        535.46         3.64 o                         
   0  -2   1        559.61        544.41         3.92 o                         
   1  -2   1        839.62        966.36        13.78 o                         
   2  -2   1        174.69        115.27         1.49 o                         
   3  -2   1        167.54        139.98         1.54 o                         
   4  -2   1          5.90          6.91         0.42 o                         
   5  -2   1          3.39          2.57         0.46 o                         
   6  -2   1          0.01          0.16         0.38 o                         
   7  -2   1          3.34          1.43         0.58 o                         
   8  -2   1         15.47         25.50         1.47 o                         
   9  -2   1          6.77          6.17         2.47 o                         
  -9  -1   1         15.43         21.21         3.70 o                         
  -8  -1   1          1.46          6.32         1.07 o                         
  -7  -1   1         24.42         31.22         0.91 o                         
  -6  -1   1         28.43         31.32         1.48 o                         
  -5  -1   1         23.76         23.33         0.72 o                         
  -4  -1   1        124.62        156.04         2.19 o                         
  -3  -1   1        147.93        150.44         2.08 o                         
  -2  -1   1       2482.90       2701.39        20.97 o                         
  -1  -1   1        257.03        243.79         2.09 o                         
   1  -1   1       1630.46       1587.35        10.77 o                         
   2  -1   1       7728.29       7498.04        50.52 o                         
   3  -1   1        408.37        378.90         2.91 o                         
   4  -1   1       1792.40       1907.59        14.12 o                         
   5  -1   1        254.60        249.52         2.44 o                         
   6  -1   1        677.03        692.78         6.25 o                         
   7  -1   1         41.37         44.47         1.37 o                         
   8  -1   1         89.22         80.35         5.30 o                         
   9  -1   1         42.18         51.30         4.44 o                         
  -9   0   1          0.20          0.25         2.22 o                         
  -8   0   1         87.57         99.21         2.95 o                         
  -7   0   1          0.10          1.50         0.49 o                         
  -6   0   1        103.83         95.62         1.96 o                         
  -5   0   1         35.40         37.35         0.90 o                         
  -4   0   1        599.65        547.35         5.81 o                         
  -3   0   1         98.11         78.42         1.07 o                         
  -2   0   1         90.64         70.48         0.79 o                         
  -1   0   1        718.68        710.10         9.93 o                         
   2   0   1       7808.07       7971.72        76.22 o                         
   3   0   1        131.18        111.95         1.15 o                         
   4   0   1       2467.43       2677.35        21.07 o                         
   5   0   1         19.42         26.62         0.70 o                         
   6   0   1       1160.08       1135.39         9.61 o                         
   7   0   1         65.59         62.48         1.87 o                         
   8   0   1        319.41        306.75         6.89 o                         
   9   0   1         39.86         33.54         3.70 o                         
  -9   1   1          0.05          4.93         2.47 o                         
  -8   1   1          9.76         11.14         2.10 o                         
  -7   1   1          0.04          1.23         0.65 o                         
  -6   1   1         14.15         12.70         1.25 o                         
  -5   1   1          3.59          4.32         0.54 o                         
  -4   1   1        194.30        164.16         1.83 o                         
  -3   1   1          7.99          2.91         0.27 o                         
  -2   1   1        251.96        225.23         2.11 o                         
  -1   1   1         15.11          3.99         0.30 o                         
   2   1   1       5540.46       5428.00        34.34 o                         
   3   1   1        396.17        384.88         4.07 o                         
   4   1   1        781.38        828.45         7.43 o                         
   5   1   1        221.75        215.60         2.17 o                         
   6   1   1        391.36        363.04         3.45 o                         
   7   1   1        110.54        120.28         2.42 o                         
   8   1   1          3.49          5.32         1.40 o                         
   9   1   1         37.76         45.62         3.95 o                         
  -9   2   1          9.63         15.29         3.45 o                         
  -8   2   1          0.16         -1.06         1.12 o                         
  -7   2   1          3.66          7.38         0.94 o                         
  -6   2   1          9.20         16.53         1.57 o                         
  -5   2   1         22.67         21.99         1.11 o                         
  -4   2   1         80.46         93.44         1.16 o                         
  -3   2   1         28.19         17.39         0.42 o                         
  -2   2   1        272.21        229.39         2.21 o                         
  -1   2   1       1430.61       1337.04         9.85 o                         
   2   2   1          1.49          2.92         0.24 o                         
   3   2   1        792.87        777.94         8.90 o                         
   4   2   1        164.63        187.92         5.67 o                         
   5   2   1          1.43          3.88         0.87 o                         
   6   2   1        139.82        155.55         4.93 o                         
   7   2   1          3.37          2.96         0.80 o                         
   8   2   1        134.04        122.62         2.68 o                         
   9   2   1          0.18          2.84         1.22 o                         
  -8   3   1         24.44         15.45         1.72 o                         
  -7   3   1         27.71         27.84         3.08 o                         
  -6   3   1         80.48         81.89         1.99 o                         
  -5   3   1         39.18         43.56         1.37 o                         
  -4   3   1         61.43         69.93         1.23 o                         
  -3   3   1        492.99        475.87         4.09 o                         
  -2   3   1         22.75         14.08         0.91 o                         
  -1   3   1        265.95        311.65         3.18 o                         
   0   3   1        143.62        115.76         3.30 o                         
   1   3   1       1264.96       1234.47         9.15 o                         
   2   3   1        137.95        184.92         1.80 o                         
   3   3   1         72.14         60.66         0.79 o                         
   4   3   1         16.26         21.38         0.51 o                         
   5   3   1          4.73          8.14         1.48 o                         
   6   3   1          1.10          1.62         0.99 o                         
   7   3   1        116.98        117.31         3.66 o                         
   8   3   1          0.94          1.00         0.89 o                         
   9   3   1         21.67         14.55         1.27 o                         
  10   3   1          1.15          1.97         3.45 o                         
  -8   4   1          0.13          1.90         1.12 o                         
  -7   4   1          0.34          0.25         1.36 o                         
  -6   4   1          0.23         -0.78         0.78 o                         
  -5   4   1         15.99         17.18         0.99 o                         
  -4   4   1        122.24        117.04         2.10 o                         
  -3   4   1        136.40        152.94         2.28 o                         
  -2   4   1        269.88        300.35         3.48 o                         
  -1   4   1       1113.03       1223.63        12.23 o                         
   0   4   1       1691.17       1706.02        14.93 o                         
   1   4   1       1571.51       1618.69        15.94 o                         
   2   4   1        442.21        474.01         4.61 o                         
   3   4   1        645.52        677.39         5.22 o                         
   4   4   1         56.73         53.04         0.97 o                         
   5   4   1         56.39         59.92         0.98 o                         
   6   4   1         50.70         54.72         2.42 o                         
   7   4   1          3.70          9.50         1.66 o                         
   8   4   1         46.98         54.77         1.72 o                         
   9   4   1          1.62          0.26         0.66 o                         
  10   4   1         32.10         39.80         3.05 o                         
  -7   5   1         28.49         26.69         2.73 o                         
  -6   5   1         11.97         16.49         1.11 o                         
  -5   5   1         50.07         53.26         1.64 o                         
  -4   5   1          0.71          1.40         0.55 o                         
  -3   5   1        168.35        179.59         2.68 o                         
  -2   5   1        132.77        144.88         3.75 o                         
  -1   5   1        213.46        241.95         3.48 o                         
   0   5   1        332.95        332.37         3.60 o                         
   1   5   1        968.91       1067.99        12.60 o                         
   2   5   1        556.50        623.22         6.78 o                         
   3   5   1        520.25        591.34         5.71 o                         
   4   5   1        115.21        126.67         1.50 o                         
   5   5   1        534.15        562.13         5.42 o                         
   6   5   1         66.86         68.88         1.49 o                         
   7   5   1         88.82         91.11         2.63 o                         
   8   5   1          7.96         10.91         1.14 o                         
   9   5   1         42.24         41.92         2.23 o                         
  -7   6   1          5.22          5.09         1.06 o                         
  -6   6   1          2.60          0.20         0.79 o                         
  -5   6   1          1.33          0.90         0.77 o                         
  -4   6   1         94.75         96.97         2.13 o                         
  -3   6   1         16.62         16.39         1.03 o                         
  -2   6   1        141.75        161.29         3.27 o                         
  -1   6   1         39.20         41.89         1.28 o                         
   0   6   1        561.34        580.85         6.52 o                         
   1   6   1          3.18          1.52         0.36 o                         
   2   6   1        137.53        176.64         2.68 o                         
   3   6   1         78.76         81.97         1.69 o                         
   4   6   1         67.04         68.13         1.11 o                         
   5   6   1         83.59         87.05         1.87 o                         
   6   6   1          4.82          4.60         0.67 o                         
   7   6   1        120.59        121.54         2.26 o                         
   8   6   1          1.83          2.34         0.83 o                         
   9   6   1         54.09         53.51         3.58 o                         
  -6   7   1          9.38         12.59         1.39 o                         
  -5   7   1         13.67         10.37         1.19 o                         
  -4   7   1         10.01         10.98         1.00 o                         
  -3   7   1         76.13         80.28         2.51 o                         
  -2   7   1        150.59        142.50         3.35 o                         
  -1   7   1         91.29        106.85         2.31 o                         
   0   7   1         62.11         68.56         1.81 o                         
   1   7   1         14.35         12.27         0.84 o                         
   2   7   1        340.82        344.94         7.40 o                         
   3   7   1         12.49          8.64         0.72 o                         
   4   7   1         46.14         61.55         1.87 o                         
   5   7   1          8.46          7.19         0.71 o                         
   6   7   1        135.66        146.73         3.10 o                         
   7   7   1          0.64          0.07         0.56 o                         
   8   7   1          8.16          8.49         2.22 o                         
   9   7   1         13.72         14.70         2.00 o                         
  -6   8   1          4.22          2.61         1.28 o                         
  -5   8   1          1.11          2.71         0.97 o                         
  -4   8   1          0.22          0.33         0.68 o                         
  -3   8   1          5.54          6.56         1.31 o                         
  -2   8   1         20.12         19.93         1.89 o                         
  -1   8   1         21.81         25.45         1.17 o                         
   0   8   1          9.90         11.96         1.04 o                         
   1   8   1          0.42          1.91         0.64 o                         
   2   8   1          2.61          1.76         0.75 o                         
   3   8   1         38.89         38.46         1.61 o                         
   4   8   1         21.25         18.63         1.32 o                         
   5   8   1          1.45          1.75         0.68 o                         
   6   8   1          3.10          3.11         0.87 o                         
   7   8   1          0.30         -0.22         0.58 o                         
   8   8   1         12.18         11.00         1.72 o                         
   9   8   1         10.32         12.33         2.96 o                         
  -5   9   1         42.77         38.47         2.21 o                         
  -4   9   1         32.08         31.69         2.79 o                         
  -3   9   1         70.59         73.04         4.06 o                         
  -2   9   1        129.58        127.16         4.56 o                         
  -1   9   1         12.18         13.72         1.57 o                         
   0   9   1        246.15        239.81         4.27 o                         
   1   9   1         70.46         71.44         1.90 o                         
   2   9   1        234.15        205.48         3.37 o                         
   3   9   1          0.07          1.48         0.71 o                         
   4   9   1        150.40        129.99         3.32 o                         
   5   9   1          2.26          2.31         0.80 o                         
   6   9   1         60.62         57.87         2.16 o                         
   7   9   1         28.43         32.02         1.78 o                         
   8   9   1         25.07         26.14         1.92 o                         
   9   9   1          7.03          8.14         2.71 o                         
  -4  10   1         10.25         12.82         2.09 o                         
  -3  10   1         87.65         86.16         4.32 o                         
  -2  10   1          3.04          3.70         1.30 o                         
  -1  10   1         72.27         59.31         2.96 o                         
   0  10   1         13.65         15.82         1.91 o                         
   1  10   1         47.84         39.51         1.57 o                         
   2  10   1          3.53          4.64         0.87 o                         
   3  10   1         24.36         19.49         1.20 o                         
   4  10   1         25.22         29.43         4.03 o                         
   5  10   1         24.02         23.05         1.73 o                         
   6  10   1         20.85         19.14         1.55 o                         
   7  10   1         23.86         25.06         1.81 o                         
   8  10   1         13.23         12.25         1.97 o                         
  -3  11   1         21.26         22.42         2.52 o                         
  -2  11   1         83.87         79.60         3.65 o                         
  -1  11   1         10.20         10.25         1.47 o                         
   0  11   1         91.77         88.30         2.98 o                         
   1  11   1          9.18         10.06         1.09 o                         
   2  11   1         64.69         60.57         2.85 o                         
   3  11   1          4.36          5.50         1.09 o                         
   4  11   1          0.83          0.35         0.87 o                         
   5  11   1         13.12         14.96         1.47 o                         
   6  11   1          9.33          8.80         1.32 o                         
   7  11   1          0.09          0.28         0.91 o                         
  -2  12   1          0.72          0.47         1.18 o                         
  -1  12   1          1.04          0.00         1.22 o                         
   0  12   1          5.36          6.10         3.08 o                         
   1  12   1         14.70         15.85         2.96 o                         
   2  12   1          0.67          0.89         1.30 o                         
   3  12   1          9.17          9.00         1.37 o                         
   4  12   1          5.93          4.45         1.18 o                         
   5  12   1          5.21          5.84         1.28 o                         
   6  12   1          1.27          1.58         1.04 o                         
   7  12   1          0.42          0.25         2.47 o                         
   0  13   1          4.02          7.89         2.47 o                         
   1  13   1          0.14         -1.04         1.30 o                         
   2  13   1          1.24          3.82         1.57 o                         
   3  13   1          2.66          3.14         1.23 o                         
   4  13   1         49.33         52.33         2.80 o                         
   5  13   1          2.36          1.57         1.16 o                         
  -2 -13   2          0.06          1.92         2.47 o                         
  -5 -12   2         31.37         29.00         2.23 o                         
  -4 -12   2          1.47          0.55         1.32 o                         
  -3 -12   2         95.16        102.66         6.54 o                         
  -2 -12   2          0.29          0.96         1.15 o                         
  -1 -12   2         41.16         38.30         2.12 o                         
   0 -12   2          0.24          1.51         1.15 o                         
   1 -12   2         37.66         38.38         3.30 o                         
  -6 -11   2         20.65         18.89         1.88 o                         
  -5 -11   2         19.12         16.10         1.75 o                         
  -4 -11   2          0.10         -0.36         0.87 o                         
  -3 -11   2         53.42         57.43         3.09 o                         
  -2 -11   2         62.81         69.58         5.06 o                         
  -1 -11   2         16.16         17.84         1.74 o                         
   0 -11   2        144.67        153.50         6.29 o                         
   1 -11   2         12.49         19.61         2.47 o                         
   2 -11   2        143.46        143.29         7.40 o                         
   3 -11   2          0.11          1.48         2.47 o                         
  -7 -10   2          0.01         -0.23         2.22 o                         
  -6 -10   2          9.30         13.97         1.55 o                         
  -5 -10   2          0.90         -0.66         0.83 o                         
  -4 -10   2          0.51         -0.85         0.85 o                         
  -3 -10   2          0.03         -0.75         0.75 o                         
  -2 -10   2          1.35          0.04         1.05 o                         
  -1 -10   2          9.62          5.97         1.09 o                         
   0 -10   2          3.25          1.50         0.98 o                         
   1 -10   2          1.42          1.73         1.73 o                         
   2 -10   2          3.11          4.44         2.22 o                         
   3 -10   2          1.74          3.21         2.22 o                         
   4 -10   2         20.32         20.69         2.70 o                         
  -8  -9   2        155.47        161.29         7.89 o                         
  -7  -9   2          1.22          0.35         1.36 o                         
  -6  -9   2        215.00        214.42         4.70 o                         
  -5  -9   2          6.87          7.97         1.16 o                         
  -4  -9   2        111.40        111.78         3.17 o                         
  -3  -9   2          2.18          0.57         0.78 o                         
  -2  -9   2          2.33          3.95         1.22 o                         
  -1  -9   2         66.04         62.64         2.84 o                         
   0  -9   2         27.97         24.09         1.60 o                         
   1  -9   2         19.29         18.16         1.44 o                         
   2  -9   2         66.92         57.80         6.66 o                         
   3  -9   2         40.36         41.19         4.44 o                         
   4  -9   2         38.60         39.71         3.19 o                         
   5  -9   2          2.59          1.00         1.14 o                         
  -8  -8   2          0.25          1.48         2.22 o                         
  -7  -8   2        262.83        277.60         6.28 o                         
  -6  -8   2          0.18          0.14         1.60 o                         
  -5  -8   2        490.41        471.52         7.47 o                         
  -4  -8   2        102.31        110.16         3.03 o                         
  -3  -8   2        630.27        615.71         8.87 o                         
  -2  -8   2         86.90        100.06         3.40 o                         
  -1  -8   2        393.82        389.88         7.57 o                         
   0  -8   2        207.36        205.59         4.05 o                         
   1  -8   2        132.14        133.52         3.12 o                         
   2  -8   2         27.03         23.92         3.21 o                         
   3  -8   2         10.06         11.34         2.71 o                         
   4  -8   2         20.40         17.64         4.07 o                         
   5  -8   2          3.93          4.07         1.10 o                         
   6  -8   2          0.64          0.69         0.98 o                         
  -8  -7   2        155.54        174.11         7.65 o                         
  -7  -7   2        183.74        178.63         4.50 o                         
  -6  -7   2        185.61        176.25         7.52 o                         
  -5  -7   2        319.10        308.98         4.95 o                         
  -4  -7   2        407.39        391.44         4.53 o                         
  -3  -7   2        248.12        234.75         3.09 o                         
  -2  -7   2         94.68         90.62         2.05 o                         
  -1  -7   2        226.28        198.75         6.41 o                         
   0  -7   2         91.63         82.01         2.00 o                         
   1  -7   2        212.97        205.00         3.27 o                         
   2  -7   2         24.40         27.00         1.29 o                         
   3  -7   2        164.24        170.90         4.67 o                         
   4  -7   2          4.29          3.62         0.77 o                         
   5  -7   2         86.12         88.18         2.69 o                         
   6  -7   2         32.85         36.72         2.59 o                         
  -9  -6   2          3.10          0.49         2.22 o                         
  -8  -6   2          0.14         -0.49         1.97 o                         
  -7  -6   2          0.05          1.67         0.65 o                         
  -6  -6   2         22.03         25.12         1.64 o                         
  -5  -6   2         61.99         63.40         1.64 o                         
  -4  -6   2        168.69        152.20         2.37 o                         
  -3  -6   2          0.70          1.92         0.41 o                         
  -2  -6   2        337.24        278.82         3.33 o                         
  -1  -6   2         29.36         27.59         0.88 o                         
   0  -6   2        155.39        142.97         2.33 o                         
   1  -6   2         59.17         62.37         1.70 o                         
   2  -6   2         31.05         26.26         1.22 o                         
   3  -6   2         63.94         60.35         6.29 o                         
   4  -6   2          2.21          2.66         0.67 o                         
   5  -6   2        149.35        153.31         2.71 o                         
   6  -6   2          6.05         11.86         1.27 o                         
   7  -6   2         95.82         88.87         3.33 o                         
  -9  -5   2         15.77         28.85         3.95 o                         
  -8  -5   2         29.86         25.45         2.27 o                         
  -7  -5   2        110.86        127.11         2.76 o                         
  -6  -5   2         10.50          9.12         0.75 o                         
  -5  -5   2        158.59        155.36         3.00 o                         
  -4  -5   2         11.44         13.19         0.63 o                         
  -3  -5   2        716.69        709.74         5.83 o                         
  -2  -5   2         89.90         87.50         1.38 o                         
  -1  -5   2        499.97        548.04         5.35 o                         
   0  -5   2        178.56        209.18         2.87 o                         
   1  -5   2        568.72        572.43         6.42 o                         
   2  -5   2         11.05         15.92         0.93 o                         
   3  -5   2         33.08         29.38         0.98 o                         
   4  -5   2          3.99          4.65         0.70 o                         
   5  -5   2          4.73          4.85         0.69 o                         
   6  -5   2         10.38         10.02         1.09 o                         
   7  -5   2         14.69         14.72         1.55 o                         
  -9  -4   2          2.07         -0.74         1.22 o                         
  -8  -4   2         33.71         40.76         3.56 o                         
  -7  -4   2          8.05          3.88         0.56 o                         
  -6  -4   2          4.58          8.04         0.66 o                         
  -5  -4   2          9.74         11.91         1.76 o                         
  -4  -4   2        107.88        103.13         1.83 o                         
  -3  -4   2         34.93         42.19         0.74 o                         
  -2  -4   2        102.42        114.87         1.75 o                         
  -1  -4   2        364.98        396.81         3.67 o                         
   0  -4   2         33.12         44.08         1.09 o                         
   1  -4   2        184.53        178.26         2.79 o                         
   2  -4   2          7.06          6.60         0.75 o                         
   3  -4   2         49.09         39.43         1.17 o                         
   4  -4   2         21.34         15.82         1.78 o                         
   5  -4   2         15.27         15.54         1.00 o                         
   6  -4   2          1.19          0.43         0.94 o                         
   7  -4   2         42.18         46.28         1.92 o                         
   8  -4   2          1.60          4.73         1.07 o                         
  -9  -3   2         16.07         21.57         2.52 o                         
  -8  -3   2          0.31          0.20         0.94 o                         
  -7  -3   2         22.56         23.70         1.32 o                         
  -6  -3   2          0.22         -0.13         0.36 o                         
  -5  -3   2        166.58        160.41         2.23 o                         
  -4  -3   2          0.86          2.40         0.31 o                         
  -3  -3   2          4.16          1.82         0.28 o                         
  -2  -3   2         60.38         79.37         1.01 o                         
  -1  -3   2          5.44          6.45         0.45 o                         
   0  -3   2        142.41        156.37         1.82 o                         
   1  -3   2        513.49        508.30         7.84 o                         
   2  -3   2        153.97        178.80         2.36 o                         
   3  -3   2          0.32          3.98         0.40 o                         
   4  -3   2          9.96          7.46         0.54 o                         
   5  -3   2         29.44         26.78         1.01 o                         
   6  -3   2          0.47          1.00         0.53 o                         
   7  -3   2         11.11         12.01         0.99 o                         
   8  -3   2          0.06         -0.52         0.78 o                         
  -9  -2   2          2.73          1.97         1.97 o                         
  -8  -2   2          1.73          0.00         1.73 o                         
  -7  -2   2         15.07         16.11         0.93 o                         
  -6  -2   2         24.32         20.41         0.87 o                         
  -5  -2   2         66.23         59.30         1.53 o                         
  -4  -2   2        103.84         80.96         1.35 o                         
  -3  -2   2          0.28          1.27         0.25 o                         
  -2  -2   2         75.85         83.25         0.96 o                         
  -1  -2   2        103.28        134.25         1.30 o                         
   0  -2   2       1462.80       1294.45        10.30 o                         
   1  -2   2       1221.43       1106.30        38.92 o                         
   2  -2   2        151.01        138.92         1.78 o                         
   3  -2   2        167.11        207.24         2.29 o                         
   4  -2   2         48.05         31.91         0.78 o                         
   5  -2   2         85.62         76.63         1.53 o                         
   6  -2   2         21.03         19.17         0.92 o                         
   7  -2   2          1.15          2.94         0.65 o                         
   8  -2   2         22.34         17.02         1.26 o                         
   9  -2   2          0.17          0.74         1.97 o                         
  -9  -1   2          0.32         -1.23         1.97 o                         
  -8  -1   2          3.44         -1.23         1.73 o                         
  -7  -1   2          0.57          0.54         0.37 o                         
  -6  -1   2         70.35         62.72         2.35 o                         
  -5  -1   2          8.28          6.94         0.43 o                         
  -4  -1   2          0.39          3.74         0.31 o                         
  -3  -1   2        274.46        317.53         4.85 o                         
  -2  -1   2        744.97        718.44         5.85 o                         
  -1  -1   2       1295.95       1184.96         8.78 o                         
   0  -1   2        691.02        538.39         4.44 o                         
   1  -1   2       1705.85       1836.69        11.76 o                         
   2  -1   2        107.99        129.83         1.41 o                         
   3  -1   2        588.71        518.56         3.97 o                         
   4  -1   2       1433.32       1392.00         9.81 o                         
   5  -1   2        136.29        142.41         1.69 o                         
   6  -1   2        413.14        438.87         4.31 o                         
   7  -1   2         10.31         14.38         0.94 o                         
   8  -1   2        350.69        370.52         6.02 o                         
   9  -1   2          0.12         -1.73         1.73 o                         
  -9   0   2         10.90         19.73         3.70 o                         
  -8   0   2         14.85         12.58         2.96 o                         
  -7   0   2          1.07          0.99         0.49 o                         
  -6   0   2         67.08         71.65         1.48 o                         
  -5   0   2          8.42          4.53         0.45 o                         
  -4   0   2        209.21        195.16         2.29 o                         
  -3   0   2         31.48         31.17         0.63 o                         
  -2   0   2        335.03        331.86         2.90 o                         
  -1   0   2          1.36          5.03         0.26 o                         
   0   0   2        417.87        340.02         2.83 o                         
   1   0   2       1730.37       1646.75        11.18 o                         
   2   0   2          9.42          3.81         0.22 o                         
   3   0   2        872.73       1006.46         7.16 o                         
   4   0   2          0.21          4.81         0.31 o                         
   5   0   2        515.76        509.57         4.32 o                         
   6   0   2         43.51         39.52         1.44 o                         
   7   0   2        132.28        120.93         1.77 o                         
   8   0   2         23.54         12.77         1.03 o                         
   9   0   2         21.88         26.63         3.45 o                         
  -9   1   2          0.30         -1.97         2.22 o                         
  -8   1   2          3.80          6.86         1.21 o                         
  -7   1   2          0.02          0.32         0.61 o                         
  -6   1   2          7.64          8.29         0.67 o                         
  -5   1   2         78.61         68.27         2.25 o                         
  -4   1   2         71.62         69.82         1.35 o                         
  -3   1   2         90.85         92.15         1.30 o                         
  -2   1   2       1755.50       1701.64        12.48 o                         
  -1   1   2       1101.22       1180.14         8.14 o                         
   0   1   2        831.10        864.01         6.91 o                         
   1   1   2          9.07          8.93         0.30 o                         
   2   1   2        719.06        758.11         5.71 o                         
   3   1   2          0.05          0.78         0.14 o                         
   4   1   2         31.73         42.71         0.81 o                         
   5   1   2        182.38        167.15         1.72 o                         
   6   1   2         21.29         20.35         0.59 o                         
   7   1   2         10.96         14.20         0.66 o                         
   8   1   2         66.54         52.49         2.77 o                         
   9   1   2          5.60         11.59         2.47 o                         
  -8   2   2         10.88          9.82         1.04 o                         
  -7   2   2          3.53          4.42         0.79 o                         
  -6   2   2         11.07         15.30         1.12 o                         
  -5   2   2         22.64         25.53         0.94 o                         
  -4   2   2         43.06         48.84         1.28 o                         
  -3   2   2          3.90          6.88         0.43 o                         
  -2   2   2        213.79        205.38         2.03 o                         
  -1   2   2        133.68        101.50         1.23 o                         
   0   2   2         20.54         32.60         0.52 o                         
   1   2   2        214.42        158.65         1.95 o                         
   2   2   2         59.72         74.95         0.77 o                         
   3   2   2         30.75         34.39         0.60 o                         
   4   2   2        289.27        319.58         3.62 o                         
   5   2   2         14.71         16.03         0.59 o                         
   6   2   2         57.82         64.07         1.98 o                         
   7   2   2          1.00          1.86         0.71 o                         
   8   2   2         32.18         27.49         1.50 o                         
   9   2   2          4.98         10.85         2.47 o                         
  10   2   2          0.04          3.45         2.22 o                         
  -8   3   2          4.19          4.04         1.02 o                         
  -7   3   2          0.95         -0.03         1.11 o                         
  -6   3   2          0.67          2.58         0.85 o                         
  -5   3   2        102.68         88.81         2.79 o                         
  -4   3   2          1.37          2.67         0.54 o                         
  -3   3   2         32.19         37.20         0.99 o                         
  -2   3   2          2.30          3.59         0.34 o                         
  -1   3   2        612.66        536.62         5.47 o                         
   1   3   2        552.15        463.98         3.60 o                         
   2   3   2          7.40          6.45         0.27 o                         
   3   3   2         46.82         51.38         0.77 o                         
   4   3   2          5.26          8.18         0.46 o                         
   5   3   2        321.53        308.33         4.35 o                         
   6   3   2          6.93          6.85         0.89 o                         
   7   3   2         14.37         12.44         1.65 o                         
   8   3   2         20.00         16.95         1.26 o                         
   9   3   2         35.57         25.51         1.80 o                         
  10   3   2         19.74         20.24         2.42 o                         
  -8   4   2         51.36         58.83         2.96 o                         
  -7   4   2         11.47          5.98         1.09 o                         
  -6   4   2         66.13         60.81         2.31 o                         
  -5   4   2         17.30         15.86         0.97 o                         
  -4   4   2        363.67        348.84         4.24 o                         
  -3   4   2          9.24         20.17         0.69 o                         
  -2   4   2        164.66        201.70         2.29 o                         
  -1   4   2        316.47        334.31         3.90 o                         
   0   4   2        169.60        155.78         1.89 o                         
   1   4   2        259.11        335.42         3.09 o                         
   2   4   2        351.82        289.63         3.04 o                         
   3   4   2        799.69        851.59         6.57 o                         
   4   4   2        104.36        122.38         1.49 o                         
   5   4   2        225.00        253.59         2.57 o                         
   6   4   2         55.05         51.89         0.92 o                         
   7   4   2        222.56        232.65         3.81 o                         
   8   4   2          0.14          1.12         0.75 o                         
   9   4   2         37.18         42.96         1.70 o                         
  10   4   2          2.06          3.41         1.47 o                         
  -7   5   2         26.29         31.48         2.11 o                         
  -6   5   2         13.83         16.24         1.85 o                         
  -5   5   2         80.00         80.85         1.93 o                         
  -4   5   2          0.32          1.38         0.57 o                         
  -3   5   2        118.01        102.53         1.58 o                         
  -2   5   2        147.67        145.17         2.28 o                         
  -1   5   2         27.06         29.18         1.14 o                         
   0   5   2          6.93         16.21         0.70 o                         
   1   5   2         41.35         45.81         0.86 o                         
   2   5   2        441.83        432.28         4.47 o                         
   3   5   2         43.59         30.49         0.67 o                         
   4   5   2         19.44         22.98         0.77 o                         
   5   5   2          0.00          0.26         0.25 o                         
   6   5   2         65.36         64.26         1.51 o                         
   7   5   2         25.05         29.98         1.67 o                         
   8   5   2          0.11          0.65         0.63 o                         
   9   5   2         31.00         31.89         1.59 o                         
  10   5   2          1.18          1.46         1.30 o                         
  -7   6   2          0.31          0.73         1.92 o                         
  -6   6   2          0.01          0.00         1.05 o                         
  -5   6   2          1.79          1.25         0.66 o                         
  -4   6   2         13.02         11.19         0.92 o                         
  -3   6   2         14.36         11.38         0.86 o                         
  -2   6   2        112.99        124.12         2.80 o                         
  -1   6   2         16.17         17.84         1.67 o                         
   0   6   2        635.81        674.59         7.33 o                         
   1   6   2         50.07         64.11         1.25 o                         
   2   6   2        590.93        655.52         5.86 o                         
   3   6   2         29.98         46.91         1.74 o                         
   4   6   2        419.88        468.21         4.41 o                         
   5   6   2         28.97         27.38         1.02 o                         
   6   6   2        106.27        119.36         1.96 o                         
   7   6   2         14.51         15.75         0.84 o                         
   8   6   2         76.30         72.35         2.23 o                         
   9   6   2          0.47          2.10         1.60 o                         
  -6   7   2          0.00          1.00         1.36 o                         
  -5   7   2         11.77         11.58         1.28 o                         
  -4   7   2          3.50          3.87         0.71 o                         
  -3   7   2          4.22          3.25         0.68 o                         
  -2   7   2          9.73          9.00         1.00 o                         
  -1   7   2         39.94         44.03         1.66 o                         
   0   7   2          4.50          4.04         0.52 o                         
   1   7   2        299.70        320.72         4.09 o                         
   2   7   2         54.89         51.21         1.30 o                         
   3   7   2        110.34        113.77         2.50 o                         
   4   7   2         16.67         17.41         1.15 o                         
   5   7   2         35.45         34.57         1.46 o                         
   6   7   2         12.09         14.34         1.21 o                         
   7   7   2          1.36          0.66         0.53 o                         
   8   7   2         41.15         47.28         2.73 o                         
   9   7   2          4.40          2.81         1.64 o                         
  -6   8   2         21.55         25.31         2.73 o                         
  -5   8   2         43.76         39.55         2.14 o                         
  -4   8   2         20.48         19.54         2.14 o                         
  -3   8   2         26.05         28.34         1.90 o                         
  -2   8   2          8.36         10.26         1.14 o                         
  -1   8   2          9.09         12.54         1.47 o                         
   0   8   2          2.93          0.46         0.48 o                         
   1   8   2         20.56         26.54         1.13 o                         
   2   8   2          8.00          6.63         0.67 o                         
   3   8   2         11.42          9.54         0.93 o                         
   4   8   2          0.01          0.65         0.61 o                         
   5   8   2          5.04          5.60         0.80 o                         
   6   8   2         20.40         21.49         1.20 o                         
   7   8   2          1.13          2.13         0.68 o                         
   8   8   2          0.91         -0.31         1.11 o                         
   9   8   2          0.53          0.00         1.73 o                         
  -5   9   2        231.40        247.75         4.83 o                         
  -4   9   2          3.14          4.86         1.07 o                         
  -3   9   2        301.88        286.01         5.86 o                         
  -2   9   2          7.97          7.63         1.91 o                         
  -1   9   2        691.16        652.83        11.51 o                         
   0   9   2        101.47         93.68         1.92 o                         
   1   9   2        371.08        308.23         4.39 o                         
   2   9   2        213.50        218.36         3.45 o                         
   3   9   2        419.76        342.92         4.25 o                         
   4   9   2        221.07        212.06         4.07 o                         
   5   9   2         31.61         28.11         1.55 o                         
   6   9   2        125.61        118.16         3.06 o                         
   7   9   2         27.19         30.22         1.83 o                         
   8   9   2         74.77         83.99         3.10 o                         
   9   9   2          0.08          1.48         2.22 o                         
  -4  10   2          8.28          4.08         1.65 o                         
  -3  10   2         66.57         64.55         3.45 o                         
  -2  10   2         93.50         91.93         5.30 o                         
  -1  10   2        110.52         99.70         2.94 o                         
   0  10   2         80.24         70.93         2.46 o                         
   1  10   2        192.91        162.90         3.03 o                         
   2  10   2        112.39         95.90         2.25 o                         
   3  10   2         33.02         26.18         2.02 o                         
   4  10   2         27.20         23.39         2.10 o                         
   5  10   2         41.93         39.00         2.22 o                         
   6  10   2         19.08         22.46         1.65 o                         
   7  10   2          4.14          1.67         0.87 o                         
   8  10   2          0.99         -0.86         0.86 o                         
  -3  11   2         12.39         13.70         2.00 o                         
  -2  11   2         11.29         10.63         1.82 o                         
  -1  11   2          8.83         12.69         1.77 o                         
   0  11   2        147.68        138.40         3.79 o                         
   1  11   2          4.35          4.06         1.21 o                         
   2  11   2        161.39        136.46         3.50 o                         
   3  11   2          2.53          3.12         1.00 o                         
   4  11   2        268.78        247.36         4.97 o                         
   5  11   2          0.93          1.12         1.25 o                         
   6  11   2         58.76         49.68         2.31 o                         
   7  11   2          0.00          2.63         2.10 o                         
   8  11   2         23.55         28.81         2.20 o                         
  -2  12   2         10.59         12.98         1.70 o                         
  -1  12   2         25.37         25.95         2.04 o                         
   0  12   2          0.19         -0.95         0.95 o                         
   1  12   2         31.17         24.10         2.35 o                         
   2  12   2          9.95         10.27         1.37 o                         
   3  12   2         20.96         15.49         1.55 o                         
   4  12   2         24.34         27.00         1.72 o                         
   5  12   2          6.93          1.91         1.09 o                         
   6  12   2          0.54         -0.39         1.18 o                         
   7  12   2          0.75          2.22         1.97 o                         
  -1  13   2          6.84          5.10         1.65 o                         
   0  13   2          0.02          0.99         1.73 o                         
   1  13   2          9.24         13.32         2.96 o                         
   2  13   2          0.25         -0.26         2.10 o                         
   3  13   2         18.63         23.21         2.32 o                         
   4  13   2          0.27          0.63         0.88 o                         
   5  13   2         20.53         25.17         3.37 o                         
   6  13   2          8.53          8.50         1.82 o                         
   2  14   2         10.85         14.66         3.45 o                         
   3  14   2         51.16         58.19         3.75 o                         
  -4 -12   3         52.18         60.02         2.98 o                         
  -3 -12   3         10.92          9.42         2.07 o                         
  -2 -12   3         79.53         91.55         3.38 o                         
  -1 -12   3          0.97          2.12         1.24 o                         
   0 -12   3         29.43         29.10         3.60 o                         
  -6 -11   3          8.43          5.54         1.66 o                         
  -5 -11   3         35.53         35.25         2.36 o                         
  -4 -11   3         30.40         26.45         3.12 o                         
  -3 -11   3         26.78         26.85         2.23 o                         
  -2 -11   3         19.94         17.94         2.25 o                         
  -1 -11   3         74.76         84.00         3.00 o                         
   0 -11   3          2.69          5.15         1.65 o                         
   1 -11   3         11.21         13.97         2.34 o                         
   2 -11   3          1.75          3.92         1.82 o                         
  -7 -10   3          9.56          8.39         1.72 o                         
  -6 -10   3         30.44         31.33         2.62 o                         
  -5 -10   3          5.12          1.59         1.19 o                         
  -4 -10   3        105.27        114.23         3.51 o                         
  -3 -10   3          8.22          7.11         1.27 o                         
  -2 -10   3         29.08         38.77         4.07 o                         
  -1 -10   3          0.30         -0.86         1.00 o                         
   0 -10   3          0.00         -0.50         0.91 o                         
   1 -10   3          7.97          5.10         1.65 o                         
   2 -10   3         48.64         47.10         4.93 o                         
   3 -10   3          1.72          3.45         2.47 o                         
   4 -10   3         50.91         41.68         5.18 o                         
  -7  -9   3         41.61         34.40         2.55 o                         
  -6  -9   3          5.04          3.79         1.10 o                         
  -5  -9   3         44.99         41.35         2.75 o                         
  -4  -9   3          6.96          8.81         1.30 o                         
  -3  -9   3         99.56         92.67         2.93 o                         
  -2  -9   3          7.48          9.35         1.97 o                         
  -1  -9   3        130.63        121.44         4.07 o                         
   0  -9   3          0.78         -0.05         0.83 o                         
   1  -9   3        169.42        151.36         3.70 o                         
   2  -9   3          1.50          3.45         1.97 o                         
   3  -9   3         68.38         72.01         5.43 o                         
   4  -9   3         12.33          7.40         2.96 o                         
   5  -9   3         30.56         28.79         2.16 o                         
  -8  -8   3        131.62        120.84         6.91 o                         
  -7  -8   3         22.27         22.42         2.10 o                         
  -6  -8   3        297.45        288.56         8.51 o                         
  -5  -8   3        103.21        107.22         3.11 o                         
  -4  -8   3        498.17        468.67         7.54 o                         
  -3  -8   3        314.37        303.30         4.44 o                         
  -2  -8   3        396.95        383.90         7.76 o                         
  -1  -8   3        393.37        376.41         7.57 o                         
   0  -8   3        180.51        162.27         3.18 o                         
   1  -8   3        241.74        246.82         4.39 o                         
   2  -8   3         53.12         45.33         3.15 o                         
   3  -8   3        122.80        115.17         3.91 o                         
   4  -8   3          7.88          7.88         1.65 o                         
   5  -8   3         24.62         26.63         1.90 o                         
  -8  -7   3          1.70          0.00         1.97 o                         
  -7  -7   3          6.97          6.56         1.27 o                         
  -6  -7   3         28.99         29.40         2.01 o                         
  -5  -7   3         23.58         20.77         1.26 o                         
  -4  -7   3         86.29         84.83         2.08 o                         
  -3  -7   3          0.37          1.66         0.46 o                         
  -2  -7   3        697.58        655.69         6.99 o                         
  -1  -7   3         22.25         21.27         1.32 o                         
   0  -7   3        694.23        656.50         8.71 o                         
   1  -7   3         70.07         69.15         1.99 o                         
   2  -7   3        730.66        698.15         9.45 o                         
   3  -7   3         11.02         13.56         1.65 o                         
   4  -7   3        141.35        137.03        11.47 o                         
   5  -7   3          0.02          0.25         0.72 o                         
   6  -7   3         55.42         59.39         2.51 o                         
  -8  -6   3          4.17         -0.25         2.22 o                         
  -7  -6   3         79.53         77.83         2.82 o                         
  -6  -6   3          6.26         10.74         1.07 o                         
  -5  -6   3        160.75        169.92         3.12 o                         
  -4  -6   3          6.26          8.20         0.66 o                         
  -3  -6   3        564.40        552.91         5.41 o                         
  -2  -6   3         24.95         29.14         0.73 o                         
  -1  -6   3        513.82        529.15         6.06 o                         
   0  -6   3          0.02          0.33         0.54 o                         
   1  -6   3        613.58        609.73         9.59 o                         
   2  -6   3         12.74         15.14         1.30 o                         
   3  -6   3        314.21        307.28         4.98 o                         
   4  -6   3         10.73         12.40         1.19 o                         
   5  -6   3        146.49        147.74         3.50 o                         
   6  -6   3          1.00          0.96         0.81 o                         
   7  -6   3         24.59         24.62         2.63 o                         
  -9  -5   3         15.87         25.16         3.95 o                         
  -8  -5   3        288.36        311.26         7.47 o                         
  -7  -5   3         12.53         17.96         2.08 o                         
  -6  -5   3        472.30        500.11         7.26 o                         
  -5  -5   3        189.43        189.94         3.57 o                         
  -4  -5   3        388.00        371.69         4.27 o                         
  -3  -5   3         78.21         80.97         1.22 o                         
  -2  -5   3         35.55         33.36         0.72 o                         
  -1  -5   3        658.14        621.94         6.09 o                         
   0  -5   3        106.66         84.03         1.78 o                         
   1  -5   3        258.45        268.23         4.08 o                         
   2  -5   3        258.02        275.57         4.36 o                         
   3  -5   3        454.15        440.67         6.44 o                         
   4  -5   3        170.20        181.71         3.34 o                         
   5  -5   3        103.69         98.98         2.49 o                         
   6  -5   3         72.56         68.14         2.21 o                         
   7  -5   3        117.96        123.22         3.06 o                         
  -9  -4   3         10.77          6.91         1.92 o                         
  -8  -4   3         29.97         29.99         2.70 o                         
  -7  -4   3         69.77         64.95         2.01 o                         
  -6  -4   3          3.86          2.98         0.85 o                         
  -5  -4   3        134.87        141.36         2.38 o                         
  -4  -4   3          1.11          1.52         0.33 o                         
  -3  -4   3        447.15        479.37         4.55 o                         
  -2  -4   3        133.92        136.22         1.79 o                         
  -1  -4   3         74.24        100.04         1.47 o                         
   0  -4   3        127.05        151.96         1.97 o                         
   1  -4   3          1.29          1.48         0.70 o                         
   2  -4   3        144.48        125.05         3.05 o                         
   3  -4   3        255.27        236.80         4.03 o                         
   4  -4   3         70.64         71.45         1.88 o                         
   5  -4   3         39.97         42.48         1.82 o                         
   6  -4   3         31.76         36.28         1.56 o                         
   7  -4   3         12.31         17.52         1.35 o                         
   8  -4   3         21.16         17.34         1.40 o                         
  -9  -3   3          0.78         -0.90         1.54 o                         
  -8  -3   3         66.04         65.44         3.95 o                         
  -7  -3   3          7.35         10.72         0.99 o                         
  -6  -3   3         48.42         52.26         1.21 o                         
  -5  -3   3         27.53         35.01         1.14 o                         
  -4  -3   3        180.50        189.91         2.13 o                         
  -3  -3   3        240.27        244.21         2.37 o                         
  -2  -3   3          2.59          0.85         0.25 o                         
  -1  -3   3        240.01        253.99         2.90 o                         
   0  -3   3         69.60         80.38         1.23 o                         
   1  -3   3        491.43        575.84         8.81 o                         
   2  -3   3          0.45          0.37         0.52 o                         
   3  -3   3        148.94        154.37         2.45 o                         
   4  -3   3         27.13         29.90         1.02 o                         
   5  -3   3         78.65         84.52         1.61 o                         
   6  -3   3          1.90          0.79         0.54 o                         
   7  -3   3          1.98          5.19         1.03 o                         
   8  -3   3         13.94          9.49         1.50 o                         
  -9  -2   3          0.71          2.47         1.57 o                         
  -8  -2   3         20.29         26.26         2.52 o                         
  -7  -2   3          6.64         10.46         2.71 o                         
  -6  -2   3         87.36         87.01         1.71 o                         
  -5  -2   3         88.84         88.08         1.52 o                         
  -4  -2   3        340.77        353.64         3.81 o                         
  -3  -2   3        597.89        551.71         4.43 o                         
  -2  -2   3        845.04        999.38         8.19 o                         
  -1  -2   3        424.80        407.11         3.61 o                         
   0  -2   3        486.05        571.88         5.31 o                         
   1  -2   3        144.03        123.03         1.83 o                         
   2  -2   3         36.18         49.73         0.89 o                         
   3  -2   3        177.71        198.28         2.18 o                         
   4  -2   3          0.82          0.81         0.30 o                         
   5  -2   3         67.79         73.63         1.46 o                         
   6  -2   3         26.89         34.89         1.12 o                         
   7  -2   3         98.79         88.30         2.24 o                         
   8  -2   3         37.08         37.22         1.76 o                         
   9  -2   3          9.51          3.21         2.22 o                         
  -9  -1   3          7.64          5.67         2.71 o                         
  -8  -1   3         31.23         35.76         3.95 o                         
  -7  -1   3         25.08         19.81         1.70 o                         
  -6  -1   3         10.18         11.84         0.74 o                         
  -5  -1   3         13.59         13.63         0.63 o                         
  -4  -1   3        242.86        245.16         2.73 o                         
  -3  -1   3         34.54         43.94         0.88 o                         
  -2  -1   3         30.39         52.76         0.68 o                         
  -1  -1   3          1.25          0.31         0.16 o                         
   0  -1   3       1045.97        950.77         7.13 o                         
   1  -1   3          0.02          2.46         0.20 o                         
   2  -1   3        109.30        119.12         1.32 o                         
   3  -1   3         34.95         42.48         1.49 o                         
   4  -1   3         69.80         88.91         1.38 o                         
   5  -1   3         99.28        101.51         1.51 o                         
   6  -1   3        372.87        373.78         3.87 o                         
   7  -1   3         85.46         99.37         3.21 o                         
   8  -1   3        163.10        161.90         3.29 o                         
   9  -1   3         47.56         63.63         4.93 o                         
  -9   0   3         13.06          5.18         2.47 o                         
  -8   0   3          0.38         -1.73         1.73 o                         
  -7   0   3         46.37         51.05         1.48 o                         
  -6   0   3         25.46         24.20         1.25 o                         
  -5   0   3          8.17         11.76         0.70 o                         
  -4   0   3         20.23         21.45         0.85 o                         
  -3   0   3         61.14         50.86         0.81 o                         
  -2   0   3        473.79        434.22         4.08 o                         
  -1   0   3         52.34         73.12         1.05 o                         
   0   0   3         87.46         46.92         0.71 o                         
   1   0   3        374.46        302.20         2.75 o                         
   2   0   3         77.21         70.21         1.10 o                         
   3   0   3         47.58         51.75         0.83 o                         
   4   0   3         81.88         68.15         1.05 o                         
   5   0   3         20.31         13.21         0.54 o                         
   6   0   3         23.40         24.44         0.90 o                         
   7   0   3          6.41          8.11         0.65 o                         
   8   0   3          2.30          1.84         0.68 o                         
   9   0   3          0.49          2.71         1.97 o                         
  -8   1   3          0.05          5.18         2.22 o                         
  -7   1   3          0.35          0.00         0.54 o                         
  -6   1   3          3.02          3.04         0.50 o                         
  -5   1   3         48.97         43.99         1.32 o                         
  -4   1   3          0.13         -0.02         0.23 o                         
  -3   1   3        177.37        162.27         1.58 o                         
  -2   1   3         15.58          7.73         0.32 o                         
  -1   1   3         63.41         86.85         1.01 o                         
   0   1   3        219.29        278.42         2.60 o                         
   1   1   3       2906.63       2762.61        21.50 o                         
   2   1   3        257.88        236.68         2.25 o                         
   3   1   3         20.63         28.30         0.55 o                         
   4   1   3         88.65        104.25         1.49 o                         
   5   1   3          2.23          0.22         0.28 o                         
   6   1   3         28.92         30.77         0.93 o                         
   7   1   3         98.86         97.62         1.82 o                         
   8   1   3          2.29          3.86         0.45 o                         
   9   1   3         30.64         25.40         3.45 o                         
  -8   2   3          8.57         11.48         2.10 o                         
  -7   2   3          6.56          5.57         0.80 o                         
  -6   2   3          1.31          3.25         0.67 o                         
  -5   2   3         11.00         13.04         0.62 o                         
  -4   2   3          3.90          2.12         0.43 o                         
  -3   2   3        153.62        151.76         1.61 o                         
  -2   2   3         27.05         27.55         0.61 o                         
  -1   2   3        100.70        119.20         1.21 o                         
   0   2   3        124.17        154.28         3.20 o                         
   1   2   3       1158.55       1116.43         9.88 o                         
   2   2   3        123.07        119.15         1.38 o                         
   3   2   3         40.55         40.15         0.70 o                         
   4   2   3          2.57          6.85         0.37 o                         
   5   2   3         31.14         26.65         0.76 o                         
   6   2   3         16.59         18.05         0.71 o                         
   7   2   3         18.32         18.68         0.71 o                         
   8   2   3          5.98          3.31         0.81 o                         
   9   2   3          0.39         -1.23         1.48 o                         
  10   2   3          8.79          2.22         1.97 o                         
  -8   3   3          8.94          6.97         2.34 o                         
  -7   3   3          1.46          3.07         0.78 o                         
  -6   3   3         77.11         73.44         2.18 o                         
  -5   3   3          0.00          0.06         0.52 o                         
  -4   3   3         63.16         76.71         1.76 o                         
  -3   3   3        170.28        160.02         2.51 o                         
  -2   3   3        417.09        467.61         4.29 o                         
  -1   3   3        376.24        371.50         3.41 o                         
   0   3   3        217.77        252.76         2.24 o                         
   1   3   3       1079.88       1104.95        10.97 o                         
   2   3   3        569.68        613.24         4.53 o                         
   3   3   3         41.61         45.30         0.62 o                         
   4   3   3          0.37          2.43         0.31 o                         
   5   3   3          0.48          0.95         0.31 o                         
   6   3   3          0.00          0.67         0.30 o                         
   7   3   3         42.98         45.52         1.90 o                         
   8   3   3          1.32          1.20         1.21 o                         
   9   3   3         19.55         15.34         2.34 o                         
  10   3   3          0.32          0.00         1.97 o                         
  -8   4   3          6.26          4.44         1.73 o                         
  -7   4   3         15.72         18.42         1.43 o                         
  -6   4   3          0.09          0.75         0.75 o                         
  -5   4   3         64.43         58.15         1.76 o                         
  -4   4   3         22.84         20.84         1.16 o                         
  -3   4   3        404.17        399.30         5.82 o                         
  -2   4   3        304.56        284.19         3.87 o                         
  -1   4   3        666.77        745.80         7.06 o                         
   0   4   3        673.33        780.25         7.21 o                         
   1   4   3       1276.31       1321.27        12.97 o                         
   2   4   3        258.18        292.16         2.58 o                         
   3   4   3         76.48         82.91         0.99 o                         
   4   4   3         23.59         31.55         0.79 o                         
   5   4   3         15.36         17.92         0.80 o                         
   6   4   3          0.51          0.41         0.25 o                         
   7   4   3          9.00         10.79         1.00 o                         
   8   4   3          0.28          1.17         0.93 o                         
   9   4   3          7.77          6.82         1.35 o                         
  10   4   3          1.24         -0.74         1.97 o                         
  -7   5   3          1.25          0.99         0.95 o                         
  -6   5   3         47.56         48.64         1.90 o                         
  -5   5   3          4.78          6.96         0.91 o                         
  -4   5   3         12.98         11.77         1.12 o                         
  -3   5   3         40.29         41.59         1.27 o                         
  -2   5   3        235.45        209.55         2.97 o                         
  -1   5   3        110.05         78.42         1.71 o                         
   0   5   3          4.40         10.20         0.64 o                         
   1   5   3         34.01         29.27         0.74 o                         
   2   5   3         22.36         20.69         0.72 o                         
   3   5   3          0.16          1.65         0.19 o                         
   4   5   3        219.59        191.66         1.82 o                         
   5   5   3         21.08         21.80         0.69 o                         
   6   5   3         44.21         46.02         1.32 o                         
   7   5   3          7.01          5.73         0.58 o                         
   8   5   3         56.31         58.66         1.95 o                         
   9   5   3          9.63          7.01         2.34 o                         
  10   5   3          5.77          4.32         1.57 o                         
  -7   6   3         11.08         19.87         1.87 o                         
  -6   6   3          0.23          3.27         1.50 o                         
  -5   6   3          0.56          1.18         0.78 o                         
  -4   6   3          0.87          0.90         0.78 o                         
  -3   6   3          0.24          0.23         0.47 o                         
  -2   6   3         73.88         68.15         2.03 o                         
  -1   6   3         35.91         30.70         1.28 o                         
   0   6   3         43.95         56.61         1.57 o                         
   1   6   3          0.91          4.42         0.42 o                         
   2   6   3        481.37        471.92         4.42 o                         
   3   6   3          6.67          9.24         0.71 o                         
   4   6   3         52.69         62.41         0.91 o                         
   5   6   3         35.66         32.31         0.88 o                         
   6   6   3        106.23        112.79         2.19 o                         
   7   6   3          6.15          6.94         0.71 o                         
   8   6   3          4.83          4.91         1.21 o                         
   9   6   3          0.22         -0.99         1.23 o                         
  10   6   3         21.32         23.43         3.45 o                         
  -6   7   3         53.36         35.42         2.36 o                         
  -5   7   3         34.39         32.91         2.24 o                         
  -4   7   3         93.50         93.04         2.22 o                         
  -3   7   3          3.46          4.09         0.68 o                         
  -2   7   3         76.00         80.33         2.89 o                         
  -1   7   3         13.68         11.76         1.04 o                         
   0   7   3          2.03          0.92         0.49 o                         
   1   7   3         10.71          9.03         0.78 o                         
   2   7   3        134.89        126.91         2.63 o                         
   3   7   3         53.51         52.73         1.33 o                         
   4   7   3        127.97        119.19         1.94 o                         
   5   7   3          6.25          8.87         0.78 o                         
   6   7   3         39.51         32.28         1.29 o                         
   7   7   3         51.19         52.60         1.60 o                         
   8   7   3          0.19         -0.21         1.12 o                         
   9   7   3          8.95          5.67         2.22 o                         
  -6   8   3         15.25         26.87         2.22 o                         
  -5   8   3        140.23        143.37         4.95 o                         
  -4   8   3         25.99         26.48         1.74 o                         
  -3   8   3        400.59        400.14         6.78 o                         
  -2   8   3         50.90         50.03         3.15 o                         
  -1   8   3        336.42        315.73         4.53 o                         
   0   8   3         77.46         77.41         1.75 o                         
   1   8   3        330.35        283.23         3.51 o                         
   2   8   3        100.89         88.97         2.49 o                         
   3   8   3         31.92         21.30         1.25 o                         
   4   8   3        140.22        128.25         2.82 o                         
   5   8   3         47.79         41.49         2.28 o                         
   6   8   3         66.78         63.31         1.74 o                         
   7   8   3          2.43          3.38         0.71 o                         
   8   8   3         44.82         45.67         4.19 o                         
   9   8   3          8.23          7.89         2.47 o                         
  -5   9   3         34.15         34.06         3.02 o                         
  -4   9   3         37.46         38.76         1.96 o                         
  -3   9   3          0.06          0.49         0.85 o                         
  -2   9   3         73.44         75.51         2.56 o                         
  -1   9   3         48.20         45.74         1.69 o                         
   0   9   3          0.95          3.30         0.68 o                         
   1   9   3        520.26        482.36         5.41 o                         
   2   9   3         29.13         23.18         1.09 o                         
   3   9   3        723.74        673.99         7.02 o                         
   4   9   3        140.19        131.74         2.68 o                         
   5   9   3        616.36        587.06         8.42 o                         
   6   9   3        126.82        128.85         3.15 o                         
   7   9   3        194.88        198.37         6.54 o                         
   8   9   3         87.19         73.96         2.87 o                         
   9   9   3         59.15         67.57         5.43 o                         
  -4  10   3          0.03          2.31         1.36 o                         
  -3  10   3         24.72         23.89         2.35 o                         
  -2  10   3          6.11          5.78         1.12 o                         
  -1  10   3          1.18          0.08         0.64 o                         
   0  10   3         44.32         42.13         2.78 o                         
   1  10   3         11.88          9.28         0.83 o                         
   2  10   3        112.91         99.81         2.20 o                         
   3  10   3          0.17          1.84         0.71 o                         
   4  10   3        175.65        149.05         3.04 o                         
   5  10   3         22.65         22.77         1.61 o                         
   6  10   3        149.54        137.61         3.41 o                         
   7  10   3          0.02          0.25         0.82 o                         
   8  10   3         67.76         79.94         3.45 o                         
  -3  11   3         17.38         20.47         1.90 o                         
  -2  11   3          4.13          6.88         1.28 o                         
  -1  11   3          2.66          2.61         1.13 o                         
   0  11   3         15.20         15.96         2.08 o                         
   1  11   3          5.27          2.32         0.72 o                         
   2  11   3          0.14          1.60         0.96 o                         
   3  11   3         50.98         39.62         1.98 o                         
   4  11   3          5.41          4.78         0.87 o                         
   5  11   3         33.54         28.87         1.93 o                         
   6  11   3          7.68         12.26         1.89 o                         
   7  11   3         39.60         33.42         3.70 o                         
   8  11   3          1.34          0.73         0.95 o                         
  -2  12   3         44.21         42.80         3.34 o                         
  -1  12   3          1.35          2.69         1.10 o                         
   0  12   3        109.19        115.01         4.35 o                         
   1  12   3         13.85         16.52         2.96 o                         
   2  12   3          5.70          5.27         1.12 o                         
   3  12   3         13.44          9.95         1.32 o                         
   4  12   3          2.06          1.96         1.11 o                         
   5  12   3         24.24         24.48         1.90 o                         
   6  12   3         90.99         94.17         4.07 o                         
   7  12   3         10.14          8.41         1.85 o                         
  -1  13   3         63.09         65.76         5.83 o                         
   0  13   3         12.22         21.44         2.96 o                         
   1  13   3          8.31          4.93         2.22 o                         
   2  13   3          8.44         11.74         2.71 o                         
   3  13   3          1.20          3.21         1.18 o                         
   4  13   3          8.12          9.18         1.26 o                         
   5  13   3         29.11         37.37         2.56 o                         
   6  13   3          1.89          2.65         1.47 o                         
   2  14   3        159.69        175.35         8.39 o                         
   3  14   3          3.57          2.84         1.57 o                         
   4  14   3         96.42        116.21         4.20 o                         
  -3 -12   4         19.67         20.72         2.70 o                         
  -2 -12   4         10.46          9.12         1.95 o                         
  -1 -12   4         10.03          7.73         1.60 o                         
  -5 -11   4          9.74         11.61         2.50 o                         
  -4 -11   4         13.49         12.42         1.67 o                         
  -3 -11   4          1.16          1.89         1.54 o                         
  -2 -11   4          0.87         -0.94         1.48 o                         
  -1 -11   4          1.94          0.74         1.08 o                         
   0 -11   4          1.62          2.77         1.18 o                         
   1 -11   4         12.10         14.78         2.35 o                         
   2 -11   4          5.01          6.66         2.71 o                         
  -6 -10   4         25.39         26.03         2.13 o                         
  -5 -10   4         10.49         11.72         1.63 o                         
  -4 -10   4          2.73          2.06         1.09 o                         
  -3 -10   4         67.09         81.98         3.93 o                         
  -2 -10   4         15.82         16.87         2.17 o                         
  -1 -10   4         33.87         43.99         2.90 o                         
   0 -10   4         23.14         27.19         2.66 o                         
   1 -10   4         31.08         37.98         4.44 o                         
   2 -10   4          8.05         10.11         2.96 o                         
   3 -10   4          1.85          0.49         2.22 o                         
  -7  -9   4          1.16         -0.49         1.08 o                         
  -6  -9   4         22.29         21.16         2.13 o                         
  -5  -9   4          3.54          5.11         1.21 o                         
  -4  -9   4          5.97          7.03         1.43 o                         
  -3  -9   4          1.55          2.41         1.06 o                         
  -2  -9   4         76.65         73.55         5.43 o                         
  -1  -9   4          1.20          0.74         1.00 o                         
   0  -9   4         19.31         16.06         1.78 o                         
   1  -9   4         22.38         20.07         1.95 o                         
   2  -9   4         31.35         39.46         4.44 o                         
   3  -9   4         20.37         16.98         2.59 o                         
   4  -9   4          0.17          0.00         1.97 o                         
  -7  -8   4          6.89          7.19         1.97 o                         
  -6  -8   4          0.97          1.81         2.34 o                         
  -5  -8   4          4.86          5.16         1.12 o                         
  -4  -8   4         16.83         16.15         1.55 o                         
  -3  -8   4         43.49         43.36         1.69 o                         
  -2  -8   4          9.66          9.47         1.47 o                         
  -1  -8   4         96.91         89.65         5.06 o                         
   0  -8   4         89.61         86.32         4.19 o                         
   1  -8   4         46.60         50.43         1.86 o                         
   2  -8   4         28.37         23.01         1.53 o                         
   3  -8   4          8.67          9.49         1.60 o                         
   4  -8   4         59.15         58.09         3.32 o                         
   5  -8   4          2.26          0.57         0.96 o                         
  -8  -7   4          3.30          1.73         2.47 o                         
  -7  -7   4          3.51          9.01         1.49 o                         
  -6  -7   4         58.02         54.43         2.73 o                         
  -5  -7   4          1.36          2.94         0.77 o                         
  -4  -7   4        127.39        137.59         2.59 o                         
  -3  -7   4         43.63         37.91         1.52 o                         
  -2  -7   4        157.18        166.56         4.20 o                         
  -1  -7   4          2.01          4.01         0.95 o                         
   0  -7   4         20.71         22.77         1.60 o                         
   1  -7   4          5.43          6.41         1.05 o                         
   2  -7   4          2.36          2.16         0.94 o                         
   3  -7   4         68.24         69.51         4.56 o                         
   4  -7   4         16.49         15.46         1.89 o                         
   5  -7   4         38.38         34.91         2.03 o                         
   6  -7   4          6.80          6.98         1.12 o                         
  -8  -6   4         69.93         63.13         5.43 o                         
  -7  -6   4          3.93          7.83         1.10 o                         
  -6  -6   4        159.97        159.96         3.57 o                         
  -5  -6   4         70.15         70.21         2.28 o                         
  -4  -6   4        197.31        204.51         3.51 o                         
  -3  -6   4        376.98        365.29         3.57 o                         
  -2  -6   4        190.26        190.55         2.20 o                         
  -1  -6   4        440.81        440.09         5.24 o                         
   0  -6   4          1.10          2.74         0.65 o                         
   1  -6   4        429.95        433.55         7.49 o                         
   2  -6   4         33.20         36.27         1.61 o                         
   3  -6   4        175.40        173.41         3.57 o                         
   4  -6   4        180.39        188.78         3.74 o                         
   5  -6   4        136.05        135.31         3.30 o                         
   6  -6   4         73.82         84.23         2.65 o                         
   7  -6   4         46.37         43.77         2.24 o                         
  -8  -5   4         19.42         22.81         2.49 o                         
  -7  -5   4          9.12         11.18         1.43 o                         
  -6  -5   4        165.43        164.58         3.54 o                         
  -5  -5   4         51.65         52.41         1.97 o                         
  -4  -5   4        367.30        328.77         4.91 o                         
  -3  -5   4          0.01          1.36         0.36 o                         
  -2  -5   4        523.60        450.50         4.09 o                         
  -1  -5   4          3.40          4.04         0.45 o                         
   0  -5   4        195.34        175.11         3.02 o                         
   1  -5   4         76.31         83.89         2.16 o                         
   2  -5   4         11.11         15.13         1.09 o                         
   3  -5   4          8.32         11.16         1.54 o                         
   4  -5   4          3.62          2.81         0.75 o                         
   5  -5   4         13.89         15.40         1.41 o                         
   6  -5   4         36.93         36.70         1.96 o                         
   7  -5   4          0.10          1.30         0.92 o                         
  -8  -4   4          3.54          2.22         1.57 o                         
  -7  -4   4         27.83         26.57         3.04 o                         
  -6  -4   4         16.66         23.18         1.43 o                         
  -5  -4   4          0.79          0.90         0.53 o                         
  -4  -4   4        132.90        144.86         2.19 o                         
  -3  -4   4          0.16          2.19         0.38 o                         
  -2  -4   4        301.44        338.47         3.82 o                         
  -1  -4   4        270.89        286.03         3.24 o                         
   0  -4   4        350.63        364.48         3.94 o                         
   1  -4   4         19.33         28.22         1.14 o                         
   2  -4   4        176.43        202.97         5.92 o                         
   3  -4   4         44.69         48.09         2.96 o                         
   4  -4   4         77.13         72.56         2.18 o                         
   5  -4   4         45.92         48.22         1.72 o                         
   6  -4   4         30.55         32.37         1.74 o                         
   7  -4   4          7.29          4.65         1.42 o                         
   8  -4   4          8.23         12.50         1.82 o                         
  -8  -3   4          0.47         -0.94         1.30 o                         
  -7  -3   4         14.78         16.09         1.61 o                         
  -6  -3   4        101.15         95.36         2.57 o                         
  -5  -3   4         36.31         41.56         1.21 o                         
  -4  -3   4         62.57         78.38         0.96 o                         
  -3  -3   4        142.49        172.23         2.34 o                         
  -2  -3   4        427.68        484.36         4.81 o                         
  -1  -3   4        566.94        602.27         6.61 o                         
   1  -3   4        388.77        417.17         4.80 o                         
   2  -3   4        109.24        131.60         2.51 o                         
   3  -3   4        133.01        114.55         2.12 o                         
   4  -3   4          0.14          1.46         0.61 o                         
   5  -3   4          4.85          6.40         0.67 o                         
   6  -3   4          6.03          6.64         0.81 o                         
   7  -3   4          5.28          5.21         0.86 o                         
   8  -3   4          0.11          0.14         1.39 o                         
  -8  -2   4          2.23         -0.25         1.40 o                         
  -7  -2   4          3.41          3.39         0.81 o                         
  -6  -2   4         41.57         43.14         1.67 o                         
  -5  -2   4          4.41          6.61         0.54 o                         
  -4  -2   4          1.51          0.71         0.21 o                         
  -3  -2   4         63.90         62.26         0.94 o                         
  -2  -2   4          8.75         10.84         0.54 o                         
  -1  -2   4        498.90        536.26         4.78 o                         
   0  -2   4        368.66        349.49         4.69 o                         
   1  -2   4        665.45        708.85         6.70 o                         
   2  -2   4          8.97         15.59         0.59 o                         
   3  -2   4        515.57        570.70         5.24 o                         
   4  -2   4         68.62         59.90         1.24 o                         
   5  -2   4        110.14        110.24         1.66 o                         
   6  -2   4          0.08          0.27         0.52 o                         
   7  -2   4         20.97         21.97         1.33 o                         
   8  -2   4         29.93         41.81         1.97 o                         
   9  -2   4          1.22         -0.30         0.81 o                         
  -8  -1   4          1.14          0.25         1.97 o                         
  -7  -1   4         43.73         47.88         2.09 o                         
  -6  -1   4         26.22         26.91         1.28 o                         
  -5  -1   4        209.58        222.16         3.02 o                         
  -4  -1   4         77.18         85.32         1.34 o                         
  -3  -1   4         55.13         71.80         0.81 o                         
  -2  -1   4        596.80        672.86         5.49 o                         
  -1  -1   4         88.11         95.79         1.99 o                         
   0  -1   4       1335.58       1440.25        14.21 o                         
   1  -1   4          0.35          1.22         0.24 o                         
   2  -1   4       1353.45       1435.01        12.84 o                         
   3  -1   4         16.95         14.58         0.65 o                         
   4  -1   4        398.29        402.65         4.79 o                         
   5  -1   4          7.42         11.32         0.68 o                         
   6  -1   4         61.94         57.56         1.22 o                         
   7  -1   4          1.64          1.55         0.62 o                         
   8  -1   4          6.45         10.64         1.15 o                         
   9  -1   4          0.00          0.00         1.73 o                         
  -8   0   4          3.28          2.71         2.47 o                         
  -7   0   4         17.17         15.50         1.46 o                         
  -6   0   4          9.13         14.17         0.88 o                         
  -5   0   4         33.08         31.54         1.05 o                         
  -4   0   4         19.63         18.97         0.68 o                         
  -3   0   4        233.17        238.23         2.30 o                         
  -2   0   4          1.59          1.06         0.18 o                         
  -1   0   4        184.48        182.51         2.86 o                         
   0   0   4        189.28        197.42         2.22 o                         
   1   0   4        232.74        275.67         2.88 o                         
   2   0   4        102.59         74.36         1.67 o                         
   3   0   4          8.00          5.52         0.52 o                         
   4   0   4         14.40         28.14         0.85 o                         
   5   0   4          0.00          0.98         0.29 o                         
   6   0   4          0.67         -0.01         0.38 o                         
   7   0   4          0.07         -0.01         0.43 o                         
   8   0   4         40.66         33.08         2.26 o                         
   9   0   4         12.51         12.82         2.71 o                         
  -8   1   4         17.92         16.28         3.45 o                         
  -7   1   4          3.69          4.79         1.23 o                         
  -6   1   4         41.93         35.73         1.29 o                         
  -5   1   4          7.12          6.83         0.70 o                         
  -4   1   4         44.08         45.16         0.79 o                         
  -3   1   4         79.85         72.49         1.06 o                         
  -2   1   4         36.00         49.88         0.87 o                         
  -1   1   4          3.77          0.86         0.29 o                         
   0   1   4         10.39          5.92         0.46 o                         
   1   1   4        116.92        111.50         1.38 o                         
   2   1   4         65.86         51.09         0.84 o                         
   3   1   4         87.00         92.67         1.26 o                         
   4   1   4          4.33          4.41         0.40 o                         
   5   1   4          5.53         11.48         0.60 o                         
   6   1   4          7.37         10.14         0.71 o                         
   7   1   4         13.91         13.95         0.72 o                         
   8   1   4          4.08          3.65         0.65 o                         
   9   1   4          0.60         -0.49         1.73 o                         
  -8   2   4          7.95          1.73         1.48 o                         
  -7   2   4         10.21          6.85         1.36 o                         
  -6   2   4         43.23         42.74         1.53 o                         
  -5   2   4         63.71         65.55         1.64 o                         
  -4   2   4        119.19        121.86         2.18 o                         
  -3   2   4          4.73          2.17         0.36 o                         
  -2   2   4        265.01        249.89         2.79 o                         
  -1   2   4        334.11        311.95         3.27 o                         
   0   2   4        190.23        252.38         3.40 o                         
   1   2   4          5.02         10.35         0.64 o                         
   2   2   4         47.54         42.84         0.92 o                         
   3   2   4        899.49        879.02         6.36 o                         
   4   2   4          5.74          9.77         0.45 o                         
   5   2   4         57.11         64.59         1.28 o                         
   6   2   4          0.18          0.75         0.39 o                         
   7   2   4         54.69         52.12         1.17 o                         
   8   2   4          1.27          1.58         0.50 o                         
   9   2   4          8.22         10.60         2.71 o                         
  10   2   4          0.34          0.74         1.97 o                         
  -8   3   4          0.70          0.49         1.23 o                         
  -7   3   4          1.39          2.15         1.18 o                         
  -6   3   4         20.74         17.68         1.64 o                         
  -5   3   4          3.60          4.02         0.69 o                         
  -4   3   4         14.71         12.93         0.69 o                         
  -3   3   4          9.16          8.01         0.61 o                         
  -2   3   4          8.19         14.32         0.46 o                         
  -1   3   4          2.31          4.35         0.29 o                         
   0   3   4       1630.31       1641.58        18.60 o                         
   1   3   4         57.14         48.28         1.39 o                         
   2   3   4       1182.02       1300.76         9.87 o                         
   3   3   4          1.94          1.60         0.28 o                         
   4   3   4       1003.58        967.76         8.92 o                         
   5   3   4          2.32          2.81         0.53 o                         
   6   3   4         96.85         94.38         2.12 o                         
   7   3   4          3.55          4.54         0.58 o                         
   8   3   4         14.79          9.43         1.04 o                         
   9   3   4          0.26          0.66         1.12 o                         
  10   3   4          0.08         -0.74         1.73 o                         
  -7   4   4          5.24          2.02         1.36 o                         
  -6   4   4         57.14         59.53         1.95 o                         
  -5   4   4          0.54          0.72         0.61 o                         
  -4   4   4        294.32        279.55         4.07 o                         
  -3   4   4         21.32         18.24         0.99 o                         
  -2   4   4        185.29        199.04         2.34 o                         
  -1   4   4        466.49        500.07         4.55 o                         
   0   4   4        644.52        672.51         6.37 o                         
   1   4   4       1365.64       1448.64        16.56 o                         
   2   4   4          1.29          2.52         0.36 o                         
   3   4   4        958.01       1034.06         8.73 o                         
   4   4   4         27.38         23.29         0.71 o                         
   5   4   4        130.42        122.94         1.78 o                         
   6   4   4         44.78         42.83         1.41 o                         
   7   4   4          8.32          8.15         0.73 o                         
   8   4   4          4.89          4.96         1.23 o                         
   9   4   4          4.57          2.15         1.02 o                         
  10   4   4         12.02         15.04         3.21 o                         
  -7   5   4          3.00          5.91         2.84 o                         
  -6   5   4          0.49          1.76         0.86 o                         
  -5   5   4          8.12          5.79         0.83 o                         
  -4   5   4          0.06          0.91         0.54 o                         
  -3   5   4          1.48          1.72         0.60 o                         
  -2   5   4          0.00          1.98         0.51 o                         
  -1   5   4          6.15          8.22         0.55 o                         
   0   5   4         43.32         44.59         0.96 o                         
   1   5   4         85.88         94.39         1.81 o                         
   2   5   4         55.74         70.14         1.46 o                         
   3   5   4         43.95         51.08         0.97 o                         
   4   5   4          5.85          8.45         0.61 o                         
   5   5   4         17.26         15.34         1.12 o                         
   6   5   4          2.45          3.49         0.52 o                         
   7   5   4          0.62          0.42         0.39 o                         
   8   5   4          7.97         10.28         1.32 o                         
   9   5   4          0.89          0.00         1.05 o                         
  10   5   4          4.23          2.84         1.30 o                         
  -7   6   4          4.67          9.39         3.58 o                         
  -6   6   4          6.79         10.21         1.71 o                         
  -5   6   4          7.56         12.40         1.17 o                         
  -4   6   4         11.21         13.65         1.16 o                         
  -3   6   4         19.09         17.14         1.78 o                         
  -2   6   4         29.20         34.43         1.37 o                         
  -1   6   4          0.05          1.14         0.42 o                         
   0   6   4        452.05        429.58         5.11 o                         
   1   6   4          0.95          5.80         0.63 o                         
   2   6   4        259.99        288.61         4.30 o                         
   3   6   4          1.25          2.65         0.51 o                         
   4   6   4        253.29        261.32         2.84 o                         
   5   6   4         12.79         13.27         0.81 o                         
   6   6   4          3.71          3.88         0.66 o                         
   7   6   4         10.76         13.61         0.94 o                         
   8   6   4          9.37          8.18         1.47 o                         
   9   6   4         14.87         16.03         2.71 o                         
  10   6   4          0.18         -1.48         1.73 o                         
  -6   7   4          8.77          8.51         1.51 o                         
  -5   7   4          7.47          4.85         1.01 o                         
  -4   7   4         63.06         55.46         1.99 o                         
  -3   7   4         52.81         55.67         1.87 o                         
  -2   7   4        250.66        241.25         3.93 o                         
  -1   7   4          8.33         12.99         0.84 o                         
   0   7   4        262.07        285.01         3.91 o                         
   1   7   4         67.45         56.31         1.55 o                         
   2   7   4        181.31        172.81         2.44 o                         
   3   7   4          0.11          0.32         0.50 o                         
   4   7   4          0.01          0.75         0.49 o                         
   5   7   4          4.10          4.31         0.65 o                         
   6   7   4          0.19          0.77         0.45 o                         
   7   7   4          0.00          1.16         1.24 o                         
   8   7   4          4.12          5.06         1.60 o                         
   9   7   4          8.50          5.92         2.22 o                         
  -6   8   4          5.29          6.68         1.44 o                         
  -5   8   4          0.01          2.07         1.04 o                         
  -4   8   4         48.76         45.02         2.71 o                         
  -3   8   4          0.02          1.40         0.85 o                         
  -2   8   4        214.01        221.42         3.39 o                         
  -1   8   4        171.10        164.33         2.72 o                         
   0   8   4        321.75        353.12         4.83 o                         
   1   8   4        120.16        130.53         2.72 o                         
   2   8   4        158.15        156.35         2.45 o                         
   3   8   4        550.83        523.76         6.42 o                         
   4   8   4          0.16          1.33         0.56 o                         
   5   8   4        188.03        179.51         3.42 o                         
   6   8   4         44.44         40.82         1.50 o                         
   7   8   4        246.79        251.25         4.83 o                         
   8   8   4         66.90         66.98         3.70 o                         
   9   8   4         43.45         55.74         5.18 o                         
  -5   9   4        123.68        137.30         5.77 o                         
  -4   9   4         40.95         47.57         2.51 o                         
  -3   9   4        260.78        241.35         5.09 o                         
  -2   9   4         75.30         71.59         1.97 o                         
  -1   9   4        419.73        406.44         5.18 o                         
   0   9   4        313.36        290.17         4.33 o                         
   1   9   4        151.23        141.56         3.14 o                         
   2   9   4        202.19        201.94         3.08 o                         
   3   9   4         10.66          7.93         0.88 o                         
   4   9   4        178.75        174.04         3.13 o                         
   5   9   4         92.18         95.80         2.52 o                         
   6   9   4         13.42         13.68         2.10 o                         
   7   9   4         73.48         69.94         2.66 o                         
   8   9   4          0.01          0.58         0.86 o                         
   9   9   4         79.59         73.74         5.67 o                         
  -4  10   4          1.34          0.79         2.84 o                         
  -3  10   4          3.58          3.24         1.23 o                         
  -2  10   4          1.35          1.20         0.78 o                         
  -1  10   4         27.03         29.19         1.50 o                         
   0  10   4          8.06          7.23         0.92 o                         
   1  10   4         76.33         81.23         2.36 o                         
   2  10   4          5.46          4.94         0.89 o                         
   3  10   4         21.44         23.31         1.55 o                         
   4  10   4          4.94          6.32         0.90 o                         
   5  10   4          0.92          0.24         0.86 o                         
   6  10   4          0.15          2.10         1.08 o                         
   7  10   4          9.02          9.84         1.52 o                         
   8  10   4          8.60         13.49         4.81 o                         
   9  10   4          5.92          9.62         2.96 o                         
  -3  11   4         30.80         29.77         6.54 o                         
  -2  11   4          0.32          1.46         0.85 o                         
  -1  11   4         53.40         55.30         3.15 o                         
   0  11   4          1.67          2.27         0.94 o                         
   1  11   4         42.54         37.21         2.60 o                         
   2  11   4          1.94          2.49         2.10 o                         
   3  11   4         13.04         15.37         1.37 o                         
   4  11   4          0.67         -0.68         0.68 o                         
   5  11   4          0.60          1.60         1.25 o                         
   6  11   4          5.91          5.85         1.41 o                         
   7  11   4          0.25         -0.89         1.48 o                         
   8  11   4         20.21         22.20         1.98 o                         
  -2  12   4         10.03          9.79         1.29 o                         
  -1  12   4          5.38          6.28         1.41 o                         
   0  12   4          2.44          4.44         1.40 o                         
   1  12   4          2.78          3.81         1.97 o                         
   2  12   4         37.94         36.54         5.30 o                         
   3  12   4          0.16          1.74         0.94 o                         
   4  12   4         10.46          7.74         1.04 o                         
   5  12   4          2.65          1.82         1.12 o                         
   6  12   4         13.78          9.08         1.72 o                         
   7  12   4          6.12          6.17         1.64 o                         
  -1  13   4          0.39          1.83         1.23 o                         
   0  13   4         73.69         79.81         4.07 o                         
   1  13   4         10.42         15.29         2.96 o                         
   2  13   4        207.33        246.87         9.62 o                         
   3  13   4          3.46          3.23         1.12 o                         
   4  13   4        161.47        179.53         4.59 o                         
   5  13   4          4.93          6.13         1.34 o                         
   6  13   4        123.52        144.49         5.12 o                         
   2  14   4         63.81         58.94         5.18 o                         
   3  14   4         49.07         42.42         4.93 o                         
   4  14   4        130.70        143.39         5.30 o                         
  -4 -11   5         10.77         14.69         1.90 o                         
  -3 -11   5         13.62         16.43         7.77 o                         
  -2 -11   5         16.83         17.40         2.42 o                         
  -1 -11   5         17.07         23.38         3.95 o                         
   0 -11   5          0.08         -1.24         1.24 o                         
   1 -11   5          4.36          5.43         2.71 o                         
  -5 -10   5         73.24         73.89         3.25 o                         
  -4 -10   5          8.20         10.07         1.55 o                         
  -3 -10   5         39.00         34.17         2.31 o                         
  -2 -10   5          1.72         -0.09         1.85 o                         
  -1 -10   5          0.84         -0.74         1.23 o                         
   0 -10   5          1.17          0.28         1.18 o                         
   1 -10   5          8.41         11.59         3.21 o                         
   2 -10   5          6.79          3.95         2.71 o                         
   3 -10   5         13.11         16.28         3.70 o                         
  -6  -9   5          1.56          0.79         1.23 o                         
  -5  -9   5          0.06         -0.92         0.92 o                         
  -4  -9   5          1.10          3.76         1.23 o                         
  -3  -9   5          8.91          6.68         1.46 o                         
  -2  -9   5          0.80          0.79         1.30 o                         
  -1  -9   5         75.95         73.99         3.37 o                         
   0  -9   5          2.63          2.47         1.48 o                         
   1  -9   5        145.29        135.67         4.93 o                         
   2  -9   5          1.71          2.47         2.47 o                         
   3  -9   5        154.24        154.63         8.14 o                         
   4  -9   5          4.05          6.17         2.96 o                         
  -7  -8   5          8.08          6.32         1.52 o                         
  -6  -8   5         15.93         20.86         2.13 o                         
  -5  -8   5          2.07          1.55         1.02 o                         
  -4  -8   5          0.53          1.72         1.10 o                         
  -3  -8   5         14.52         15.72         1.26 o                         
  -2  -8   5         18.88         24.89         2.35 o                         
  -1  -8   5        117.44        110.49         5.18 o                         
   0  -8   5          1.63          1.23         1.23 o                         
   1  -8   5        160.29        152.41         3.42 o                         
   2  -8   5         18.30         20.65         1.56 o                         
   3  -8   5        112.48        113.07         4.09 o                         
   4  -8   5          2.91          3.19         1.85 o                         
   5  -8   5         40.05         42.59         3.37 o                         
  -7  -7   5          2.35          2.06         1.10 o                         
  -6  -7   5          5.65          1.87         1.02 o                         
  -5  -7   5         18.46         16.57         1.30 o                         
  -4  -7   5          0.08          0.73         0.61 o                         
  -3  -7   5          3.38          4.94         0.76 o                         
  -2  -7   5         19.03         19.59         1.45 o                         
  -1  -7   5          2.52          3.33         0.66 o                         
   0  -7   5          0.97          2.19         0.86 o                         
   1  -7   5         50.02         46.64         2.07 o                         
   2  -7   5          0.59          1.23         0.80 o                         
   3  -7   5         15.77         16.37         1.59 o                         
   4  -7   5         13.36         16.52         1.95 o                         
   5  -7   5         19.14         19.62         2.21 o                         
   6  -7   5          1.52         -0.02         1.07 o                         
  -8  -6   5          3.39         -0.99         2.71 o                         
  -7  -6   5        138.36        145.38        14.21 o                         
  -6  -6   5         56.71         60.43         2.25 o                         
  -5  -6   5         85.74         79.37         2.26 o                         
  -4  -6   5        339.72        330.52         5.02 o                         
  -3  -6   5        122.87        132.46         2.48 o                         
  -2  -6   5        905.21        857.99         7.78 o                         
  -1  -6   5         16.23         16.23         0.84 o                         
   0  -6   5       1121.71       1026.98        51.60 o                         
   1  -6   5         23.27         28.05         1.65 o                         
   2  -6   5        527.82        506.16         7.46 o                         
   3  -6   5        203.81        205.60         4.10 o                         
   4  -6   5        128.95        120.25         4.21 o                         
   5  -6   5         73.67         74.12         2.79 o                         
   6  -6   5          6.09          9.28         1.51 o                         
  -8  -5   5          0.00         -0.13         1.97 o                         
  -7  -5   5         30.33         32.58         1.94 o                         
  -6  -5   5          0.02         -0.16         0.74 o                         
  -5  -5   5         91.44        105.75         2.57 o                         
  -4  -5   5         48.33         42.76         1.67 o                         
  -3  -5   5        238.10        213.86         3.72 o                         
  -2  -5   5         42.04         33.07         1.06 o                         
  -1  -5   5        390.03        357.00         4.05 o                         
   0  -5   5         75.80         71.41         1.48 o                         
   1  -5   5        185.30        190.40         4.69 o                         
   2  -5   5         34.55         39.27         1.82 o                         
   3  -5   5         71.85         69.55         3.70 o                         
   4  -5   5         23.04         25.21         2.08 o                         
   5  -5   5          6.01          4.45         1.00 o                         
   6  -5   5         11.74         11.45         1.45 o                         
   7  -5   5          4.86          7.03         1.67 o                         
  -8  -4   5          7.13         12.30         2.25 o                         
  -7  -4   5         23.69         18.82         1.45 o                         
  -6  -4   5         23.32         25.86         1.85 o                         
  -5  -4   5         43.29         37.01         1.74 o                         
  -4  -4   5          3.75          5.94         0.93 o                         
  -3  -4   5          2.39          1.06         0.65 o                         
  -2  -4   5         14.06         14.97         0.70 o                         
  -1  -4   5          5.00          3.16         0.42 o                         
   0  -4   5        136.17        146.60         2.12 o                         
   1  -4   5         83.16         75.59         1.80 o                         
   2  -4   5         42.49         47.60         2.71 o                         
   3  -4   5          0.25          0.49         1.23 o                         
   4  -4   5         45.97         46.99         2.65 o                         
   5  -4   5          2.37          0.91         0.80 o                         
   6  -4   5          7.51          5.03         1.15 o                         
   7  -4   5          4.63          6.62         1.07 o                         
   8  -4   5          5.83          4.21         1.09 o                         
  -8  -3   5          0.33          1.53         1.65 o                         
  -7  -3   5          8.31         10.28         1.17 o                         
  -6  -3   5          2.18          1.64         0.79 o                         
  -5  -3   5          0.03          0.26         0.58 o                         
  -4  -3   5          2.74          1.17         0.68 o                         
  -3  -3   5          3.22          3.05         0.57 o                         
  -2  -3   5          1.62          0.97         0.35 o                         
  -1  -3   5          0.40          2.72         0.43 o                         
   0  -3   5         12.76         14.08         0.76 o                         
   1  -3   5        258.45        240.18         3.23 o                         
   2  -3   5          0.73          0.15         0.51 o                         
   3  -3   5        147.33        150.18         3.65 o                         
   4  -3   5          0.58         -0.19         0.47 o                         
   5  -3   5        162.63        157.97         4.27 o                         
   6  -3   5          4.48          4.31         1.07 o                         
   7  -3   5         11.51         14.03         1.27 o                         
   8  -3   5          3.95          6.27         1.09 o                         
  -8  -2   5          1.61          3.39         1.85 o                         
  -7  -2   5          8.10          6.89         1.11 o                         
  -6  -2   5          0.18          0.68         0.74 o                         
  -5  -2   5         30.80         36.56         1.70 o                         
  -4  -2   5        169.89        165.70         3.02 o                         
  -3  -2   5        105.20        128.63         2.82 o                         
  -2  -2   5         51.58         75.62         1.51 o                         
  -1  -2   5         50.09         49.40         1.16 o                         
   0  -2   5        423.60        463.43         7.67 o                         
   1  -2   5          0.00          2.70         0.39 o                         
   2  -2   5         11.82         21.41         0.75 o                         
   3  -2   5          3.70          2.82         0.47 o                         
   4  -2   5        150.76        145.57         2.50 o                         
   5  -2   5          0.19          0.45         0.45 o                         
   6  -2   5          6.59          7.92         0.76 o                         
   7  -2   5          1.80          1.42         0.67 o                         
   8  -2   5         26.64         27.82         1.91 o                         
  -8  -1   5          4.39          3.21         1.74 o                         
  -7  -1   5         27.49         28.68         1.71 o                         
  -6  -1   5          4.45          4.72         1.05 o                         
  -5  -1   5         60.99         65.26         1.55 o                         
  -4  -1   5         27.43         34.86         0.98 o                         
  -3  -1   5        467.14        453.01         4.84 o                         
  -2  -1   5         15.49         15.64         0.76 o                         
  -1  -1   5        490.11        530.35         5.84 o                         
   0  -1   5         55.98         89.74         1.53 o                         
   1  -1   5        569.17        557.93         5.01 o                         
   2  -1   5        620.00        634.64         6.13 o                         
   3  -1   5        106.76        115.33         1.79 o                         
   4  -1   5        118.51        137.60         2.09 o                         
   5  -1   5         23.73         22.30         0.93 o                         
   6  -1   5        155.85        154.36         2.76 o                         
   7  -1   5          0.23         -0.21         0.61 o                         
   8  -1   5         23.78         18.20         1.52 o                         
   9  -1   5          0.35          0.96         0.80 o                         
  -8   0   5         24.82         20.96         3.70 o                         
  -7   0   5          1.89          0.82         0.88 o                         
  -6   0   5         55.35         60.30         3.82 o                         
  -5   0   5         16.02         17.35         1.08 o                         
  -4   0   5        128.35        135.84         1.76 o                         
  -3   0   5         43.94         35.19         0.95 o                         
  -2   0   5         44.31         47.02         1.24 o                         
  -1   0   5        172.63        189.90         2.22 o                         
   0   0   5         84.23        111.67         1.55 o                         
   1   0   5         27.02         41.17         1.04 o                         
   2   0   5         12.77         14.01         0.77 o                         
   3   0   5        238.96        232.46         2.86 o                         
   4   0   5         24.56         34.19         0.90 o                         
   5   0   5          0.54          1.23         0.61 o                         
   6   0   5          1.84          2.69         0.47 o                         
   7   0   5          3.06          2.05         0.53 o                         
   8   0   5          0.89         -0.12         0.63 o                         
   9   0   5          3.03          3.45         2.22 o                         
  -8   1   5          0.14          1.23         2.22 o                         
  -7   1   5         49.44         36.25         2.47 o                         
  -6   1   5          0.20         -0.82         0.82 o                         
  -5   1   5         59.13         56.46         1.41 o                         
  -4   1   5         29.48         31.70         1.14 o                         
  -3   1   5         73.87         82.39         1.32 o                         
  -2   1   5        198.75        225.64         3.63 o                         
  -1   1   5         33.81         38.54         1.93 o                         
   0   1   5        606.40        696.00         7.36 o                         
   1   1   5         34.74         36.53         0.89 o                         
   2   1   5        313.69        335.83         3.74 o                         
   3   1   5          1.65          5.10         0.42 o                         
   4   1   5          3.80          2.85         0.43 o                         
   5   1   5         43.32         46.80         1.24 o                         
   6   1   5          0.00          0.68         0.44 o                         
   7   1   5          4.35          6.98         0.63 o                         
   8   1   5          2.99          2.83         0.61 o                         
   9   1   5          3.52          8.88         2.71 o                         
  -8   2   5         22.82         18.54         5.43 o                         
  -7   2   5         33.15         41.10         3.08 o                         
  -6   2   5         12.37         11.84         1.54 o                         
  -5   2   5         74.49         77.70         1.76 o                         
  -4   2   5         48.52         48.56         1.15 o                         
  -3   2   5        533.20        527.18         5.30 o                         
  -2   2   5          1.31          0.95         0.29 o                         
  -1   2   5        381.05        444.93         7.32 o                         
   0   2   5         59.79         71.98         2.59 o                         
   1   2   5       1278.29       1402.60        13.99 o                         
   2   2   5         60.74         69.73         1.71 o                         
   3   2   5        247.51        243.42         2.53 o                         
   4   2   5         60.64         65.07         1.13 o                         
   5   2   5        227.26        222.23         3.42 o                         
   6   2   5        103.08        101.80         3.95 o                         
   7   2   5         15.04         13.92         0.86 o                         
   8   2   5         29.26         30.99         1.06 o                         
   9   2   5         13.63          5.92         2.22 o                         
  -7   3   5          0.17         -1.00         1.00 o                         
  -6   3   5         44.30         30.15         4.19 o                         
  -5   3   5          0.01          0.06         0.80 o                         
  -4   3   5        305.07        304.24         3.59 o                         
  -3   3   5          3.61          3.21         0.53 o                         
  -2   3   5        719.57        795.70         7.61 o                         
  -1   3   5         20.72         15.54         0.71 o                         
   0   3   5       1737.66       1863.15        21.12 o                         
   1   3   5         23.29         16.48         0.69 o                         
   2   3   5        541.62        621.19         5.51 o                         
   3   3   5         15.45         12.78         0.60 o                         
   4   3   5         55.35         49.60         1.02 o                         
   5   3   5        128.71        128.24         1.88 o                         
   6   3   5          3.25          2.75         0.62 o                         
   7   3   5          4.29          4.05         0.71 o                         
   8   3   5          9.36          7.88         0.96 o                         
   9   3   5          8.22         10.90         1.89 o                         
  10   3   5          4.63          4.19         2.22 o                         
  -7   4   5         63.01         70.04         4.44 o                         
  -6   4   5         27.51         34.35         1.93 o                         
  -5   4   5         88.40         77.15         2.00 o                         
  -4   4   5          3.26          4.88         0.71 o                         
  -3   4   5         70.40         59.30         1.04 o                         
  -2   4   5        346.76        325.23         3.05 o                         
  -1   4   5          2.67          3.92         0.37 o                         
   0   4   5        266.72        330.40         4.54 o                         
   1   4   5        211.78        268.24         3.89 o                         
   2   4   5       1991.42       2081.15        23.87 o                         
   3   4   5        467.16        516.24         6.07 o                         
   4   4   5        709.73        753.19         6.71 o                         
   5   4   5        255.59        269.96         3.14 o                         
   6   4   5        483.20        470.33         5.64 o                         
   7   4   5         83.33         78.12         1.95 o                         
   8   4   5         35.81         32.30         1.30 o                         
   9   4   5         13.90          9.33         1.41 o                         
  10   4   5         11.50          4.93         2.47 o                         
  -7   5   5          0.54         -1.48         1.48 o                         
  -6   5   5         69.01         55.61         2.45 o                         
  -5   5   5          1.03          1.64         0.70 o                         
  -4   5   5         75.65         73.58         2.00 o                         
  -3   5   5         89.59         83.14         1.50 o                         
  -2   5   5          4.56          3.76         0.39 o                         
  -1   5   5        135.21        155.75         1.97 o                         
   0   5   5         21.81         28.21         0.85 o                         
   1   5   5        280.05        298.23         7.77 o                         
   2   5   5        433.60        431.20         6.26 o                         
   3   5   5          1.13          4.49         0.71 o                         
   4   5   5        120.60        111.26         4.69 o                         
   5   5   5          0.10          0.18         0.33 o                         
   6   5   5        103.76         97.83         1.92 o                         
   7   5   5          0.90          2.03         0.92 o                         
   8   5   5          0.00         -0.15         0.56 o                         
   9   5   5          8.30         11.10         2.47 o                         
  10   5   5          0.94          5.43         2.22 o                         
  -6   6   5         44.49         55.60         3.82 o                         
  -5   6   5         69.28         76.54         2.27 o                         
  -4   6   5        141.51        141.99         2.92 o                         
  -3   6   5         10.88         14.27         1.12 o                         
  -2   6   5        135.67        122.41         2.11 o                         
  -1   6   5         88.78         79.87         1.59 o                         
   0   6   5         18.35         15.66         0.76 o                         
   1   6   5         11.04         13.75         1.12 o                         
   2   6   5         97.36         94.59         2.37 o                         
   3   6   5         55.60         51.84         1.44 o                         
   4   6   5        206.77        216.18         3.88 o                         
   5   6   5          1.64          2.83         0.63 o                         
   6   6   5        124.91        133.77         2.32 o                         
   7   6   5         35.66         36.75         1.64 o                         
   8   6   5         37.89         33.82         1.62 o                         
   9   6   5         10.31         12.08         2.47 o                         
  10   6   5         11.76          6.17         2.47 o                         
  -6   7   5         20.08         20.54         2.55 o                         
  -5   7   5         66.81         65.01         2.66 o                         
  -4   7   5         28.80         26.25         1.57 o                         
  -3   7   5        183.32        180.43         2.69 o                         
  -2   7   5         52.73         48.25         1.39 o                         
  -1   7   5        291.34        309.20         3.93 o                         
   0   7   5         30.76         32.80         1.21 o                         
   1   7   5        534.84        559.96         8.95 o                         
   2   7   5          2.37          1.48         1.23 o                         
   3   7   5        278.31        272.84         5.67 o                         
   4   7   5         27.03         20.31         2.11 o                         
   5   7   5        154.61        165.37         2.53 o                         
   6   7   5         33.50         32.43         1.70 o                         
   7   7   5         31.21         29.81         1.64 o                         
   8   7   5          0.08          0.20         0.74 o                         
   9   7   5         27.85         23.68         3.45 o                         
  -5   8   5         60.52         58.32         3.93 o                         
  -4   8   5         56.18         53.32         2.09 o                         
  -3   8   5         41.10         34.94         2.09 o                         
  -2   8   5          0.06          0.71         0.56 o                         
  -1   8   5        125.47        129.07         2.33 o                         
   0   8   5        117.69        109.54         2.56 o                         
   1   8   5          5.73         10.27         1.00 o                         
   2   8   5        633.44        643.18        15.54 o                         
   3   8   5          0.02          2.90         0.64 o                         
   4   8   5        566.71        537.82         6.54 o                         
   5   8   5        210.85        205.77         3.32 o                         
   6   8   5        249.43        243.82         4.75 o                         
   7   8   5        210.61        206.98         4.28 o                         
   8   8   5         52.23         61.02         2.50 o                         
   9   8   5        219.00        220.97         9.12 o                         
  -5   9   5         20.12         16.17         2.07 o                         
  -4   9   5         17.49         22.65         2.20 o                         
  -3   9   5        124.36        119.29         3.45 o                         
  -2   9   5         21.64         17.62         1.15 o                         
  -1   9   5        203.93        188.64         3.11 o                         
   0   9   5        102.37        102.92         2.64 o                         
   1   9   5        456.83        429.98         7.62 o                         
   2   9   5        101.13        104.32         4.93 o                         
   3   9   5        109.36        114.13         2.69 o                         
   4   9   5         76.14         65.60         1.82 o                         
   5   9   5         54.49         53.87         3.51 o                         
   6   9   5          7.00          5.96         1.19 o                         
   7   9   5         11.97         14.94         1.95 o                         
   8   9   5          1.03          4.03         1.23 o                         
   9   9   5          6.32          4.44         2.47 o                         
  -4  10   5          5.83         10.63         2.68 o                         
  -3  10   5          0.29          2.10         1.12 o                         
  -2  10   5          0.59          0.95         0.77 o                         
  -1  10   5         39.18         37.37         1.89 o                         
   0  10   5         16.78         19.67         1.58 o                         
   1  10   5        177.74        120.84         4.19 o                         
   2  10   5         19.79         18.99         2.71 o                         
   3  10   5        175.22        184.93         3.84 o                         
   4  10   5          1.98          4.44         0.77 o                         
   5  10   5         92.48        101.11         3.07 o                         
   6  10   5         85.77         91.46         6.41 o                         
   7  10   5          6.77          5.89         1.16 o                         
   8  10   5         32.94         28.44         2.34 o                         
   9  10   5          0.38          1.73         2.22 o                         
  -3  11   5          3.65          1.73         1.24 o                         
  -2  11   5         18.13         21.44         1.63 o                         
  -1  11   5         45.91         51.01         2.02 o                         
   0  11   5          6.29          7.20         1.30 o                         
   1  11   5         42.03         44.39         3.70 o                         
   2  11   5         16.24         17.51         2.71 o                         
   3  11   5         34.51         37.99         2.60 o                         
   4  11   5         18.34         17.05         1.57 o                         
   5  11   5          4.60          7.35         1.23 o                         
   6  11   5          6.04          4.17         1.62 o                         
   7  11   5          0.85          3.47         1.36 o                         
   8  11   5         18.86         21.73         1.91 o                         
  -2  12   5          0.09          0.86         1.85 o                         
  -1  12   5          3.83          3.08         1.18 o                         
   0  12   5          2.73          1.97         1.22 o                         
   1  12   5          0.34          0.99         1.73 o                         
   2  12   5          2.84          4.44         1.97 o                         
   3  12   5          4.83          4.19         1.40 o                         
   4  12   5          1.35          0.60         1.07 o                         
   5  12   5          3.53          2.83         1.12 o                         
   6  12   5          0.46          1.36         1.00 o                         
   7  12   5          0.45          0.79         1.23 o                         
  -1  13   5         35.07         32.94         2.40 o                         
   0  13   5         39.55         38.49         2.74 o                         
   1  13   5         19.32         22.44         3.45 o                         
   2  13   5         23.58         22.94         3.45 o                         
   3  13   5          5.30          3.95         2.22 o                         
   4  13   5          1.30          0.34         1.49 o                         
   5  13   5          0.27         -0.47         1.02 o                         
   6  13   5         12.34         14.34         2.03 o                         
   2  14   5         37.80         43.41         4.69 o                         
   3  14   5         18.73         20.96         3.70 o                         
   4  14   5         38.17         42.17         4.93 o                         
  -2 -11   6         83.75        115.77         6.29 o                         
  -1 -11   6         45.17         54.43         5.67 o                         
  -4 -10   6         48.66         47.03         2.82 o                         
  -3 -10   6         56.96         64.06         3.15 o                         
  -2 -10   6         72.18         76.17         3.90 o                         
  -1 -10   6         59.44         62.89         4.69 o                         
   0 -10   6         18.84         23.68         3.21 o                         
   1 -10   6         37.64         40.10         2.78 o                         
   2 -10   6         35.51         37.73         5.18 o                         
  -5  -9   6         54.55         61.97         3.02 o                         
  -4  -9   6         68.65         81.40         3.27 o                         
  -3  -9   6        145.98        159.24         4.41 o                         
  -2  -9   6         44.48         55.52         3.37 o                         
  -1  -9   6        103.25         98.40         5.43 o                         
   0  -9   6         61.46         70.29         4.44 o                         
   1  -9   6          9.67         11.58         2.59 o                         
   2  -9   6         18.94         11.84         3.21 o                         
   3  -9   6         14.38         18.99         3.95 o                         
  -6  -8   6          8.55          7.89         1.51 o                         
  -5  -8   6          3.38          4.17         1.23 o                         
  -4  -8   6         25.52         24.71         1.76 o                         
  -3  -8   6          0.65          1.34         0.85 o                         
  -2  -8   6          6.41          5.99         2.47 o                         
  -1  -8   6          0.47          0.99         1.48 o                         
   0  -8   6          8.27          6.66         1.73 o                         
   1  -8   6          1.42          0.99         1.23 o                         
   2  -8   6          0.43          1.07         0.80 o                         
   3  -8   6          3.37          2.83         1.41 o                         
   4  -8   6         10.50         10.05         1.89 o                         
  -7  -7   6         18.99         12.26         1.55 o                         
  -6  -7   6          7.13         10.93         1.51 o                         
  -5  -7   6         41.52         44.25         2.01 o                         
  -4  -7   6          6.87          5.62         0.89 o                         
  -3  -7   6         56.35         59.79         1.90 o                         
  -2  -7   6         25.45         26.80         2.00 o                         
  -1  -7   6          9.90         11.35         1.57 o                         
   0  -7   6         14.27         10.55         1.85 o                         
   1  -7   6         14.28         12.31         1.40 o                         
   2  -7   6         66.96         62.27         2.28 o                         
   3  -7   6         55.29         55.11         2.25 o                         
   4  -7   6         26.47         25.55         2.49 o                         
   5  -7   6         80.14         76.22         3.61 o                         
  -7  -6   6         23.80         27.97         2.42 o                         
  -6  -6   6         30.59         32.10         1.83 o                         
  -5  -6   6        142.14        152.59         3.35 o                         
  -4  -6   6         14.09         13.11         1.16 o                         
  -3  -6   6        128.73        120.97         2.72 o                         
  -2  -6   6         37.04         34.29         1.33 o                         
  -1  -6   6        431.28        413.01         5.41 o                         
   0  -6   6        302.53        285.80         5.79 o                         
   1  -6   6        203.59        194.94         7.40 o                         
   2  -6   6        462.41        444.53         8.20 o                         
   3  -6   6        165.83        154.77         3.55 o                         
   4  -6   6        317.11        283.51        33.91 o                         
   5  -6   6          2.83          1.75         1.05 o                         
   6  -6   6        113.72        108.21         3.59 o                         
  -7  -5   6         11.50         11.60         1.45 o                         
  -6  -5   6         22.80         22.95         1.78 o                         
  -5  -5   6          1.09          1.04         0.72 o                         
  -4  -5   6         11.03          8.64         0.95 o                         
  -3  -5   6         29.03         28.96         1.79 o                         
  -2  -5   6          7.46          4.62         0.78 o                         
  -1  -5   6          5.90          3.16         0.81 o                         
   0  -5   6         25.03         25.68         0.99 o                         
   1  -5   6         99.40         85.61         5.06 o                         
   2  -5   6         47.30         49.46         4.07 o                         
   3  -5   6         13.30         12.08         1.97 o                         
   4  -5   6         33.11         34.28         3.45 o                         
   5  -5   6         63.35         66.69         2.61 o                         
   6  -5   6          8.34         10.05         1.50 o                         
   7  -5   6         10.09          7.81         1.41 o                         
  -8  -4   6          9.87         15.87         2.52 o                         
  -7  -4   6         40.83         43.80         2.12 o                         
  -6  -4   6          4.60          4.73         1.38 o                         
  -5  -4   6         84.61         92.25         2.50 o                         
  -4  -4   6         79.46         72.61         3.17 o                         
  -3  -4   6         87.98         81.34         2.74 o                         
  -2  -4   6          0.50         -0.44         0.74 o                         
  -1  -4   6          3.14          2.35         0.46 o                         
   0  -4   6         29.48         17.20         0.81 o                         
   1  -4   6         32.03         29.59         1.32 o                         
   2  -4   6          5.50         10.85         1.73 o                         
   3  -4   6         30.26         32.55         2.71 o                         
   4  -4   6          3.13          2.25         0.78 o                         
   5  -4   6          8.08          8.37         1.23 o                         
   6  -4   6          5.04          2.57         1.04 o                         
   7  -4   6          0.05          0.05         0.83 o                         
  -8  -3   6         22.53         21.12         2.73 o                         
  -7  -3   6          1.12          1.31         0.95 o                         
  -6  -3   6         19.47         16.49         1.74 o                         
  -5  -3   6          0.01         -0.02         0.74 o                         
  -4  -3   6         26.50         24.40         2.55 o                         
  -3  -3   6          1.34          0.53         0.65 o                         
  -2  -3   6         13.97         15.19         0.76 o                         
  -1  -3   6          0.67         -0.09         0.54 o                         
   0  -3   6          9.42          8.83         0.80 o                         
   1  -3   6          0.00          0.42         0.42 o                         
   2  -3   6         30.84         24.14         1.04 o                         
   3  -3   6         27.13         35.10         2.84 o                         
   4  -3   6          4.09          4.22         0.81 o                         
   5  -3   6          6.64          7.23         0.77 o                         
   6  -3   6          4.14          3.50         0.94 o                         
   7  -3   6         13.54         12.34         1.25 o                         
   8  -3   6          0.17          2.25         0.93 o                         
  -8  -2   6          2.27          1.86         2.47 o                         
  -7  -2   6          2.88          5.63         1.10 o                         
  -6  -2   6          0.02         -0.23         0.85 o                         
  -5  -2   6         12.08         12.92         1.17 o                         
  -4  -2   6          7.25          7.84         1.12 o                         
  -3  -2   6         37.85         52.05         1.88 o                         
  -2  -2   6         17.98         10.67         1.03 o                         
  -1  -2   6        350.43        390.52         7.15 o                         
   0  -2   6          2.47          2.16         0.77 o                         
   1  -2   6        299.49        308.32         4.20 o                         
   2  -2   6        110.41        112.42         1.81 o                         
   3  -2   6        111.68        123.24         3.04 o                         
   4  -2   6         52.10         50.01         1.32 o                         
   5  -2   6         21.13         26.14         1.06 o                         
   6  -2   6         65.84         69.13         1.99 o                         
   7  -2   6          4.49          3.61         0.81 o                         
   8  -2   6         18.03         28.13         1.72 o                         
  -8  -1   6          8.41         14.78         2.35 o                         
  -7  -1   6         37.27         34.66         2.00 o                         
  -6  -1   6          1.15          1.25         0.79 o                         
  -5  -1   6         55.55         47.27         1.99 o                         
  -4  -1   6          0.46          0.56         0.68 o                         
  -3  -1   6         72.39         72.19         1.37 o                         
  -2  -1   6        224.17        223.76         4.02 o                         
  -1  -1   6         65.28         73.32         1.40 o                         
   0  -1   6        120.29        149.45         2.40 o                         
   1  -1   6        106.02        139.53         1.83 o                         
   2  -1   6        257.60        265.87         3.12 o                         
   3  -1   6        145.88        166.64         2.05 o                         
   4  -1   6          1.08          1.05         0.44 o                         
   5  -1   6        126.24        139.69         2.48 o                         
   6  -1   6         13.82         18.29         1.19 o                         
   7  -1   6         40.91         46.15         2.21 o                         
   8  -1   6          4.42          3.44         0.89 o                         
   9  -1   6         15.41         13.46         1.44 o                         
  -8   0   6          4.49          3.95         1.74 o                         
  -7   0   6         74.07         89.12         3.42 o                         
  -6   0   6          2.39          1.31         1.05 o                         
  -5   0   6          1.30          3.17         0.87 o                         
  -4   0   6          9.38          8.08         0.71 o                         
  -3   0   6          7.83          7.82         0.79 o                         
  -2   0   6          1.73          0.01         0.39 o                         
  -1   0   6        156.80        140.74         2.01 o                         
   0   0   6          2.85          4.54         0.81 o                         
   1   0   6          5.02          4.14         0.63 o                         
   2   0   6         34.76         51.92         1.12 o                         
   3   0   6         20.31         17.42         0.85 o                         
   4   0   6        110.74        105.82         1.88 o                         
   5   0   6         20.01         18.24         1.14 o                         
   6   0   6         16.42         14.88         1.06 o                         
   7   0   6          0.00          0.54         0.53 o                         
   8   0   6          8.12          7.62         1.02 o                         
   9   0   6          4.89          2.39         0.89 o                         
  -8   1   6         17.63         17.51         3.70 o                         
  -7   1   6          0.60          0.25         1.73 o                         
  -6   1   6         35.98         39.58         2.42 o                         
  -5   1   6         25.22         23.18         1.86 o                         
  -4   1   6        135.46        134.81         2.19 o                         
  -3   1   6         19.30         24.67         1.43 o                         
  -2   1   6        205.34        213.50         3.74 o                         
  -1   1   6        369.60        365.09         5.41 o                         
   0   1   6        117.01        120.82         1.98 o                         
   1   1   6         13.72         26.09         1.99 o                         
   2   1   6          4.67          5.37         0.44 o                         
   3   1   6        115.57        111.67         2.06 o                         
   4   1   6          4.34          7.04         0.67 o                         
   5   1   6          1.49          0.82         0.54 o                         
   6   1   6          2.95          2.19         0.57 o                         
   7   1   6         46.42         46.82         1.31 o                         
   8   1   6          4.72          5.23         0.79 o                         
   9   1   6          1.81          1.65         0.67 o                         
  -7   2   6         30.03         27.52         3.08 o                         
  -6   2   6         28.71         28.91         2.24 o                         
  -5   2   6         31.29         27.49         1.54 o                         
  -4   2   6          7.72          6.85         0.51 o                         
  -3   2   6         38.61         43.66         1.05 o                         
  -2   2   6         43.98         51.46         1.70 o                         
  -1   2   6          0.01          0.41         0.43 o                         
   0   2   6         16.60         26.11         1.04 o                         
   1   2   6         13.98         12.83         0.68 o                         
   2   2   6        618.85        637.01         8.29 o                         
   3   2   6         58.22         67.90         1.37 o                         
   4   2   6        129.97        144.57         2.08 o                         
   5   2   6         30.54         29.67         1.25 o                         
   6   2   6         52.27         44.12         1.70 o                         
   7   2   6          0.78          1.03         0.55 o                         
   8   2   6          0.35         -0.04         0.51 o                         
   9   2   6          0.00          1.23         1.97 o                         
  -7   3   6         43.02         41.24         2.90 o                         
  -6   3   6          1.37          0.74         1.48 o                         
  -5   3   6         33.14         27.52         1.89 o                         
  -4   3   6         26.40         25.91         1.11 o                         
  -3   3   6         15.77         19.25         0.84 o                         
  -2   3   6         38.65         45.43         1.08 o                         
  -1   3   6          4.71          2.85         0.77 o                         
   0   3   6        557.69        599.78         9.42 o                         
   1   3   6         30.83         36.78         1.07 o                         
   2   3   6        431.32        483.52         4.92 o                         
   3   3   6        260.83        292.09         3.91 o                         
   4   3   6        614.85        622.01         7.24 o                         
   5   3   6        234.73        220.35         4.95 o                         
   6   3   6        158.19        159.93         2.88 o                         
   7   3   6        255.69        252.27         3.95 o                         
   8   3   6        100.09         98.27         2.17 o                         
   9   3   6         63.90         60.40         3.30 o                         
  -7   4   6         30.08         35.27         3.70 o                         
  -6   4   6          0.05          1.48         1.48 o                         
  -5   4   6         48.10         53.80         2.52 o                         
  -4   4   6         20.42         25.41         1.53 o                         
  -3   4   6        193.30        184.50         2.55 o                         
  -2   4   6         11.53         11.19         0.68 o                         
  -1   4   6        112.54         97.19         1.90 o                         
   0   4   6         10.88         14.22         1.26 o                         
   1   4   6         66.97         81.65         1.59 o                         
   2   4   6        151.78        137.39         2.16 o                         
   3   4   6         57.20         60.51         1.13 o                         
   4   4   6          2.28          1.30         0.37 o                         
   5   4   6         82.80         89.61         3.35 o                         
   6   4   6          0.02          0.99         0.38 o                         
   7   4   6         65.92         60.79         1.82 o                         
   8   4   6          9.91          9.93         1.00 o                         
   9   4   6         52.04         42.97         2.90 o                         
  10   4   6          2.54          0.99         2.47 o                         
  -7   5   6         10.09          4.69         1.97 o                         
  -6   5   6         25.06         29.10         3.45 o                         
  -5   5   6         23.35         24.76         2.58 o                         
  -4   5   6         96.44         91.79         2.02 o                         
  -3   5   6         83.18         80.20         1.80 o                         
  -2   5   6        567.84        553.55         5.20 o                         
  -1   5   6        351.01        331.24         4.09 o                         
   0   5   6        362.77        410.03         5.68 o                         
   1   5   6        652.47        702.24         8.92 o                         
   2   5   6        241.90        231.48         3.32 o                         
   3   5   6        332.84        331.97         4.56 o                         
   4   5   6        144.27        159.55         3.21 o                         
   5   5   6         70.07         71.86         1.88 o                         
   6   5   6        207.02        211.13         4.03 o                         
   7   5   6          4.43          5.91         0.89 o                         
   8   5   6        323.06        332.59         4.98 o                         
   9   5   6          2.53          6.17         2.22 o                         
  10   5   6         72.40         77.44         5.67 o                         
  -6   6   6         76.34         83.63         4.00 o                         
  -5   6   6         13.34         10.70         1.36 o                         
  -4   6   6        118.20        107.89         2.37 o                         
  -3   6   6        186.64        191.35         3.10 o                         
  -2   6   6        127.77        132.15         2.18 o                         
  -1   6   6         65.36         68.96         1.30 o                         
   0   6   6         69.92         97.02         2.19 o                         
   1   6   6        295.32        261.32         4.22 o                         
   2   6   6         84.38         87.51         2.57 o                         
   3   6   6         46.85         51.90         2.17 o                         
   4   6   6         22.09         23.09         1.37 o                         
   5   6   6        136.91        137.22         3.16 o                         
   6   6   6         23.96         24.90         1.49 o                         
   7   6   6         19.64         17.92         1.38 o                         
   8   6   6          2.49          3.17         0.79 o                         
   9   6   6         16.73         11.10         2.71 o                         
  10   6   6         14.92         10.60         2.71 o                         
  -6   7   6         55.24         44.87         3.37 o                         
  -5   7   6         13.51          8.62         1.80 o                         
  -4   7   6        231.80        234.03         4.51 o                         
  -3   7   6         36.75         40.41         2.02 o                         
  -2   7   6        585.14        564.73         6.25 o                         
  -1   7   6         25.54         28.12         1.12 o                         
   0   7   6       1108.47       1047.19        13.03 o                         
   1   7   6          5.56         12.77         1.36 o                         
   2   7   6        741.25        750.22        17.26 o                         
   3   7   6        262.56        271.11         6.04 o                         
   4   7   6        158.69        169.96         4.35 o                         
   5   7   6         63.07         62.57         2.19 o                         
   6   7   6          0.11         -0.01         0.65 o                         
   7   7   6        149.03        147.74         3.44 o                         
   8   7   6         13.08         13.62         1.73 o                         
   9   7   6         35.28         31.81         3.95 o                         
  -5   8   6         43.72         49.93         3.82 o                         
  -4   8   6         41.38         38.60         1.76 o                         
  -3   8   6        208.61        199.93         3.82 o                         
  -2   8   6        217.68        207.26         3.29 o                         
  -1   8   6        653.39        607.72         6.70 o                         
   0   8   6        135.57        130.96         2.56 o                         
   1   8   6       1350.51       1254.31        26.88 o                         
   2   8   6        213.72        200.01         6.91 o                         
   3   8   6       1728.39       1557.02        23.87 o                         
   4   8   6         29.14         27.92         2.07 o                         
   5   8   6        884.29        834.61        13.94 o                         
   6   8   6         21.61         24.99         1.70 o                         
   7   8   6        229.93        224.01         4.61 o                         
   8   8   6          0.41         -0.99         2.47 o                         
   9   8   6          4.61          7.15         2.47 o                         
  -4   9   6          6.96         10.17         1.30 o                         
  -3   9   6         26.74         22.81         2.41 o                         
  -2   9   6          8.20          7.03         0.85 o                         
  -1   9   6        128.99        123.01         2.44 o                         
   0   9   6          0.78          1.77         0.66 o                         
   1   9   6        178.83        162.52         3.79 o                         
   2   9   6          1.05          1.23         1.48 o                         
   3   9   6        318.72        322.58         9.86 o                         
   4   9   6         67.18         68.27         2.95 o                         
   5   9   6        183.09        193.77         5.12 o                         
   6   9   6         57.58         53.84         2.32 o                         
   7   9   6        195.98        189.72         5.15 o                         
   8   9   6         85.29         77.94         3.24 o                         
   9   9   6         84.89         66.83         5.43 o                         
  -4  10   6         34.68         34.30         2.25 o                         
  -3  10   6         48.64         49.38         3.79 o                         
  -2  10   6          6.31          6.31         1.21 o                         
  -1  10   6         18.17         15.44         2.10 o                         
   0  10   6          0.08         -0.01         0.62 o                         
   1  10   6         12.03         11.84         2.22 o                         
   2  10   6        100.11         97.91         4.93 o                         
   3  10   6        110.91        120.35         5.67 o                         
   4  10   6        133.34        134.51         4.35 o                         
   5  10   6         87.42         89.77         3.55 o                         
   6  10   6        139.02        140.16         4.49 o                         
   7  10   6         32.69         32.65         4.19 o                         
   8  10   6         30.02         27.71         2.59 o                         
   9  10   6          0.17         -0.99         2.22 o                         
  -3  11   6          7.44          6.38         1.34 o                         
  -2  11   6          1.58          1.85         1.15 o                         
  -1  11   6         10.12         11.94         1.47 o                         
   0  11   6         10.13         14.40         1.55 o                         
   1  11   6          8.83          6.41         1.97 o                         
   2  11   6          2.65          3.95         1.73 o                         
   3  11   6          6.26          9.86         2.22 o                         
   4  11   6          6.85          8.14         1.47 o                         
   5  11   6          0.00         -0.74         1.11 o                         
   6  11   6          5.85          3.30         1.16 o                         
   7  11   6          2.55          3.21         1.73 o                         
   8  11   6          6.37          7.93         1.54 o                         
  -2  12   6         23.63         27.33         2.95 o                         
  -1  12   6          9.86         10.27         1.45 o                         
   0  12   6          0.11         -0.56         0.92 o                         
   1  12   6         18.31         20.96         3.21 o                         
   2  12   6          8.06          4.93         1.97 o                         
   3  12   6         20.24         19.48         3.21 o                         
   4  12   6         47.83         45.49         2.87 o                         
   5  12   6         67.88         66.20         3.47 o                         
   6  12   6          7.46          4.19         1.54 o                         
   7  12   6         18.06         16.17         2.07 o                         
   0  13   6          0.00          1.89         1.47 o                         
   1  13   6         55.96         61.65         4.69 o                         
   2  13   6          0.02         -1.48         1.48 o                         
   3  13   6         18.33         18.74         3.45 o                         
   4  13   6          1.49          1.23         2.22 o                         
   5  13   6         17.47         17.05         4.69 o                         
   6  13   6          1.63          0.34         1.36 o                         
   2  14   6          3.02          4.19         2.22 o                         
   3  14   6         10.45         13.07         3.21 o                         
   4  14   6          0.21         -0.49         2.22 o                         
  -3 -10   7          3.97          6.92         1.70 o                         
  -2 -10   7          7.18         12.11         2.37 o                         
  -1 -10   7         14.18         10.85         2.71 o                         
   0 -10   7          8.17         18.00         2.96 o                         
   1 -10   7         19.83         24.82         2.67 o                         
  -4  -9   7         22.11         16.71         1.96 o                         
  -3  -9   7          5.28          8.99         1.55 o                         
  -2  -9   7         78.77         87.80         5.67 o                         
  -1  -9   7         43.74         52.53         4.44 o                         
   0  -9   7         31.29         25.90         3.45 o                         
   1  -9   7         67.20         80.75         5.06 o                         
   2  -9   7         37.99         40.20         5.18 o                         
   3  -9   7         39.85         45.38         5.43 o                         
  -5  -8   7          0.10          0.89         1.15 o                         
  -4  -8   7          0.00         -0.81         0.81 o                         
  -3  -8   7          0.22          0.41         0.81 o                         
  -2  -8   7          0.32          2.35         1.12 o                         
  -1  -8   7         35.29         36.25         3.95 o                         
   0  -8   7          0.17         -1.23         1.23 o                         
   1  -8   7         23.30         22.44         2.96 o                         
   2  -8   7          4.15          8.11         1.60 o                         
   3  -8   7         20.32         22.20         3.95 o                         
   4  -8   7          0.10          0.22         1.36 o                         
  -6  -7   7          0.34          1.74         1.33 o                         
  -5  -7   7         42.13         31.68         3.85 o                         
  -4  -7   7          4.43          5.75         0.92 o                         
  -3  -7   7        141.05        148.34         3.37 o                         
  -2  -7   7         11.67         14.51         1.45 o                         
  -1  -7   7         81.32         75.62         3.12 o                         
   0  -7   7          0.03          0.25         1.23 o                         
   1  -7   7        115.80        121.37         3.65 o                         
   2  -7   7         15.61         14.61         2.02 o                         
   3  -7   7         17.47         17.58         1.61 o                         
   4  -7   7         65.64         61.85         3.55 o                         
   5  -7   7         15.82         13.81         2.96 o                         
  -6  -6   7          0.08          3.25         0.97 o                         
  -5  -6   7          3.51          3.97         1.00 o                         
  -4  -6   7          2.08          5.41         1.09 o                         
  -3  -6   7         27.76         23.79         1.51 o                         
  -2  -6   7         24.61         32.32         1.93 o                         
  -1  -6   7         55.52         45.07         1.58 o                         
   0  -6   7          4.01          7.98         0.85 o                         
   1  -6   7        173.93        162.13         4.25 o                         
   2  -6   7          0.04         -0.77         0.77 o                         
   3  -6   7        230.44        229.44         5.72 o                         
   4  -6   7          8.55         10.14         1.57 o                         
   5  -6   7        178.15        184.06         5.08 o                         
   6  -6   7         16.14         17.05         1.84 o                         
  -7  -5   7         12.85         15.35         1.70 o                         
  -6  -5   7         28.36         28.46         1.82 o                         
  -5  -5   7          0.00         -0.25         0.78 o                         
  -4  -5   7        127.68        122.22         3.44 o                         
  -3  -5   7          0.59          0.10         1.13 o                         
  -2  -5   7        309.19        276.40         3.92 o                         
  -1  -5   7         26.15         30.43         1.46 o                         
   0  -5   7        179.52        159.19         2.88 o                         
   1  -5   7          1.24          1.21         0.65 o                         
   2  -5   7         46.28         38.98         2.09 o                         
   3  -5   7          2.63          1.73         1.48 o                         
   4  -5   7          1.57          3.21         1.73 o                         
   5  -5   7          6.89          9.98         1.36 o                         
   6  -5   7          5.15          6.11         1.31 o                         
  -7  -4   7          1.02          2.34         1.54 o                         
  -6  -4   7         32.45         26.02         1.88 o                         
  -5  -4   7          1.72          2.07         0.81 o                         
  -4  -4   7        127.68        119.82         4.72 o                         
  -3  -4   7         21.00         21.81         1.61 o                         
  -2  -4   7         40.45         37.15         2.23 o                         
  -1  -4   7         16.31         22.81         1.18 o                         
   0  -4   7         42.39         43.13         1.47 o                         
   1  -4   7         12.77         19.97         1.22 o                         
   2  -4   7         15.50         14.80         1.97 o                         
   3  -4   7          3.83          2.71         1.48 o                         
   4  -4   7         14.66         16.03         2.47 o                         
   5  -4   7          0.03         -0.71         0.80 o                         
   6  -4   7         25.13         26.42         1.98 o                         
   7  -4   7          2.90          0.23         1.07 o                         
  -7  -3   7          3.04          1.90         1.18 o                         
  -6  -3   7         45.74         46.94         2.32 o                         
  -5  -3   7          8.19          8.62         1.36 o                         
  -4  -3   7         65.20         63.95         2.40 o                         
  -3  -3   7         20.98         17.07         1.47 o                         
  -2  -3   7        299.85        285.52         5.07 o                         
  -1  -3   7         20.46         11.52         1.09 o                         
   0  -3   7         27.64         24.90         1.60 o                         
   1  -3   7          0.56          0.76         0.56 o                         
   2  -3   7         57.67         52.69         1.82 o                         
   3  -3   7          3.88          5.15         1.12 o                         
   4  -3   7          9.06          8.68         1.19 o                         
   5  -3   7          5.91          6.74         0.90 o                         
   6  -3   7          3.53          5.89         1.18 o                         
   7  -3   7          1.75          0.88         1.04 o                         
   8  -3   7          5.36          6.64         1.15 o                         
  -7  -2   7          0.50          0.61         0.97 o                         
  -6  -2   7         38.95         39.05         2.24 o                         
  -5  -2   7          3.75          6.71         1.97 o                         
  -4  -2   7         73.69         59.83         2.21 o                         
  -3  -2   7         45.00         39.97         1.84 o                         
  -2  -2   7         54.59         37.58         1.71 o                         
  -1  -2   7         81.30         84.28         3.70 o                         
   0  -2   7          4.86          7.62         1.05 o                         
   1  -2   7        312.52        315.89         4.92 o                         
   2  -2   7         33.50         35.92         1.10 o                         
   3  -2   7        178.30        187.54         2.74 o                         
   4  -2   7         74.76         72.16         1.80 o                         
   5  -2   7        134.88        136.46         3.95 o                         
   6  -2   7          5.09          4.63         0.81 o                         
   7  -2   7         52.63         53.82         2.31 o                         
   8  -2   7          4.84          6.55         1.13 o                         
  -7  -1   7         28.06         28.84         4.01 o                         
  -6  -1   7          2.99          0.58         0.89 o                         
  -5  -1   7        114.75        119.79         4.17 o                         
  -4  -1   7          0.59          0.21         0.72 o                         
  -3  -1   7         23.86         18.69         1.28 o                         
  -2  -1   7         12.16          8.11         0.92 o                         
  -1  -1   7         33.51         32.41         1.04 o                         
   0  -1   7          6.09          8.81         1.26 o                         
   1  -1   7         52.96         44.33         1.17 o                         
   2  -1   7          0.17          1.34         0.40 o                         
   3  -1   7          0.19          0.27         0.48 o                         
   4  -1   7         50.10         55.28         1.45 o                         
   5  -1   7          2.15          1.86         0.58 o                         
   6  -1   7         20.45         21.83         1.78 o                         
   7  -1   7         25.74         28.31         1.63 o                         
   8  -1   7         29.16         30.52         1.97 o                         
  -7   0   7         27.63         21.07         2.12 o                         
  -6   0   7         10.55         10.98         1.40 o                         
  -5   0   7         31.63         30.41         2.60 o                         
  -4   0   7         33.85         33.67         2.12 o                         
  -3   0   7          1.83          1.51         0.75 o                         
  -2   0   7          0.22          0.08         0.35 o                         
  -1   0   7         23.29         22.24         0.88 o                         
   0   0   7         14.86         16.63         0.92 o                         
   1   0   7         86.45         90.76         2.03 o                         
   2   0   7          4.11          8.04         0.61 o                         
   3   0   7         21.09         18.61         0.84 o                         
   4   0   7          0.96          1.47         0.42 o                         
   5   0   7          4.71          5.09         0.89 o                         
   6   0   7         11.49         14.66         1.04 o                         
   7   0   7          0.33          0.85         0.65 o                         
   8   0   7          0.94          1.35         0.83 o                         
   9   0   7          1.25          1.69         0.87 o                         
  -7   1   7          0.03          0.00         1.23 o                         
  -6   1   7          7.04         10.47         1.60 o                         
  -5   1   7         17.55         16.60         2.05 o                         
  -4   1   7          5.41          6.94         1.04 o                         
  -3   1   7         23.63         19.48         1.45 o                         
  -2   1   7         45.95         54.10         2.46 o                         
  -1   1   7         18.27         18.84         1.07 o                         
   0   1   7         78.11         80.29         1.54 o                         
   1   1   7        477.21        440.89         5.35 o                         
   2   1   7        122.34        119.30         2.18 o                         
   3   1   7         51.03         51.53         1.47 o                         
   4   1   7          8.29          9.43         0.83 o                         
   5   1   7        111.83        106.00         2.27 o                         
   6   1   7          1.55          1.57         0.57 o                         
   7   1   7          0.90          1.08         0.69 o                         
   8   1   7          0.01         -0.31         0.62 o                         
   9   1   7         10.03         10.47         1.36 o                         
  -7   2   7          3.96         -0.44         1.23 o                         
  -6   2   7         22.63         18.32         2.01 o                         
  -5   2   7          0.20          3.29         0.98 o                         
  -4   2   7         48.24         48.51         1.69 o                         
  -3   2   7          5.08          5.47         0.89 o                         
  -2   2   7         32.74         27.58         2.95 o                         
  -1   2   7          1.59          4.26         1.12 o                         
   0   2   7         32.57         31.95         1.13 o                         
   1   2   7          0.38          0.46         0.52 o                         
   2   2   7        120.57        124.46         2.61 o                         
   3   2   7        103.00         98.54         1.62 o                         
   4   2   7          0.62          1.00         0.37 o                         
   5   2   7         23.34         24.27         1.27 o                         
   6   2   7          2.44          2.42         0.62 o                         
   7   2   7         33.39         33.53         2.53 o                         
   8   2   7          9.22          8.62         0.89 o                         
   9   2   7          0.91          4.30         0.87 o                         
  -7   3   7         51.42         58.88         8.51 o                         
  -6   3   7         25.39         19.48         2.71 o                         
  -5   3   7        166.96        162.19         4.98 o                         
  -4   3   7        102.90        108.65         2.77 o                         
  -3   3   7        316.85        309.74         4.35 o                         
  -2   3   7         18.81         14.48         1.12 o                         
  -1   3   7        685.75        717.71        11.59 o                         
   0   3   7          1.22          1.89         0.57 o                         
   1   3   7        730.59        740.99         9.39 o                         
   2   3   7        374.37        368.64         4.49 o                         
   3   3   7        406.20        404.38         5.98 o                         
   4   3   7         27.76         31.42         1.32 o                         
   5   3   7         44.07         35.63         1.43 o                         
   6   3   7        136.09        134.19         4.06 o                         
   7   3   7          0.20          2.00         0.65 o                         
   8   3   7         19.19         20.99         1.33 o                         
   9   3   7         11.20         14.30         3.21 o                         
  -7   4   7          2.53          9.86         2.22 o                         
  -6   4   7         62.43         76.45         4.93 o                         
  -5   4   7         19.82         18.65         2.13 o                         
  -4   4   7         38.79         37.54         1.75 o                         
  -3   4   7         26.57         27.23         1.14 o                         
  -2   4   7         16.83         10.27         1.04 o                         
  -1   4   7        195.52        189.65         4.25 o                         
   0   4   7          1.39          2.19         0.51 o                         
   1   4   7         15.62         14.96         0.79 o                         
   2   4   7          3.47          2.73         0.49 o                         
   3   4   7         14.10         21.98         0.95 o                         
   4   4   7          1.25          1.43         0.52 o                         
   5   4   7          0.69          0.58         0.58 o                         
   6   4   7         18.27         18.14         1.49 o                         
   7   4   7          1.90          1.96         1.14 o                         
   8   4   7          4.13          5.04         0.92 o                         
   9   4   7          2.30          1.43         1.30 o                         
  -6   5   7         63.44         63.13         4.69 o                         
  -5   5   7         20.89         25.80         2.49 o                         
  -4   5   7         30.35         27.03         1.78 o                         
  -3   5   7        122.10        112.03         3.63 o                         
  -2   5   7         16.19         17.89         1.11 o                         
  -1   5   7          6.93          9.37         1.10 o                         
   0   5   7         75.87         82.73         1.99 o                         
   1   5   7         26.82         34.29         1.19 o                         
   2   5   7        161.26        181.57         3.25 o                         
   3   5   7         84.22         89.11         1.69 o                         
   4   5   7        181.16        189.51         3.26 o                         
   5   5   7         15.58         15.20         1.25 o                         
   6   5   7          2.65          2.85         0.68 o                         
   7   5   7         39.96         38.62         1.85 o                         
   8   5   7          4.56          3.73         0.92 o                         
   9   5   7          2.77          4.44         1.97 o                         
  -6   6   7         12.28         15.78         2.96 o                         
  -5   6   7         55.35         57.01         3.47 o                         
  -4   6   7         32.00         35.76         2.56 o                         
  -3   6   7         49.29         51.26         2.71 o                         
  -2   6   7        143.40        141.69         3.17 o                         
  -1   6   7         12.87         12.85         1.27 o                         
   0   6   7        448.04        413.47         5.95 o                         
   1   6   7         35.78         22.79         1.23 o                         
   2   6   7        800.17        788.03        10.20 o                         
   3   6   7         35.99         36.25         1.61 o                         
   4   6   7        660.19        626.50        11.65 o                         
   5   6   7         13.46         10.81         1.29 o                         
   6   6   7        148.72        133.95         3.19 o                         
   7   6   7          0.52         -0.63         0.72 o                         
   8   6   7         25.29         30.23         2.05 o                         
   9   6   7          1.25          0.25         1.73 o                         
  -5   7   7         96.52        101.44         4.49 o                         
  -4   7   7          1.70          3.43         0.81 o                         
  -3   7   7         92.61         86.33         2.15 o                         
  -2   7   7          0.10         -0.63         0.63 o                         
  -1   7   7        391.42        363.63         5.62 o                         
   0   7   7         55.66         57.85         1.95 o                         
   1   7   7        198.50        167.86         3.36 o                         
   2   7   7        127.82        122.93         2.89 o                         
   3   7   7        521.90        452.55        11.84 o                         
   4   7   7        132.76        146.32         4.00 o                         
   5   7   7        224.51        210.76         4.26 o                         
   6   7   7         35.23         42.49         1.73 o                         
   7   7   7        279.58        285.97         5.29 o                         
   8   7   7          2.29          0.34         1.23 o                         
   9   7   7         50.95         47.60         4.69 o                         
  -5   8   7          0.38         -0.66         1.14 o                         
  -4   8   7         14.09         16.63         1.29 o                         
  -3   8   7          3.10          4.72         0.87 o                         
  -2   8   7          0.13         -0.26         0.60 o                         
  -1   8   7          6.67          4.11         0.72 o                         
   0   8   7          0.00         -0.77         0.77 o                         
   1   8   7        238.68        206.48         4.95 o                         
   2   8   7         55.65         57.50         3.58 o                         
   3   8   7        469.97        424.68        11.59 o                         
   4   8   7         18.87         30.17         2.17 o                         
   5   8   7       1067.61        992.45        26.32 o                         
   6   8   7         18.90         23.33         2.13 o                         
   7   8   7        638.32        613.40         9.01 o                         
   8   8   7          1.34          0.41         0.88 o                         
   9   8   7        441.94        425.91        13.56 o                         
  -4   9   7          6.90          5.98         1.58 o                         
  -3   9   7         28.63         27.75         2.08 o                         
  -2   9   7         38.91         42.04         1.84 o                         
  -1   9   7         52.87         56.06         1.79 o                         
   0   9   7         17.53         17.94         1.78 o                         
   1   9   7         47.58         51.71         2.60 o                         
   2   9   7          4.87          4.44         1.73 o                         
   3   9   7          2.82          2.96         1.73 o                         
   4   9   7        181.53        166.37         5.06 o                         
   5   9   7         21.40         22.42         2.22 o                         
   6   9   7         78.19         70.91         2.70 o                         
   7   9   7         28.11         28.19         1.95 o                         
   8   9   7        122.68        128.23         4.19 o                         
   9   9   7          7.27          9.12         2.96 o                         
  -3  10   7         46.97         48.53         2.60 o                         
  -2  10   7          1.09          0.48         0.94 o                         
  -1  10   7         45.84         42.31         2.13 o                         
   0  10   7         23.62         18.75         2.01 o                         
   1  10   7         41.91         37.10         2.49 o                         
   2  10   7          0.64          0.25         1.48 o                         
   3  10   7          0.01          1.48         1.48 o                         
   4  10   7          1.00          2.62         1.48 o                         
   5  10   7         20.49         22.02         2.17 o                         
   6  10   7         62.95         65.26         3.58 o                         
   7  10   7         62.69         64.37         2.75 o                         
   8  10   7         43.97         38.65         3.95 o                         
  -2  11   7         71.21         67.49         3.67 o                         
  -1  11   7         28.61         30.70         6.41 o                         
   0  11   7         80.59         84.08         3.61 o                         
   1  11   7         38.54         44.37         2.84 o                         
   2  11   7        123.93        136.87         6.41 o                         
   3  11   7          1.57          0.25         1.73 o                         
   4  11   7         21.53         24.62         2.27 o                         
   5  11   7          6.51          4.44         1.40 o                         
   6  11   7          1.80          1.78         1.30 o                         
   7  11   7         15.02         11.62         1.72 o                         
   8  11   7          7.02          7.80         1.60 o                         
  -1  12   7         20.01         23.44         2.60 o                         
   0  12   7         90.20         90.16         5.06 o                         
   1  12   7         75.98         95.96         4.14 o                         
   2  12   7         31.88         39.21         4.19 o                         
   3  12   7        105.48        108.51         6.17 o                         
   4  12   7         17.14         22.69         3.45 o                         
   5  12   7         89.22         95.78         4.07 o                         
   6  12   7          0.02         -1.05         1.05 o                         
   7  12   7         24.18         22.29         2.49 o                         
   0  13   7         34.17         43.90         5.43 o                         
   1  13   7          1.95          2.34         2.10 o                         
   2  13   7         13.98          6.41         2.47 o                         
   3  13   7         60.21         81.88         5.67 o                         
   4  13   7          0.76          2.71         2.22 o                         
   5  13   7         70.60         81.10         4.00 o                         
   6  13   7          3.68          3.97         1.60 o                         
   3  14   7          0.13          0.00         2.22 o                         
   4  14   7          0.24         -1.73         1.97 o                         
  -3  -9   8          6.10          7.75         1.82 o                         
  -2  -9   8          0.04         -0.25         1.73 o                         
  -1  -9   8          1.91          2.96         2.22 o                         
   0  -9   8         20.79         24.42         3.70 o                         
   1  -9   8          5.51          5.92         2.22 o                         
  -4  -8   8          6.72          6.10         1.28 o                         
  -3  -8   8          2.20          2.05         1.09 o                         
  -2  -8   8          3.09          4.69         1.40 o                         
  -1  -8   8          1.75          0.25         1.73 o                         
   0  -8   8          6.01          3.45         2.22 o                         
   1  -8   8          5.35          4.44         1.97 o                         
   2  -8   8          4.93          3.37         1.54 o                         
   3  -8   8         15.27         15.54         3.45 o                         
  -5  -7   8          4.92          8.14         2.21 o                         
  -4  -7   8          1.51          1.46         1.04 o                         
  -3  -7   8          7.27          5.19         1.56 o                         
  -2  -7   8          0.84          2.88         1.00 o                         
  -1  -7   8         91.08        103.42         3.17 o                         
   0  -7   8         11.80         12.58         2.71 o                         
   1  -7   8         35.28         33.79         3.70 o                         
   2  -7   8          5.61          5.68         1.30 o                         
   3  -7   8         84.47         80.24         3.93 o                         
   4  -7   8          0.17          0.49         1.97 o                         
  -6  -6   8          5.48          4.92         1.16 o                         
  -5  -6   8         76.80         78.96         4.06 o                         
  -4  -6   8          8.94         12.24         1.51 o                         
  -3  -6   8         69.58         58.32         3.88 o                         
  -2  -6   8          1.45         -0.80         0.80 o                         
  -1  -6   8        103.13         90.40         3.35 o                         
   0  -6   8          3.64          0.98         0.67 o                         
   1  -6   8         11.48          8.73         1.36 o                         
   2  -6   8          7.74          5.82         1.22 o                         
   3  -6   8          1.31          2.96         1.22 o                         
   4  -6   8          0.01         -0.02         1.00 o                         
   5  -6   8         24.20         29.35         3.70 o                         
  -6  -5   8         78.00         87.15         2.88 o                         
  -5  -5   8         15.17         11.93         1.50 o                         
  -4  -5   8         42.35         37.69         2.25 o                         
  -3  -5   8          1.50          0.57         0.80 o                         
  -2  -5   8         62.10         59.29         1.93 o                         
  -1  -5   8          0.26          1.26         0.67 o                         
   0  -5   8          1.58          2.98         0.69 o                         
   1  -5   8         11.53         14.60         1.19 o                         
   2  -5   8          0.01          0.49         0.87 o                         
   3  -5   8          0.00          0.49         1.48 o                         
   4  -5   8         20.64         26.63         3.21 o                         
   5  -5   8          1.73          1.87         1.23 o                         
   6  -5   8          2.17          4.31         1.31 o                         
  -6  -4   8          1.29          1.17         1.04 o                         
  -5  -4   8          0.29         -0.74         0.85 o                         
  -4  -4   8         68.52         68.88         2.70 o                         
  -3  -4   8          6.64          6.35         1.09 o                         
  -2  -4   8        339.81        295.78         7.89 o                         
  -1  -4   8         11.79         10.18         1.00 o                         
   0  -4   8        694.85        618.74         7.60 o                         
   1  -4   8          1.75          3.91         0.75 o                         
   2  -4   8        488.71        450.57        11.84 o                         
   3  -4   8          6.23          9.62         2.22 o                         
   4  -4   8        218.84        206.91         7.65 o                         
   5  -4   8          0.42          0.69         1.06 o                         
   6  -4   8         29.04         19.66         1.90 o                         
   7  -4   8          4.71          6.35         1.61 o                         
  -7  -3   8          7.34          6.37         1.33 o                         
  -6  -3   8          9.11          9.90         1.72 o                         
  -5  -3   8          2.54          0.23         0.87 o                         
  -4  -3   8          0.00         -0.10         1.08 o                         
  -3  -3   8         20.69         23.21         3.31 o                         
  -2  -3   8         19.80         15.70         1.37 o                         
  -1  -3   8          1.82          2.84         1.05 o                         
   0  -3   8          6.25          8.01         1.03 o                         
   1  -3   8          3.73          2.34         0.70 o                         
   2  -3   8          0.08         -0.03         0.63 o                         
   3  -3   8         71.54         63.51         2.79 o                         
   4  -3   8         50.68         53.36         2.62 o                         
   5  -3   8         78.81         77.03         2.28 o                         
   6  -3   8         17.15         15.67         2.35 o                         
   7  -3   8         54.71         55.28         2.68 o                         
  -7  -2   8         32.26         27.24         2.47 o                         
  -6  -2   8         97.31         98.66         4.44 o                         
  -5  -2   8         69.89         66.02         6.66 o                         
  -4  -2   8          8.71          7.70         1.27 o                         
  -3  -2   8         81.31         74.74         3.43 o                         
  -2  -2   8          9.62          6.36         1.00 o                         
  -1  -2   8        204.69        183.37         4.71 o                         
   0  -2   8        175.59        139.24         3.92 o                         
   1  -2   8        175.66        154.34         3.22 o                         
   2  -2   8         26.58         21.35         1.12 o                         
   3  -2   8        128.33        119.76         2.19 o                         
   4  -2   8         35.40         32.40         1.45 o                         
   5  -2   8         69.95         67.17         2.06 o                         
   6  -2   8          7.81         10.80         1.39 o                         
   7  -2   8         52.67         50.44         2.45 o                         
   8  -2   8          0.71         -1.09         1.09 o                         
  -7  -1   8        229.53        229.39         5.49 o                         
  -6  -1   8         75.15         72.68         2.94 o                         
  -5  -1   8        297.13        292.60         5.75 o                         
  -4  -1   8        167.46        171.64         4.01 o                         
  -3  -1   8        804.14        744.99        10.57 o                         
  -2  -1   8        340.23        341.87         5.83 o                         
  -1  -1   8        337.80        301.94         4.55 o                         
   0  -1   8        216.83        193.22         3.37 o                         
   1  -1   8        270.02        248.17         3.26 o                         
   2  -1   8         37.15         36.27         1.14 o                         
   3  -1   8          2.34          2.07         0.46 o                         
   4  -1   8          0.00          0.40         0.46 o                         
   5  -1   8          2.11          1.40         0.81 o                         
   6  -1   8          4.06          5.23         0.87 o                         
   7  -1   8          6.22          7.26         0.99 o                         
   8  -1   8          0.42          1.25         1.12 o                         
  -7   0   8         64.53         63.50         3.37 o                         
  -6   0   8         59.80         56.81         2.72 o                         
  -5   0   8        184.86        188.43         4.50 o                         
  -4   0   8         99.92        103.13         3.11 o                         
  -3   0   8        164.22        159.77         3.26 o                         
  -2   0   8         58.60         60.67         1.45 o                         
  -1   0   8        298.26        296.31         4.65 o                         
   0   0   8         39.29         39.86         1.40 o                         
   1   0   8        126.85        128.33         2.64 o                         
   2   0   8          3.39          3.05         0.54 o                         
   3   0   8        244.26        227.47         3.07 o                         
   4   0   8          8.06         11.96         0.77 o                         
   5   0   8         26.33         30.97         1.52 o                         
   6   0   8          8.72         11.80         1.08 o                         
   7   0   8         42.04         42.75         2.58 o                         
   8   0   8          6.14          4.32         1.22 o                         
  -7   1   8          0.83         -0.70         1.30 o                         
  -6   1   8        190.54        179.56         4.57 o                         
  -5   1   8          6.59          5.84         1.35 o                         
  -4   1   8        298.40        285.20         6.65 o                         
  -3   1   8         61.85         62.46         2.32 o                         
  -2   1   8        824.94        798.71         9.17 o                         
  -1   1   8          0.05          0.67         0.51 o                         
   0   1   8        258.31        233.19         3.40 o                         
   1   1   8         24.77         16.00         1.79 o                         
   2   1   8        120.69        119.35         2.31 o                         
   3   1   8        293.97        285.66         4.22 o                         
   4   1   8          0.36          0.29         0.54 o                         
   5   1   8        262.30        241.26         3.84 o                         
   6   1   8         10.72         11.00         0.96 o                         
   7   1   8        195.72        170.21         9.74 o                         
   8   1   8          1.94          2.81         0.83 o                         
   9   1   8         67.44         73.27         2.60 o                         
  -7   2   8         41.44         34.96         5.18 o                         
  -6   2   8          0.35          3.89         1.23 o                         
  -5   2   8         73.67         74.99         2.90 o                         
  -4   2   8         11.20         11.32         1.65 o                         
  -3   2   8         78.02         81.10         3.22 o                         
  -2   2   8         24.76         21.06         2.71 o                         
  -1   2   8          2.55          5.26         0.80 o                         
   0   2   8        121.37        115.64         2.53 o                         
   1   2   8          0.84          0.27         0.46 o                         
   2   2   8        186.90        182.31         4.10 o                         
   3   2   8         25.80         21.01         1.32 o                         
   4   2   8        319.86        298.12         4.37 o                         
   5   2   8         20.06         22.70         1.24 o                         
   6   2   8        165.59        166.75         3.16 o                         
   7   2   8          5.76          5.68         0.84 o                         
   8   2   8        143.36        139.95         3.45 o                         
   9   2   8         19.20         14.33         1.44 o                         
  -6   3   8        135.40        147.07         4.41 o                         
  -5   3   8          5.46          9.90         1.72 o                         
  -4   3   8        242.95        232.96         6.07 o                         
  -3   3   8        133.56        131.29         4.17 o                         
  -2   3   8        782.30        739.35        12.64 o                         
  -1   3   8        306.73        291.28         6.27 o                         
   0   3   8        250.53        252.79         5.06 o                         
   1   3   8        863.38        902.63        13.60 o                         
   2   3   8        180.80        169.12         2.93 o                         
   3   3   8        578.98        573.27         9.77 o                         
   4   3   8         30.62         40.47         1.51 o                         
   5   3   8        182.92        179.38         3.26 o                         
   6   3   8         27.41         30.01         1.47 o                         
   7   3   8         15.85         19.81         1.35 o                         
   8   3   8         95.26         93.39         2.50 o                         
   9   3   8          0.57          0.49         0.72 o                         
  -6   4   8          5.03          1.54         1.41 o                         
  -5   4   8         11.50         16.82         2.07 o                         
  -4   4   8         12.39         14.63         5.06 o                         
  -3   4   8          7.60          7.67         1.36 o                         
  -2   4   8          6.83          6.77         1.12 o                         
  -1   4   8         83.46         89.69         2.95 o                         
   0   4   8          4.78          2.08         1.23 o                         
   1   4   8        219.50        216.66         4.52 o                         
   2   4   8         45.51         45.19         2.02 o                         
   3   4   8         58.30         58.08         2.44 o                         
   4   4   8          0.60          0.73         0.64 o                         
   5   4   8          0.65          1.42         0.67 o                         
   6   4   8         24.78         28.98         1.54 o                         
   7   4   8          4.32          6.76         1.04 o                         
   8   4   8          8.25          8.54         1.19 o                         
   9   4   8          7.58         11.74         1.49 o                         
  -6   5   8          4.90          4.19         1.85 o                         
  -5   5   8         53.25         67.37         3.72 o                         
  -4   5   8          8.99          7.12         1.73 o                         
  -3   5   8         10.13          9.25         1.57 o                         
  -2   5   8          1.78          4.44         1.73 o                         
  -1   5   8        144.99        133.67         3.72 o                         
   0   5   8          0.47          0.02         0.53 o                         
   1   5   8          1.04          1.23         0.81 o                         
   2   5   8         25.29         28.70         2.19 o                         
   3   5   8        123.39        124.17         3.91 o                         
   4   5   8         48.23         49.53         1.69 o                         
   5   5   8          7.00          8.59         0.92 o                         
   6   5   8         13.69         14.80         1.34 o                         
   7   5   8         23.38         29.85         1.85 o                         
   8   5   8          4.45          4.08         1.05 o                         
   9   5   8          0.90         -0.79         0.99 o                         
  -5   6   8         32.94         23.94         2.55 o                         
  -4   6   8          2.86          3.61         1.36 o                         
  -3   6   8         51.07         39.86         7.81 o                         
  -2   6   8         32.20         32.06         3.70 o                         
  -1   6   8         10.01         10.38         0.80 o                         
   0   6   8         24.47         25.09         1.30 o                         
   1   6   8          5.54         11.27         0.98 o                         
   2   6   8          0.68          0.49         0.61 o                         
   3   6   8        111.21        121.84         2.65 o                         
   4   6   8         92.91         93.34         2.08 o                         
   5   6   8          0.79          1.02         0.72 o                         
   6   6   8        132.15        131.65         2.91 o                         
   7   6   8          4.19          6.35         1.26 o                         
   8   6   8         38.67         37.57         2.24 o                         
   9   6   8         13.56          9.35         1.46 o                         
  -5   7   8          2.13          2.43         4.07 o                         
  -4   7   8          0.89          4.00         1.54 o                         
  -3   7   8          2.93          3.21         0.83 o                         
  -2   7   8         13.56         10.36         2.47 o                         
  -1   7   8          3.56          2.47         1.73 o                         
   0   7   8          0.59         -0.07         0.61 o                         
   1   7   8         25.05         19.95         1.57 o                         
   2   7   8         59.96         54.37         2.76 o                         
   3   7   8          8.35          7.12         0.89 o                         
   4   7   8          2.86          2.74         0.83 o                         
   5   7   8         36.75         28.32         1.78 o                         
   6   7   8          3.42          3.04         0.81 o                         
   7   7   8         64.16         61.43         2.13 o                         
   8   7   8          0.41          0.43         1.00 o                         
   9   7   8         82.45         86.33         3.28 o                         
  -4   8   8         16.78         18.26         2.42 o                         
  -3   8   8         29.78         28.44         1.93 o                         
  -2   8   8         39.92         34.82         2.28 o                         
  -1   8   8         19.10         14.55         2.71 o                         
   0   8   8         87.55         70.61         2.73 o                         
   1   8   8         40.26         31.28         3.70 o                         
   2   8   8         28.66         18.29         1.37 o                         
   3   8   8          3.79          1.82         0.80 o                         
   4   8   8         20.24         18.99         1.82 o                         
   5   8   8          2.09          1.65         0.87 o                         
   6   8   8          1.84          0.73         0.83 o                         
   7   8   8         36.61         36.86         2.03 o                         
   8   8   8          3.24          2.43         1.18 o                         
   9   8   8          6.88          4.14         1.23 o                         
  -4   9   8          7.48          9.00         2.17 o                         
  -3   9   8          0.16          0.89         1.12 o                         
  -2   9   8          2.55          2.47         1.60 o                         
  -1   9   8          2.70          2.47         1.73 o                         
   0   9   8         76.65         80.25         3.14 o                         
   1   9   8         23.55         21.16         1.89 o                         
   2   9   8         29.67         29.13         2.68 o                         
   3   9   8         33.85         25.65         2.96 o                         
   4   9   8         84.05         83.20         3.40 o                         
   5   9   8          9.13          8.53         1.54 o                         
   6   9   8          1.64          0.93         2.16 o                         
   7   9   8         14.11         14.33         1.59 o                         
   8   9   8          0.00          0.02         0.98 o                         
   9   9   8         29.32         27.96         2.37 o                         
  -3  10   8          0.08          0.94         1.36 o                         
  -2  10   8          1.02          0.39         1.18 o                         
  -1  10   8          0.11         -0.49         1.48 o                         
   0  10   8          4.04          5.91         1.60 o                         
   1  10   8         11.33         12.42         1.65 o                         
   2  10   8         21.77         18.97         2.00 o                         
   3  10   8         21.69         21.70         2.96 o                         
   4  10   8          1.32          1.85         1.36 o                         
   5  10   8         19.18         19.59         2.10 o                         
   6  10   8         13.03         15.95         2.00 o                         
   7  10   8          2.61          2.87         1.04 o                         
   8  10   8          0.36          1.22         1.63 o                         
  -2  11   8          5.06          8.39         2.96 o                         
  -1  11   8         58.83         67.82         5.67 o                         
   0  11   8         20.30         22.94         3.70 o                         
   1  11   8         46.61         48.11         2.95 o                         
   2  11   8         58.92         58.83         3.12 o                         
   3  11   8        128.36        132.19         6.41 o                         
   4  11   8         31.88         32.80         3.95 o                         
   5  11   8         29.06         33.74         2.79 o                         
   6  11   8         12.08         14.80         1.89 o                         
   7  11   8         27.23         36.52         2.84 o                         
   8  11   8          1.82          1.89         1.15 o                         
  -1  12   8         97.00         97.17         6.91 o                         
   0  12   8          1.98          1.97         2.47 o                         
   1  12   8         60.72         57.09         3.30 o                         
   2  12   8          0.52         -0.99         1.22 o                         
   3  12   8         48.76         39.95         4.19 o                         
   4  12   8          3.27          2.22         2.22 o                         
   5  12   8          9.66         12.41         2.09 o                         
   6  12   8          2.82          3.26         1.41 o                         
   7  12   8         29.88         30.94         2.77 o                         
   1  13   8          3.53          2.18         1.47 o                         
   2  13   8        117.32        120.47         4.87 o                         
   3  13   8          9.62         15.04         2.96 o                         
   4  13   8         81.12         91.74         6.17 o                         
   5  13   8          5.94          4.04         1.60 o                         
   6  13   8         24.37         24.37         2.70 o                         
  -3  -8   9          0.48          0.08         1.14 o                         
  -2  -8   9          5.08          5.01         1.54 o                         
  -1  -8   9          1.16          1.73         1.73 o                         
   0  -8   9         10.98         12.58         2.96 o                         
   1  -8   9          0.68          0.49         1.73 o                         
   2  -8   9          0.03          0.38         2.22 o                         
  -4  -7   9         17.70         16.70         2.08 o                         
  -3  -7   9          0.55         -0.33         0.97 o                         
  -2  -7   9         45.32         49.17         2.63 o                         
  -1  -7   9          0.98          3.51         1.07 o                         
   0  -7   9         44.05         45.62         4.19 o                         
   1  -7   9         13.11         18.25         2.96 o                         
   2  -7   9         38.85         42.17         4.19 o                         
   3  -7   9          6.10          7.64         1.51 o                         
  -5  -6   9          1.08          1.80         1.16 o                         
  -4  -6   9          9.91          6.25         1.36 o                         
  -3  -6   9         15.18         17.08         1.58 o                         
  -2  -6   9         14.64         12.96         1.55 o                         
  -1  -6   9          3.89          4.37         1.21 o                         
   0  -6   9          5.87          3.99         0.78 o                         
   1  -6   9         27.61         30.65         3.58 o                         
   2  -6   9          0.56          0.99         1.60 o                         
   3  -6   9          0.05          0.53         1.12 o                         
   4  -6   9          0.64          0.74         1.18 o                         
   5  -6   9          2.24          0.00         2.22 o                         
  -5  -5   9          0.07         -0.48         0.94 o                         
  -4  -5   9          0.00          0.49         1.00 o                         
  -3  -5   9          0.00          0.00         0.87 o                         
  -2  -5   9          1.71          3.20         0.93 o                         
  -1  -5   9          4.99          4.07         0.93 o                         
   0  -5   9         48.82         40.08         2.07 o                         
   1  -5   9         42.59         39.17         2.35 o                         
   2  -5   9         42.62         35.82         2.44 o                         
   3  -5   9         48.74         45.87         3.70 o                         
   4  -5   9         75.41         75.71         4.93 o                         
   5  -5   9         38.59         44.88         4.44 o                         
  -6  -4   9         14.82         13.61         1.70 o                         
  -5  -4   9          1.34          0.85         1.04 o                         
  -4  -4   9         68.05         74.39         2.88 o                         
  -3  -4   9          1.58          2.05         0.94 o                         
  -2  -4   9          7.90          7.57         1.57 o                         
  -1  -4   9          0.78          1.56         0.81 o                         
   0  -4   9          5.13          7.21         0.89 o                         
   1  -4   9          0.02          0.55         0.60 o                         
   2  -4   9         61.06         61.16         3.95 o                         
   3  -4   9          0.06          2.47         1.73 o                         
   4  -4   9         23.29         32.80         3.70 o                         
   5  -4   9          5.77          3.70         2.22 o                         
   6  -4   9         58.67         47.68         2.70 o                         
  -6  -3   9         17.14         15.02         1.95 o                         
  -5  -3   9         19.05         14.65         1.94 o                         
  -4  -3   9          8.45         11.51         1.45 o                         
  -3  -3   9         45.64         46.99         2.27 o                         
  -2  -3   9          0.18          2.66         1.12 o                         
  -1  -3   9          1.30          1.43         0.95 o                         
   0  -3   9         52.84         45.81         1.70 o                         
   1  -3   9         21.16         15.62         1.27 o                         
   2  -3   9        146.68        128.42         3.18 o                         
   3  -3   9         15.50         16.77         2.47 o                         
   4  -3   9        119.49        113.02         3.92 o                         
   5  -3   9         52.29         54.76         2.12 o                         
   6  -3   9         47.85         51.32         2.70 o                         
   7  -3   9         36.37         40.68         4.36 o                         
  -6  -2   9         13.91         14.38         1.89 o                         
  -5  -2   9        152.85        162.08         4.27 o                         
  -4  -2   9         74.67         73.14         2.84 o                         
  -3  -2   9        275.99        257.33         6.14 o                         
  -2  -2   9         49.15         50.45         2.47 o                         
  -1  -2   9        717.37        650.04        11.68 o                         
   0  -2   9         49.60         54.57         3.33 o                         
   1  -2   9        621.04        570.65         8.29 o                         
   2  -2   9          3.60          3.04         0.65 o                         
   3  -2   9        450.36        424.39         8.46 o                         
   4  -2   9          4.33          2.29         0.74 o                         
   5  -2   9         69.92         66.01         2.12 o                         
   6  -2   9         47.90         45.69         1.92 o                         
   7  -2   9         22.38         18.10         1.89 o                         
  -6  -1   9        142.51        137.43         7.65 o                         
  -5  -1   9         83.75         69.83         6.66 o                         
  -4  -1   9        155.00        157.01         4.09 o                         
  -3  -1   9        153.84        147.58         3.80 o                         
  -2  -1   9        138.49        146.52         3.65 o                         
  -1  -1   9        443.39        420.63         8.37 o                         
   0  -1   9         19.02         22.58         1.28 o                         
   1  -1   9        243.96        230.69         3.21 o                         
   2  -1   9          0.62          0.63         0.48 o                         
   3  -1   9        189.35        193.45         2.87 o                         
   4  -1   9          0.05          0.36         0.61 o                         
   5  -1   9         38.60         40.12         2.14 o                         
   6  -1   9          0.30          0.27         0.69 o                         
   7  -1   9         14.15         15.02         2.35 o                         
   8  -1   9          1.88          3.38         1.18 o                         
  -6   0   9         27.73         30.74         2.29 o                         
  -5   0   9          5.18          4.05         2.00 o                         
  -4   0   9        188.12        189.91         4.50 o                         
  -3   0   9          0.64          2.10         0.83 o                         
  -2   0   9        572.19        562.42         7.43 o                         
  -1   0   9        132.70        131.02         2.75 o                         
   0   0   9       1279.27       1208.19        13.19 o                         
   1   0   9         16.96         18.25         1.16 o                         
   2   0   9       1176.51       1119.42        10.85 o                         
   3   0   9         54.26         56.95         1.51 o                         
   4   0   9        611.25        579.42         5.82 o                         
   5   0   9         29.89         32.34         1.38 o                         
   6   0   9        140.67        129.94         2.61 o                         
   7   0   9          3.67          3.93         0.98 o                         
   8   0   9         30.00         24.92         2.84 o                         
  -6   1   9          0.70          0.70         1.16 o                         
  -5   1   9          0.91          0.51         1.63 o                         
  -4   1   9         66.57         70.02         2.80 o                         
  -3   1   9         34.02         33.65         2.31 o                         
  -2   1   9         97.92        101.09         2.12 o                         
  -1   1   9        179.67        177.88         3.40 o                         
   0   1   9        439.14        445.94         6.55 o                         
   1   1   9        420.32        391.83         5.91 o                         
   2   1   9        169.45        168.67         3.31 o                         
   3   1   9        325.92        311.93         4.00 o                         
   4   1   9        194.72        194.23         2.69 o                         
   5   1   9        216.50        202.98         3.59 o                         
   6   1   9         73.64         71.52         2.42 o                         
   7   1   9         16.50         16.25         1.61 o                         
   8   1   9         79.61         77.68         3.22 o                         
  -6   2   9          0.01         -0.51         1.07 o                         
  -5   2   9          7.01          9.38         1.75 o                         
  -4   2   9         88.37         96.50         3.42 o                         
  -3   2   9         61.01         63.99         4.69 o                         
  -2   2   9        142.38        155.15         3.20 o                         
  -1   2   9        223.62        213.98         3.99 o                         
   0   2   9        709.19        674.26         9.04 o                         
   1   2   9        142.02        140.64         2.50 o                         
   2   2   9        225.34        220.31         4.87 o                         
   3   2   9         62.83         58.52         2.04 o                         
   4   2   9        205.64        186.80         3.33 o                         
   5   2   9          0.06         -0.18         0.60 o                         
   6   2   9          0.86          2.05         0.72 o                         
   7   2   9          4.32          4.00         0.84 o                         
   8   2   9          0.40          2.17         1.48 o                         
   9   2   9         17.13         14.05         2.15 o                         
  -6   3   9          1.41          2.98         1.34 o                         
  -5   3   9        148.01        150.03         6.54 o                         
  -4   3   9         57.07         59.67         3.22 o                         
  -3   3   9        389.02        380.08         8.19 o                         
  -2   3   9        204.73        187.43         7.15 o                         
  -1   3   9        168.69        165.85         3.51 o                         
   0   3   9        560.55        525.29         7.53 o                         
   1   3   9         28.72         30.78         1.65 o                         
   2   3   9        672.29        626.18         8.21 o                         
   3   3   9        162.24        160.92         4.19 o                         
   4   3   9        501.15        503.26         6.50 o                         
   5   3   9        215.02        220.39         5.02 o                         
   6   3   9        291.17        293.08         4.67 o                         
   7   3   9        112.95        107.95         3.70 o                         
   8   3   9         87.34         93.50         2.95 o                         
   9   3   9         19.44         18.27         2.01 o                         
  -6   4   9         48.04         47.77         7.40 o                         
  -5   4   9         42.02         39.55         3.02 o                         
  -4   4   9         24.06         20.37         2.25 o                         
  -3   4   9         18.28         17.48         2.00 o                         
  -2   4   9         32.29         34.28         3.21 o                         
  -1   4   9         38.37         34.02         2.17 o                         
   0   4   9         12.04         12.73         1.40 o                         
   1   4   9          6.89         14.33         1.30 o                         
   2   4   9          0.11          0.44         0.53 o                         
   3   4   9          0.51          0.33         0.77 o                         
   4   4   9         57.56         57.49         2.08 o                         
   5   4   9         14.15         12.90         1.12 o                         
   6   4   9          2.99          2.83         0.83 o                         
   7   4   9          0.52          0.86         0.72 o                         
   8   4   9          6.15         10.03         1.54 o                         
   9   4   9          6.30          6.34         2.84 o                         
  -5   5   9         17.29         12.74         3.58 o                         
  -4   5   9         60.17         60.40         3.47 o                         
  -3   5   9        126.13        133.90         7.65 o                         
  -2   5   9        147.57        139.83         6.41 o                         
  -1   5   9         54.14         52.53         3.70 o                         
   0   5   9        181.66        146.49         5.67 o                         
   1   5   9         44.55         45.67         2.07 o                         
   2   5   9        113.30        114.73         3.08 o                         
   3   5   9         13.02         10.59         0.92 o                         
   4   5   9         72.14         64.77         2.28 o                         
   5   5   9          3.58          2.98         0.75 o                         
   6   5   9         15.04         13.74         1.44 o                         
   7   5   9          3.30          5.17         1.04 o                         
   8   5   9         21.07         32.67         2.42 o                         
   9   5   9          0.50          0.46         1.18 o                         
  -5   6   9         30.52         37.25         3.22 o                         
  -4   6   9         17.41         13.68         2.00 o                         
  -3   6   9         22.05         14.57         2.07 o                         
  -2   6   9         11.92          6.41         2.22 o                         
  -1   6   9        211.83        182.75         7.15 o                         
   0   6   9          6.34          5.06         1.85 o                         
   1   6   9         49.33         42.38         1.59 o                         
   2   6   9          2.39          0.11         0.53 o                         
   3   6   9        143.85        121.38         2.95 o                         
   4   6   9         41.87         33.37         1.54 o                         
   5   6   9          3.48          5.86         0.88 o                         
   6   6   9         93.50         94.38         2.56 o                         
   7   6   9          1.74          2.55         1.41 o                         
   8   6   9         95.05         86.94         4.07 o                         
   9   6   9          5.35          6.70         1.36 o                         
  -4   7   9         10.83         14.65         2.17 o                         
  -3   7   9          6.35          3.10         1.85 o                         
  -2   7   9          0.33          0.74         1.48 o                         
  -1   7   9         10.54         10.85         2.22 o                         
   0   7   9         78.63         68.10         2.42 o                         
   1   7   9          7.21          8.45         1.04 o                         
   2   7   9         66.00         51.20         1.87 o                         
   3   7   9         11.73          9.67         1.00 o                         
   4   7   9        178.44        157.45         3.33 o                         
   5   7   9         97.77         92.92         2.58 o                         
   6   7   9         71.42         62.39         4.47 o                         
   7   7   9         61.67         52.68         2.84 o                         
   8   7   9         60.17         63.82         3.45 o                         
   9   7   9         99.24        102.98         3.73 o                         
  -4   8   9          0.17          0.20         1.30 o                         
  -3   8   9          0.22         -1.48         1.48 o                         
  -2   8   9         38.04         44.88         4.69 o                         
  -1   8   9         12.02          7.65         2.22 o                         
   0   8   9         10.84         14.06         2.47 o                         
   1   8   9         23.04         17.17         1.60 o                         
   2   8   9        119.62        129.63         3.15 o                         
   3   8   9         16.74         12.14         1.23 o                         
   4   8   9          9.63          7.84         0.96 o                         
   5   8   9          3.78          3.30         1.72 o                         
   6   8   9         46.58         45.55         2.29 o                         
   7   8   9         14.46         16.63         1.55 o                         
   8   8   9          3.40          2.22         1.23 o                         
   9   8   9         17.50         17.15         1.87 o                         
  -3   9   9         19.84         18.00         3.70 o                         
  -2   9   9          0.20          1.48         1.97 o                         
  -1   9   9         10.81         13.81         2.96 o                         
   0   9   9          0.03          2.47         1.73 o                         
   1   9   9         26.21         26.14         2.59 o                         
   2   9   9          6.24          5.37         1.04 o                         
   3   9   9         14.44         11.57         1.28 o                         
   4   9   9         47.51         41.91         2.10 o                         
   5   9   9          7.14          5.81         1.36 o                         
   6   9   9         36.82         35.04         2.25 o                         
   7   9   9          2.23          1.58         1.26 o                         
   8   9   9         17.65         15.78         1.74 o                         
  -3  10   9          1.34          3.70         2.47 o                         
  -2  10   9          0.96         -1.73         1.73 o                         
  -1  10   9         18.97         21.95         3.70 o                         
   0  10   9         13.12          7.89         2.47 o                         
   1  10   9          5.58          6.05         1.47 o                         
   2  10   9          1.67          2.22         1.00 o                         
   3  10   9          4.49          4.19         1.22 o                         
   4  10   9          0.64          0.99         1.05 o                         
   5  10   9          5.46          6.14         1.73 o                         
   6  10   9         12.86         13.94         3.95 o                         
   7  10   9          2.80          3.35         1.19 o                         
   8  10   9          0.00         -0.15         0.92 o                         
  -2  11   9          2.13          1.48         2.47 o                         
  -1  11   9         14.07         17.02         3.45 o                         
   0  11   9          1.36          4.19         2.22 o                         
   1  11   9          1.50          3.06         1.30 o                         
   2  11   9          6.39          5.85         1.23 o                         
   3  11   9         13.52         18.33         2.09 o                         
   4  11   9         47.66         43.41         4.19 o                         
   5  11   9          6.95          6.78         2.71 o                         
   6  11   9         12.57         15.08         4.19 o                         
   7  11   9          7.49          8.09         1.51 o                         
   0  12   9         85.76         92.98         6.41 o                         
   1  12   9        138.84        129.72         7.15 o                         
   2  12   9        101.88         99.10         4.17 o                         
   3  12   9        114.79        103.75         4.19 o                         
   4  12   9         83.30        100.62         6.17 o                         
   5  12   9        192.52        185.68         5.92 o                         
   6  12   9         27.87         29.23         2.96 o                         
   7  12   9         37.74         32.59         3.05 o                         
   1  13   9          9.20         13.56         3.21 o                         
   2  13   9         33.78         39.83         3.30 o                         
   3  13   9          8.75          6.73         1.82 o                         
   4  13   9         19.35         23.92         3.70 o                         
   5  13   9         22.66         22.48         2.60 o                         
  -3  -7  10         63.52         66.70         2.74 o                         
  -2  -7  10         35.19         36.92         2.59 o                         
  -1  -7  10         37.75         43.23         7.15 o                         
   0  -7  10          5.41          9.37         2.71 o                         
   1  -7  10          7.89          9.37         2.47 o                         
   2  -7  10          0.25          2.47         1.97 o                         
  -4  -6  10          7.69          7.78         1.55 o                         
  -3  -6  10         29.60         27.10         3.20 o                         
  -2  -6  10          4.64          4.19         1.63 o                         
  -1  -6  10         92.82        100.83         3.79 o                         
   0  -6  10         38.59         41.48         3.82 o                         
   1  -6  10         68.04         72.51         4.93 o                         
   2  -6  10         20.68         26.08         2.31 o                         
   3  -6  10         57.16         62.98         4.69 o                         
   4  -6  10         33.79         38.24         2.87 o                         
  -4  -5  10         17.34         16.20         1.79 o                         
  -3  -5  10          0.13         -1.74         1.74 o                         
  -2  -5  10         20.27         15.34         1.61 o                         
  -1  -5  10          7.03          9.59         1.09 o                         
   0  -5  10         20.29         21.42         1.53 o                         
   1  -5  10         28.65         28.51         2.31 o                         
   2  -5  10          0.04          0.25         1.05 o                         
   3  -5  10         21.64         19.96         2.17 o                         
   4  -5  10         15.28         20.22         3.21 o                         
   5  -5  10         21.94         27.87         3.95 o                         
  -5  -4  10          4.06          4.08         1.32 o                         
  -4  -4  10         15.16         12.99         1.61 o                         
  -3  -4  10          2.79          2.82         1.07 o                         
  -2  -4  10         49.89         48.14         2.96 o                         
  -1  -4  10         11.24         12.51         1.22 o                         
   0  -4  10          0.05          0.38         0.64 o                         
   1  -4  10          0.11          0.20         0.65 o                         
   2  -4  10          9.06         10.85         2.22 o                         
   3  -4  10          0.69          3.95         1.97 o                         
   4  -4  10          2.06          6.41         2.22 o                         
   5  -4  10          6.20          3.21         2.22 o                         
   6  -4  10          1.35          1.84         1.89 o                         
  -5  -3  10          0.66          1.42         1.07 o                         
  -4  -3  10          6.89          5.04         1.21 o                         
  -3  -3  10          1.98          4.92         1.18 o                         
  -2  -3  10         39.16         42.68         2.79 o                         
  -1  -3  10          5.33          5.30         1.40 o                         
   0  -3  10         10.91          9.84         1.09 o                         
   1  -3  10         11.23          6.59         1.12 o                         
   2  -3  10          4.25          4.11         1.30 o                         
   3  -3  10         65.64         65.85         4.44 o                         
   4  -3  10         22.18         24.17         3.21 o                         
   5  -3  10         62.32         58.44         4.07 o                         
   6  -3  10         10.00          7.70         1.51 o                         
  -5  -2  10         75.52         79.85         3.19 o                         
  -4  -2  10          0.03          0.89         0.98 o                         
  -3  -2  10         13.31          9.71         1.49 o                         
  -2  -2  10         14.73          9.76         1.65 o                         
  -1  -2  10         16.57         25.00         2.17 o                         
   0  -2  10         26.97         24.53         2.17 o                         
   1  -2  10        107.51         94.94         2.82 o                         
   2  -2  10         67.46         58.82         2.14 o                         
   3  -2  10         89.36         81.17         3.31 o                         
   4  -2  10         33.59         30.71         2.52 o                         
   5  -2  10        170.44        170.02         3.60 o                         
   6  -2  10         10.82         11.80         1.29 o                         
   7  -2  10         32.35         30.14         2.27 o                         
  -6  -1  10          0.13          0.75         1.41 o                         
  -5  -1  10          0.11         -0.05         1.23 o                         
  -4  -1  10         13.95         15.92         1.66 o                         
  -3  -1  10          7.50          5.17         1.18 o                         
  -2  -1  10         31.00         26.60         2.35 o                         
  -1  -1  10         28.59         29.69         2.35 o                         
   0  -1  10         92.75        102.56         4.19 o                         
   1  -1  10          0.26          0.21         0.68 o                         
   2  -1  10         95.71         95.34         2.36 o                         
   3  -1  10          6.34          6.62         0.76 o                         
   4  -1  10         59.41         57.07         1.93 o                         
   5  -1  10         37.46         37.37         1.75 o                         
   6  -1  10         26.02         26.60         1.65 o                         
   7  -1  10          2.72          1.27         1.39 o                         
  -6   0  10         37.00         35.99         3.77 o                         
  -5   0  10          4.74          4.14         1.31 o                         
  -4   0  10        136.78        133.95         3.44 o                         
  -3   0  10          0.27          0.79         0.79 o                         
  -2   0  10         35.81         37.31         2.60 o                         
  -1   0  10          1.43          1.01         0.95 o                         
   0   0  10          8.89          8.38         0.95 o                         
   1   0  10         56.54         59.08         1.92 o                         
   2   0  10        115.03        119.94         2.60 o                         
   3   0  10         28.17         27.16         1.19 o                         
   4   0  10        106.24        111.37         2.58 o                         
   5   0  10         73.68         73.74         1.99 o                         
   6   0  10        120.59        120.42         3.05 o                         
   7   0  10         16.07         11.14         1.44 o                         
   8   0  10         31.23         31.33         3.95 o                         
  -6   1  10          0.71          1.05         1.70 o                         
  -5   1  10          1.06          0.74         1.16 o                         
  -4   1  10          2.44          2.18         1.15 o                         
  -3   1  10          7.47          7.77         1.25 o                         
  -2   1  10          0.22         -0.61         0.83 o                         
  -1   1  10         13.16         14.85         1.58 o                         
   0   1  10          2.34          1.25         0.65 o                         
   1   1  10         53.66         45.15         1.74 o                         
   2   1  10         29.93         24.04         1.26 o                         
   3   1  10          0.97          1.12         0.70 o                         
   4   1  10         72.85         72.13         1.81 o                         
   5   1  10          1.57          2.28         0.99 o                         
   6   1  10         70.23         66.18         2.63 o                         
   7   1  10         14.63         20.25         2.17 o                         
   8   1  10         18.17         22.77         2.17 o                         
  -5   2  10         52.93         51.35         2.90 o                         
  -4   2  10          2.04          3.40         1.44 o                         
  -3   2  10         38.11         41.10         3.08 o                         
  -2   2  10        168.22        175.29         3.73 o                         
  -1   2  10         52.60         61.64         2.06 o                         
   0   2  10        318.45        315.37         5.19 o                         
   1   2  10          0.27          0.87         0.65 o                         
   2   2  10       1222.78       1164.40        14.71 o                         
   3   2  10         47.46         47.58         1.72 o                         
   4   2  10        648.22        611.03        11.76 o                         
   5   2  10        179.24        172.28         3.38 o                         
   6   2  10        593.58        576.37         7.63 o                         
   7   2  10        165.83        160.24         7.88 o                         
   8   2  10        165.71        162.53         5.15 o                         
  -5   3  10         23.18         28.83         2.73 o                         
  -4   3  10         25.11         26.44         2.49 o                         
  -3   3  10         76.90         74.58         3.47 o                         
  -2   3  10         22.31         21.22         1.59 o                         
  -1   3  10        376.80        340.42         5.75 o                         
   0   3  10         98.38         83.03         2.40 o                         
   1   3  10        424.88        384.00         5.30 o                         
   2   3  10         31.30         33.03         2.71 o                         
   3   3  10        262.51        252.79         5.75 o                         
   4   3  10        172.55        171.26         3.33 o                         
   5   3  10         18.07         16.26         1.35 o                         
   6   3  10         59.22         63.23         2.18 o                         
   7   3  10         11.71         11.77         1.41 o                         
   8   3  10        110.64        119.07         4.38 o                         
  -5   4  10          6.97          7.94         1.89 o                         
  -4   4  10         75.17         64.97         3.57 o                         
  -3   4  10          1.55          2.22         1.23 o                         
  -2   4  10         78.94         69.30         4.44 o                         
  -1   4  10        239.07        236.96         4.66 o                         
   0   4  10        137.14        112.56         2.91 o                         
   1   4  10        176.74        151.50         3.82 o                         
   2   4  10         68.60         46.28         1.84 o                         
   3   4  10        411.01        398.06         7.85 o                         
   4   4  10         35.57         27.60         1.75 o                         
   5   4  10         46.51         44.28         1.82 o                         
   6   4  10          0.78         -0.01         0.72 o                         
   7   4  10         44.33         44.83         2.31 o                         
   8   4  10          1.67          2.52         1.07 o                         
   9   4  10          3.34          1.48         1.48 o                         
  -5   5  10          5.20          4.72         1.65 o                         
  -4   5  10          1.34          0.11         2.10 o                         
  -3   5  10         66.42         66.84         3.49 o                         
  -2   5  10         14.19         14.55         2.71 o                         
  -1   5  10        154.03        135.64         6.17 o                         
   0   5  10         60.69         55.92         2.52 o                         
   1   5  10        353.75        297.63         6.10 o                         
   2   5  10         69.94         57.37         3.08 o                         
   3   5  10        195.90        162.82         8.88 o                         
   4   5  10         40.85         39.41         1.94 o                         
   5   5  10        188.31        177.29         3.53 o                         
   6   5  10         54.12         53.64         2.05 o                         
   7   5  10         32.99         29.87         1.98 o                         
   8   5  10         31.48         28.57         2.02 o                         
   9   5  10         22.51         20.90         2.47 o                         
  -4   6  10          1.70          1.18         1.30 o                         
  -3   6  10         13.76         12.67         5.80 o                         
  -2   6  10          6.39          8.14         2.22 o                         
  -1   6  10          1.52          4.19         1.73 o                         
   0   6  10          5.92          5.34         1.97 o                         
   1   6  10         32.22         26.10         1.89 o                         
   2   6  10          0.00          0.99         0.82 o                         
   3   6  10         35.40         26.39         2.96 o                         
   4   6  10         10.24         10.83         1.18 o                         
   5   6  10        156.50        138.08         3.55 o                         
   6   6  10          0.57          0.60         0.75 o                         
   7   6  10         74.68         69.43         2.72 o                         
   8   6  10          2.09          0.95         1.18 o                         
   9   6  10         63.71         66.49         3.45 o                         
  -4   7  10          0.03         -0.87         2.84 o                         
  -3   7  10          0.39          3.70         1.97 o                         
  -2   7  10          3.52          3.21         1.97 o                         
  -1   7  10          1.81          4.93         1.73 o                         
   0   7  10          7.68          7.40         1.97 o                         
   1   7  10         23.43         13.50         1.24 o                         
   2   7  10          0.07          0.93         0.68 o                         
   3   7  10         10.99          5.79         1.02 o                         
   4   7  10          7.71          9.28         1.07 o                         
   5   7  10         54.54         43.62         1.90 o                         
   6   7  10          5.33          3.78         1.14 o                         
   7   7  10          0.32         -0.21         1.00 o                         
   8   7  10          2.70          1.27         1.18 o                         
   9   7  10          1.35          2.52         1.23 o                         
  -3   8  10          4.62          9.37         2.71 o                         
  -2   8  10          5.92          5.92         2.47 o                         
  -1   8  10         16.86         13.81         2.71 o                         
   0   8  10          8.05         12.58         2.47 o                         
   1   8  10          4.50          6.03         1.02 o                         
   2   8  10         14.31         13.35         1.69 o                         
   3   8  10          0.03          0.46         0.72 o                         
   4   8  10          5.98          6.41         1.40 o                         
   5   8  10          0.65          0.58         0.70 o                         
   6   8  10          2.05          4.73         1.76 o                         
   7   8  10          2.61          2.15         1.04 o                         
   8   8  10          6.30          9.69         1.60 o                         
  -3   9  10         15.33         15.29         3.70 o                         
  -2   9  10         33.90         36.01         4.44 o                         
  -1   9  10         37.81         45.13         4.19 o                         
   0   9  10          0.09         -0.25         1.48 o                         
   1   9  10         42.66         42.46         2.70 o                         
   2   9  10          1.20          1.50         0.89 o                         
   3   9  10         62.90         58.99         2.31 o                         
   4   9  10         18.69         24.88         2.35 o                         
   5   9  10         23.51         21.18         2.17 o                         
   6   9  10          3.91          3.34         1.12 o                         
   7   9  10          2.32          1.53         1.02 o                         
   8   9  10          0.48          0.56         1.08 o                         
  -2  10  10          2.79          4.44         2.47 o                         
  -1  10  10          1.20          0.00         1.97 o                         
   0  10  10         10.02         13.07         2.71 o                         
   1  10  10         17.62         20.96         3.21 o                         
   2  10  10         26.83         26.20         1.92 o                         
   3  10  10          1.05          0.70         1.06 o                         
   4  10  10          9.91         15.25         2.09 o                         
   5  10  10          5.17          7.73         1.97 o                         
   6  10  10          0.55          0.31         1.07 o                         
   7  10  10          0.00          0.71         1.04 o                         
   8  10  10          6.76          8.68         1.52 o                         
  -1  11  10         38.57         44.14         5.18 o                         
   0  11  10          2.08          4.69         2.47 o                         
   1  11  10         21.97         25.65         3.95 o                         
   2  11  10          0.65          1.83         1.04 o                         
   3  11  10         51.77         55.42         2.56 o                         
   4  11  10          3.13          7.40         2.22 o                         
   5  11  10         36.37         34.74         2.96 o                         
   6  11  10          0.08          1.76         1.36 o                         
   7  11  10         60.75         64.36         3.07 o                         
   0  12  10         32.88         33.05         4.44 o                         
   1  12  10         16.39         25.65         3.95 o                         
   2  12  10         56.32         64.78         5.18 o                         
   3  12  10          5.62          6.56         1.57 o                         
   4  12  10        118.50        123.80         6.66 o                         
   5  12  10         11.84         12.74         2.00 o                         
   6  12  10        111.20        120.95         4.95 o                         
   3  13  10          3.33          7.40         2.71 o                         
   4  13  10          1.41         -0.25         1.97 o                         
  -2  -6  11         28.25         27.52         2.37 o                         
  -1  -6  11         14.11         13.03         2.22 o                         
   0  -6  11         70.10         76.71         4.01 o                         
   1  -6  11          0.77          0.99         1.73 o                         
   2  -6  11         17.94         21.46         3.45 o                         
  -3  -5  11         24.19         22.86         2.08 o                         
  -2  -5  11          4.17          3.99         2.59 o                         
  -1  -5  11         50.66         56.25         2.74 o                         
   0  -5  11         18.85         21.10         1.78 o                         
   1  -5  11         70.74         73.91         3.37 o                         
   2  -5  11          0.16          1.43         1.30 o                         
   3  -5  11         36.12         39.24         2.95 o                         
   4  -5  11          2.32          5.26         1.65 o                         
  -4  -4  11          2.54          3.76         1.37 o                         
  -3  -4  11          0.22         -0.58         1.00 o                         
  -2  -4  11          2.92          4.13         1.47 o                         
  -1  -4  11          5.04          5.47         1.02 o                         
   0  -4  11          7.99          7.50         1.05 o                         
   1  -4  11          3.61          1.32         0.98 o                         
   2  -4  11          0.17          0.00         1.22 o                         
   3  -4  11          4.98          7.15         2.47 o                         
   4  -4  11          0.17          0.49         1.73 o                         
   5  -4  11         31.28         31.32         4.19 o                         
  -4  -3  11         35.14         33.84         2.46 o                         
  -3  -3  11          1.05          0.10         0.98 o                         
  -2  -3  11         74.95         76.15         3.66 o                         
  -1  -3  11          5.31          6.69         1.54 o                         
   0  -3  11        176.00        178.08         3.71 o                         
   1  -3  11         15.84         18.63         1.61 o                         
   2  -3  11         76.93         75.32         7.77 o                         
   3  -3  11          1.67          2.22         1.97 o                         
   4  -3  11         59.86         64.86         4.69 o                         
   5  -3  11         18.21         18.25         3.45 o                         
   6  -3  11          2.22          0.90         1.65 o                         
  -5  -2  11          2.74          1.06         1.27 o                         
  -4  -2  11          8.89          9.59         1.87 o                         
  -3  -2  11         16.18         14.25         1.66 o                         
  -2  -2  11          8.12         11.41         2.47 o                         
  -1  -2  11          6.42          8.17         1.57 o                         
   0  -2  11          0.68          0.74         1.00 o                         
   1  -2  11          3.14          2.58         0.92 o                         
   2  -2  11         14.95         16.06         1.92 o                         
   3  -2  11         54.11         56.62         2.96 o                         
   4  -2  11         42.59         39.46         4.19 o                         
   5  -2  11         15.81         17.51         3.21 o                         
   6  -2  11         38.40         44.16         4.07 o                         
  -5  -1  11          5.48          3.87         1.36 o                         
  -4  -1  11         15.74         14.43         1.80 o                         
  -3  -1  11         38.97         44.49         3.93 o                         
  -2  -1  11         19.85         19.49         2.27 o                         
  -1  -1  11        116.08        111.62         4.19 o                         
   0  -1  11          4.77          6.05         1.47 o                         
   1  -1  11        421.74        422.95         9.01 o                         
   2  -1  11          4.30          5.39         0.80 o                         
   3  -1  11        144.60        140.60         3.04 o                         
   4  -1  11         59.33         59.72         2.41 o                         
   5  -1  11        108.39        103.02         3.67 o                         
   6  -1  11         62.55         69.15         3.05 o                         
   7  -1  11          1.94          3.58         1.24 o                         
  -5   0  11          0.34         -1.36         1.36 o                         
  -4   0  11          5.02          3.80         1.27 o                         
  -3   0  11          0.08          1.17         1.06 o                         
  -2   0  11         88.68         81.32         4.81 o                         
  -1   0  11          2.64          3.85         1.36 o                         
   0   0  11         10.77          5.63         3.33 o                         
   1   0  11          0.41          2.53         0.68 o                         
   2   0  11         13.15         13.38         0.98 o                         
   3   0  11          4.06          4.11         0.69 o                         
   4   0  11         22.27         25.93         1.78 o                         
   5   0  11         13.19         12.50         1.09 o                         
   6   0  11          9.47         11.29         1.89 o                         
   7   0  11         19.31         18.82         2.31 o                         
  -5   1  11          1.02          0.89         1.23 o                         
  -4   1  11          2.89          3.15         1.21 o                         
  -3   1  11          1.82          1.87         1.13 o                         
  -2   1  11         55.14         55.38         2.68 o                         
  -1   1  11         14.25         12.58         2.47 o                         
   0   1  11         12.56         11.79         1.16 o                         
   1   1  11         11.45          9.98         1.09 o                         
   2   1  11         24.82         25.59         1.44 o                         
   3   1  11         42.49         36.28         1.42 o                         
   4   1  11         38.89         34.30         1.72 o                         
   5   1  11         12.94          9.64         1.01 o                         
   6   1  11         22.23         21.55         1.59 o                         
   7   1  11         24.82         21.93         2.44 o                         
   8   1  11         57.92         62.82         3.30 o                         
  -5   2  11          0.24          0.47         1.27 o                         
  -4   2  11         25.77         24.95         2.23 o                         
  -3   2  11         14.92         15.71         1.75 o                         
  -2   2  11         62.32         67.58         3.30 o                         
  -1   2  11         14.63         13.95         1.72 o                         
   0   2  11          0.31          0.38         0.77 o                         
   1   2  11        155.24        148.20         3.37 o                         
   2   2  11         38.57         33.78         1.75 o                         
   3   2  11        153.31        142.76         2.99 o                         
   4   2  11        193.18        189.76         3.52 o                         
   5   2  11         94.42         86.91         2.49 o                         
   6   2  11        184.87        182.42         4.30 o                         
   7   2  11          4.91          9.77         1.30 o                         
   8   2  11        138.79        143.14         5.09 o                         
  -5   3  11          0.14         -0.25         1.40 o                         
  -4   3  11          0.01         -1.11         1.22 o                         
  -3   3  11          0.50          1.66         1.30 o                         
  -2   3  11         16.14         16.41         2.09 o                         
  -1   3  11          8.87         11.35         1.19 o                         
   0   3  11          7.19          9.24         1.37 o                         
   1   3  11          4.05          5.98         0.81 o                         
   2   3  11          0.71          1.07         0.85 o                         
   3   3  11         18.62         23.32         1.92 o                         
   4   3  11         72.21         71.39         2.56 o                         
   5   3  11          1.15          1.89         0.99 o                         
   6   3  11          2.41          3.23         1.00 o                         
   7   3  11          6.89          4.73         1.15 o                         
   8   3  11          9.67         14.84         2.07 o                         
  -4   4  11          7.00          1.35         1.47 o                         
  -3   4  11          5.80          6.27         1.65 o                         
  -2   4  11          0.85         -0.11         1.23 o                         
  -1   4  11         26.82         31.99         1.90 o                         
   0   4  11         13.77         13.77         1.30 o                         
   1   4  11         64.27         50.67         1.90 o                         
   2   4  11         46.10         45.64         2.35 o                         
   3   4  11         97.17         85.33         3.22 o                         
   4   4  11         66.22         64.69         3.05 o                         
   5   4  11        243.46        237.19         5.36 o                         
   6   4  11         13.69         12.09         1.44 o                         
   7   4  11         95.10         89.91         3.11 o                         
   8   4  11          4.74          5.79         2.01 o                         
  -4   5  11         30.64         28.37         2.84 o                         
  -3   5  11          1.24          0.14         1.18 o                         
  -2   5  11         25.88         22.44         3.45 o                         
  -1   5  11         49.55         52.29         2.38 o                         
   0   5  11          0.89          0.08         0.71 o                         
   1   5  11          0.10          0.35         0.82 o                         
   2   5  11          1.91          3.70         1.48 o                         
   3   5  11         40.24         36.15         2.44 o                         
   4   5  11          3.90          4.81         1.40 o                         
   5   5  11          0.09          0.00         0.83 o                         
   6   5  11          0.02         -0.81         1.41 o                         
   7   5  11         39.17         36.24         2.27 o                         
   8   5  11          1.06          1.56         1.04 o                         
  -4   6  11         17.85         19.99         2.52 o                         
  -3   6  11         13.22         18.89         2.42 o                         
  -2   6  11          1.41          3.45         1.97 o                         
  -1   6  11          3.81          2.22         1.73 o                         
   0   6  11          0.54          0.07         0.95 o                         
   1   6  11          2.21          0.25         0.87 o                         
   2   6  11         36.57         29.11         2.10 o                         
   3   6  11         17.87         11.65         1.97 o                         
   4   6  11          0.76          0.72         1.36 o                         
   5   6  11          6.19          3.31         1.04 o                         
   6   6  11          2.48          0.58         0.98 o                         
   7   6  11          8.41         10.82         1.46 o                         
   8   6  11          0.95          2.13         1.04 o                         
  -3   7  11          2.65          2.96         2.22 o                         
  -2   7  11         37.81         41.19         4.69 o                         
   0   7  11          0.70         -0.12         1.00 o                         
   1   7  11         13.09         15.84         1.72 o                         
   2   7  11          3.04          6.10         1.48 o                         
   3   7  11          0.87          4.19         1.97 o                         
   4   7  11         12.00          7.90         1.57 o                         
   5   7  11          0.02         -0.10         0.95 o                         
   6   7  11          1.22          1.06         0.97 o                         
   7   7  11         19.96         20.21         1.87 o                         
   8   7  11          1.80          0.21         1.08 o                         
  -3   8  11         26.36         27.13         4.19 o                         
  -2   8  11         22.88         29.84         4.19 o                         
  -1   8  11         21.58         27.87         3.70 o                         
   0   8  11         25.65         34.48         3.08 o                         
   1   8  11         35.90         37.13         2.42 o                         
   2   8  11         39.40         44.91         1.97 o                         
   3   8  11         18.09         21.51         2.07 o                         
   4   8  11          3.55          6.91         1.47 o                         
   5   8  11         12.55         12.78         1.29 o                         
   6   8  11          0.47          0.62         0.89 o                         
   7   8  11          9.19         11.66         1.88 o                         
   8   8  11          0.16         -1.60         1.60 o                         
  -2   9  11          1.31          1.73         1.97 o                         
  -1   9  11         76.56         85.08         5.67 o                         
   0   9  11         49.94         56.97         4.44 o                         
   1   9  11         64.06         82.11         9.12 o                         
   2   9  11         12.53         14.96         1.41 o                         
   3   9  11         93.75        108.24         3.97 o                         
   4   9  11         59.67         65.06         6.04 o                         
   5   9  11         53.55         59.65         2.66 o                         
   6   9  11          3.09          1.55         0.95 o                         
   7   9  11         27.30         31.31         2.84 o                         
   8   9  11         10.81          7.94         1.72 o                         
  -1  10  11         46.08         55.98         4.93 o                         
   0  10  11         85.90        100.87         6.17 o                         
   1  10  11         17.69         19.17         3.08 o                         
   2  10  11         44.53         45.38         2.90 o                         
   3  10  11         32.03         37.19         2.67 o                         
   4  10  11         15.77         18.03         4.07 o                         
   5  10  11          2.06          4.57         1.19 o                         
   6  10  11          2.37          1.13         1.48 o                         
   7  10  11         10.80         16.82         2.10 o                         
   0  11  11          9.02         13.07         3.21 o                         
   1  11  11          3.57          5.67         1.54 o                         
   2  11  11          1.90          2.48         2.34 o                         
   3  11  11         19.97         26.35         2.70 o                         
   4  11  11          0.31         -1.22         1.22 o                         
   5  11  11         10.01         10.49         2.47 o                         
   6  11  11          0.05          0.74         1.18 o                         
   1  12  11        106.46        106.18         4.69 o                         
   2  12  11         35.51         32.31         4.44 o                         
   3  12  11         95.44         78.72         6.91 o                         
   4  12  11         42.13         51.54         4.69 o                         
   5  12  11         90.16         98.90         4.53 o                         
  -1  -5  12         12.84         10.67         1.63 o                         
   0  -5  12         23.30         23.04         4.32 o                         
   1  -5  12          9.58         14.55         3.21 o                         
   2  -5  12         91.46        106.70         4.42 o                         
  -3  -4  12         41.03         33.85         2.61 o                         
  -2  -4  12          4.16          4.25         1.54 o                         
  -1  -4  12         44.28         51.44         2.34 o                         
   0  -4  12         11.59         13.88         1.74 o                         
   1  -4  12          0.94          0.27         1.09 o                         
   2  -4  12          2.54          1.36         1.40 o                         
   3  -4  12          0.81         -1.73         1.73 o                         
   4  -4  12          3.94          5.18         2.22 o                         
  -3  -3  12          2.75          3.48         1.23 o                         
  -2  -3  12         32.26         38.84         3.22 o                         
  -1  -3  12         21.87         22.33         1.92 o                         
   0  -3  12          7.74          7.74         1.19 o                         
   1  -3  12          0.34         -1.12         1.54 o                         
   2  -3  12          6.38          5.68         1.72 o                         
   3  -3  12         10.16          9.12         2.71 o                         
   4  -3  12          7.40          5.18         2.47 o                         
   5  -3  12          2.37          4.69         2.47 o                         
  -4  -2  12         99.99        103.76         5.10 o                         
  -3  -2  12         55.31         62.66         3.02 o                         
  -2  -2  12         97.33        100.69         5.67 o                         
  -1  -2  12         49.34         50.97         4.69 o                         
   0  -2  12        146.30        160.58         4.12 o                         
   1  -2  12          4.95          4.02         1.15 o                         
   2  -2  12        112.40        110.80         4.35 o                         
   3  -2  12          9.79         10.36         2.47 o                         
   4  -2  12         59.34         66.09         4.93 o                         
   5  -2  12         17.27         17.51         3.45 o                         
  -4  -1  12          0.58         -0.06         1.18 o                         
  -3  -1  12         72.57         81.62         4.60 o                         
  -2  -1  12          5.45          6.06         1.65 o                         
  -1  -1  12         18.38         17.39         2.07 o                         
   0  -1  12         78.33         76.16         3.47 o                         
   1  -1  12         25.53         27.30         1.98 o                         
   2  -1  12         32.87         32.50         2.31 o                         
   3  -1  12          6.29          5.18         2.22 o                         
   4  -1  12          9.66          6.06         1.60 o                         
   5  -1  12          1.28          0.00         2.22 o                         
   6  -1  12         22.25         21.99         2.90 o                         
  -4   0  12          1.35          0.44         1.52 o                         
  -3   0  12          0.19          2.39         1.09 o                         
  -2   0  12          9.51          8.43         1.97 o                         
  -1   0  12          2.98          3.07         1.18 o                         
   0   0  12          0.73          1.37         1.18 o                         
   1   0  12         20.88         20.47         2.96 o                         
   2   0  12          7.06          7.95         0.87 o                         
   3   0  12         85.37         84.68         2.74 o                         
   4   0  12          1.01          1.10         0.94 o                         
   5   0  12         37.39         36.30         2.19 o                         
   6   0  12          0.07          0.07         1.23 o                         
  -4   1  12         12.34         12.49         1.78 o                         
  -3   1  12          1.75          1.07         1.12 o                         
  -2   1  12          2.44          1.73         1.30 o                         
  -1   1  12          3.52          4.19         1.97 o                         
   0   1  12        113.36        115.42         5.92 o                         
   1   1  12          3.60          1.60         1.05 o                         
   2   1  12         12.20         15.08         1.22 o                         
   3   1  12          0.16          0.45         0.60 o                         
   4   1  12         20.90         23.16         1.75 o                         
   5   1  12          0.08          0.81         0.95 o                         
   6   1  12         34.24         38.49         2.05 o                         
   7   1  12          8.81          6.80         1.78 o                         
  -4   2  12         23.06         23.87         2.21 o                         
  -3   2  12          4.18          5.64         1.79 o                         
  -2   2  12         39.25         40.93         2.95 o                         
  -1   2  12          3.60          4.32         1.22 o                         
   0   2  12         20.47         23.18         3.21 o                         
   1   2  12         10.93          7.90         1.04 o                         
   2   2  12         34.34         35.81         2.14 o                         
   3   2  12         99.51        100.10         2.58 o                         
   4   2  12          0.89          0.84         0.66 o                         
   5   2  12        121.93        116.17         3.41 o                         
   6   2  12          2.99          4.50         1.18 o                         
   7   2  12         90.58         96.93         4.25 o                         
  -4   3  12          6.06          4.07         1.74 o                         
  -3   3  12         10.53          9.55         1.57 o                         
  -2   3  12          1.96          2.52         2.84 o                         
  -1   3  12          0.74          0.74         1.05 o                         
   0   3  12         26.07         23.05         1.59 o                         
   1   3  12         66.04         64.19         2.39 o                         
   2   3  12          7.84          6.58         1.09 o                         
   3   3  12          0.01         -0.80         1.26 o                         
   4   3  12         11.75          9.94         1.04 o                         
   5   3  12          2.37          1.72         1.11 o                         
   6   3  12          0.97          1.72         0.98 o                         
   7   3  12         16.35         21.77         2.22 o                         
  -4   4  12         19.74         12.54         4.81 o                         
  -3   4  12          7.67          8.41         1.82 o                         
  -2   4  12         78.71         79.64         3.82 o                         
  -1   4  12         15.31         15.41         1.54 o                         
   0   4  12         87.37         91.38         2.75 o                         
   1   4  12         11.50         13.07         3.45 o                         
   2   4  12         21.15         24.31         1.75 o                         
   3   4  12          4.05          4.07         1.22 o                         
   4   4  12          1.62          0.97         1.12 o                         
   5   4  12          2.05          0.61         0.85 o                         
   6   4  12         43.65         49.69         2.51 o                         
   7   4  12          2.24          2.81         1.04 o                         
   8   4  12         23.53         25.20         2.10 o                         
  -3   5  12         63.86         69.68         3.84 o                         
  -2   5  12          0.08          0.74         1.73 o                         
  -1   5  12         28.49         31.23         3.16 o                         
   0   5  12         11.34         11.92         2.35 o                         
   1   5  12         94.70         91.34         3.47 o                         
   2   5  12          0.08         -1.23         1.23 o                         
   3   5  12          0.09          0.57         1.12 o                         
   4   5  12          4.91          2.47         1.22 o                         
   5   5  12          4.93          5.54         1.16 o                         
   6   5  12          0.06         -0.32         1.32 o                         
   7   5  12          6.69          5.45         1.27 o                         
   8   5  12          0.00         -0.04         0.96 o                         
  -3   6  12          2.92          3.12         1.89 o                         
  -2   6  12        117.05        123.02         4.42 o                         
  -1   6  12          8.59          7.29         1.30 o                         
   0   6  12         74.67         81.04         2.79 o                         
   1   6  12          0.01         -0.30         0.99 o                         
   2   6  12         35.91         39.71         3.45 o                         
   3   6  12          9.10         12.51         1.74 o                         
   4   6  12          0.03          1.27         1.18 o                         
   5   6  12          1.51         -0.01         0.94 o                         
   6   6  12          1.06          1.78         1.00 o                         
   7   6  12          1.46          2.56         1.12 o                         
   8   6  12          0.37          1.04         1.07 o                         
  -3   7  12         19.41         17.76         3.70 o                         
  -2   7  12         13.87         18.99         3.45 o                         
  -1   7  12         13.38         19.78         2.27 o                         
   0   7  12         20.93         26.43         2.44 o                         
   1   7  12          3.80          4.44         1.30 o                         
   2   7  12          3.21          4.44         1.97 o                         
   3   7  12          8.84          5.92         1.97 o                         
   4   7  12         83.58         86.10         3.84 o                         
   5   7  12         19.47         15.51         1.66 o                         
   6   7  12          5.16          4.97         1.32 o                         
   7   7  12         15.66         14.69         2.07 o                         
   8   7  12         10.89         11.55         2.49 o                         
  -2   8  12         14.26         16.03         3.45 o                         
  -1   8  12         67.97         73.99         5.18 o                         
   0   8  12          8.36         13.59         1.89 o                         
   1   8  12         72.43         75.93         3.82 o                         
   2   8  12         10.06          8.39         2.47 o                         
   3   8  12         81.75         87.30         5.43 o                         
   4   8  12          2.25          0.74         1.97 o                         
   5   8  12         50.65         44.40         2.56 o                         
   6   8  12         20.02         26.14         2.18 o                         
   7   8  12         33.73         38.21         2.56 o                         
  -1   9  12          2.38          6.41         2.22 o                         
   0   9  12          5.70          8.25         1.82 o                         
   1   9  12          8.24          7.97         1.60 o                         
   2   9  12          7.22          7.89         2.47 o                         
   3   9  12          0.71         -0.53         1.18 o                         
   4   9  12         20.11         20.38         2.35 o                         
   5   9  12         31.79         41.10         3.47 o                         
   6   9  12          1.00          2.22         1.23 o                         
   7   9  12         11.80          9.80         1.65 o                         
   0  10  12          7.03          6.69         1.82 o                         
   1  10  12          0.44          1.48         4.19 o                         
   2  10  12          8.41          7.40         2.71 o                         
   3  10  12          0.23          1.23         2.22 o                         
   4  10  12         21.49         15.23         2.00 o                         
   5  10  12          9.68         12.22         2.53 o                         
   6  10  12         45.95         47.37         3.38 o                         
   1  11  12        140.80        152.41         8.14 o                         
   2  11  12         71.38         89.77         6.41 o                         
   3  11  12        116.83        129.23         7.40 o                         
   4  11  12        127.22        144.28         5.22 o                         
   5  11  12        169.39        187.10         7.89 o                         
   6  11  12        100.80        119.37         4.87 o                         
   0  -4  13          4.40          3.08         1.85 o                         
   1  -4  13          0.28          0.78         1.97 o                         
  -2  -3  13        181.80        202.16         9.12 o                         
  -1  -3  13         95.70        100.25         4.10 o                         
   0  -3  13         99.06        109.98         5.63 o                         
   1  -3  13        231.33        247.41         6.00 o                         
   2  -3  13         50.82         55.46         3.55 o                         
   3  -3  13        111.54        120.35         6.66 o                         
  -2  -2  13         23.09         22.67         2.70 o                         
  -1  -2  13         57.76         63.70         3.72 o                         
   0  -2  13         12.30         11.11         1.86 o                         
   1  -2  13         33.23         34.78         2.95 o                         
   2  -2  13          4.55         10.03         2.00 o                         
   3  -2  13         44.52         56.48         4.69 o                         
   4  -2  13          2.65          7.65         2.71 o                         
  -3  -1  13         12.35         12.29         3.32 o                         
  -2  -1  13          0.01          1.34         1.36 o                         
  -1  -1  13         38.17         34.51         3.05 o                         
   0  -1  13          0.35         -0.23         1.85 o                         
   1  -1  13         25.64         27.84         2.27 o                         
   2  -1  13         59.36         67.05         3.65 o                         
   3  -1  13         43.20         38.47         4.19 o                         
   4  -1  13         49.13         50.80         4.93 o                         
   5  -1  13         24.72         21.46         3.70 o                         
  -3   0  13          0.56         -0.47         1.15 o                         
  -2   0  13          1.02          1.84         1.97 o                         
  -1   0  13          8.13          3.95         1.57 o                         
   0   0  13          4.32          5.64         1.65 o                         
   1   0  13          3.29          2.59         2.59 o                         
   2   0  13         13.07         10.45         2.47 o                         
   3   0  13          7.04          6.56         1.57 o                         
   4   0  13          8.90          9.65         1.41 o                         
   5   0  13          0.94          2.54         1.47 o                         
   6   0  13         14.34         15.39         2.27 o                         
  -3   1  13          3.77          3.05         1.30 o                         
  -2   1  13         35.00         37.99         3.31 o                         
  -1   1  13          0.01          0.49         1.48 o                         
   0   1  13          4.71          7.40         2.47 o                         
   1   1  13          4.25          5.09         1.48 o                         
   2   1  13         29.81         36.81         2.60 o                         
   3   1  13          1.26          1.18         1.15 o                         
   4   1  13          1.57          1.39         0.98 o                         
   5   1  13          0.06         -0.57         0.94 o                         
   6   1  13          2.59          3.76         1.76 o                         
  -3   2  13          0.88         -0.70         1.04 o                         
  -2   2  13         77.23         91.50         6.17 o                         
  -1   2  13          6.91          7.40         2.47 o                         
   0   2  13        120.05        133.24         6.41 o                         
   1   2  13         14.00         14.48         1.92 o                         
   2   2  13         11.37         13.45         1.37 o                         
   3   2  13          0.17         -0.04         0.72 o                         
   4   2  13         29.59         30.93         2.08 o                         
   5   2  13          1.30          1.48         1.09 o                         
   6   2  13          0.81          0.54         1.07 o                         
  -3   3  13          0.09          1.19         1.09 o                         
  -2   3  13          1.90          3.66         3.70 o                         
  -1   3  13         50.83         63.98         5.67 o                         
   0   3  13         20.45         25.40         3.45 o                         
   1   3  13         26.20         30.75         1.96 o                         
   2   3  13         20.97         24.52         1.78 o                         
   3   3  13        108.13        115.72         2.92 o                         
   4   3  13         12.28         13.01         1.45 o                         
   5   3  13          8.43         11.13         3.21 o                         
   6   3  13          1.46          2.38         1.07 o                         
   7   3  13          3.63          3.64         1.24 o                         
  -3   4  13          0.71         -0.25         1.40 o                         
  -2   4  13          7.98          8.20         1.89 o                         
  -1   4  13         16.16         17.16         2.25 o                         
   0   4  13          0.94          0.25         1.48 o                         
   1   4  13          0.00         -0.25         1.05 o                         
   2   4  13         32.44         29.28         1.98 o                         
   3   4  13         22.16         17.23         1.66 o                         
   4   4  13         28.26         29.21         4.07 o                         
   5   4  13          4.33          5.13         2.10 o                         
   6   4  13         15.20         11.97         1.94 o                         
   7   4  13          0.17          2.04         1.12 o                         
  -3   5  13         16.20         17.64         2.67 o                         
  -2   5  13          1.47          1.34         2.10 o                         
  -1   5  13        104.30        106.42         4.93 o                         
   0   5  13         68.90         59.09         9.79 o                         
   1   5  13        110.88        116.88         4.25 o                         
   2   5  13         42.30         45.95         2.87 o                         
   3   5  13         93.34         96.29         3.75 o                         
   4   5  13         79.67         90.86         3.92 o                         
   5   5  13         23.97         22.01         2.35 o                         
   6   5  13         10.44          9.71         1.47 o                         
   7   5  13          3.95          6.06         1.37 o                         
  -2   6  13          0.79          2.47         2.22 o                         
  -1   6  13         51.41         62.56         2.81 o                         
   0   6  13          2.75          2.03         1.04 o                         
   1   6  13         29.53         35.95         3.70 o                         
   2   6  13         42.14         43.65         3.95 o                         
   3   6  13         29.01         26.75         2.35 o                         
   4   6  13         16.91         15.38         2.00 o                         
   5   6  13          4.16          5.43         1.65 o                         
   6   6  13         36.28         40.00         2.56 o                         
   7   6  13          4.33          6.12         1.44 o                         
  -2   7  13         33.88         31.32         4.44 o                         
  -1   7  13         26.73         30.61         2.77 o                         
   0   7  13        133.01        116.57        11.30 o                         
   1   7  13         29.26         31.07         3.70 o                         
   2   7  13         48.44         45.87         3.95 o                         
   3   7  13         24.52         29.84         3.70 o                         
   4   7  13         24.73         24.42         2.52 o                         
   5   7  13          3.04          8.26         2.71 o                         
   6   7  13          3.73          4.69         1.75 o                         
   7   7  13          1.65          1.47         1.16 o                         
  -1   8  13         14.54         14.36         5.30 o                         
   0   8  13         51.34         58.18         3.47 o                         
   1   8  13         32.02         38.97         4.19 o                         
   2   8  13         23.56         25.16         3.45 o                         
   3   8  13         42.54         49.57         4.44 o                         
   4   8  13         61.63         64.12         4.93 o                         
   5   8  13         23.44         24.31         3.33 o                         
   6   8  13          0.35          0.07         1.04 o                         
   7   8  13         19.10         12.54         2.10 o                         
   0   9  13         59.84         45.13         4.93 o                         
   1   9  13          4.70          2.96         2.22 o                         
   2   9  13         46.35         45.87         4.69 o                         
   3   9  13          7.22          7.40         2.71 o                         
   4   9  13          9.36          7.15         2.71 o                         
   5   9  13          0.11         -1.48         1.48 o                         
   6   9  13          3.48          5.30         1.41 o                         
   1  10  13          0.22          4.69         2.47 o                         
   2  10  13         35.48         43.16         4.69 o                         
   3  10  13          1.35          2.22         2.47 o                         
   4  10  13         30.98         32.55         4.44 o                         
   5  10  13          8.78          9.86         2.96 o                         
   3  11  13         52.81         61.65         5.67 o                         
   4  11  13         17.83         15.54         3.45 o                         
   0  -2  14          0.30         -0.09         1.26 o                         
   1  -2  14         11.08         10.70         1.67 o                         
   2  -2  14          3.81          2.91         1.65 o                         
  -1  -1  14          0.63          0.25         1.54 o                         
   0  -1  14          5.00          2.67         1.27 o                         
   1  -1  14          0.70          1.37         1.54 o                         
   2  -1  14          8.77          9.00         1.95 o                         
   3  -1  14          4.05          6.66         2.71 o                         
   4  -1  14          0.00          1.73         2.47 o                         
  -2   0  14          8.61          8.82         2.07 o                         
  -1   0  14          1.51          1.97         1.54 o                         
   0   0  14         14.52         17.93         2.42 o                         
   1   0  14          1.57         -1.12         1.12 o                         
   2   0  14          4.27          4.69         2.22 o                         
   3   0  14          0.78          0.25         2.22 o                         
   4   0  14         10.14         13.03         3.45 o                         
  -2   1  14         63.44         68.52         6.54 o                         
  -1   1  14         25.46         28.36         4.19 o                         
   0   1  14        123.72        125.04         6.91 o                         
   1   1  14          6.14          6.91         1.97 o                         
   2   1  14        140.57        148.34         4.12 o                         
   3   1  14          6.91          6.17         1.65 o                         
   4   1  14         69.05         69.95         3.65 o                         
   5   1  14          0.38          0.26         1.28 o                         
  -2   2  14          0.02          0.49         1.73 o                         
  -1   2  14          0.03         -0.49         1.48 o                         
   0   2  14          0.14         -0.99         1.48 o                         
   1   2  14         10.81         11.07         3.95 o                         
   2   2  14         18.16         16.75         1.71 o                         
   3   2  14          0.01          0.06         1.50 o                         
   4   2  14          3.89          4.15         1.23 o                         
   5   2  14         17.65         20.34         2.36 o                         
  -2   3  14         62.63         62.58         3.72 o                         
  -1   3  14         20.78         19.48         3.45 o                         
   0   3  14        107.33        115.91         6.91 o                         
   1   3  14          0.84          0.15         1.23 o                         
   2   3  14         59.60         69.99         3.58 o                         
   3   3  14          1.54          1.71         0.85 o                         
   4   3  14          4.90          4.52         1.30 o                         
   5   3  14         12.64         15.77         3.70 o                         
   6   3  14          0.00         -0.34         0.97 o                         
  -2   4  14          5.59          2.03         1.47 o                         
  -1   4  14          3.65          4.69         2.47 o                         
   0   4  14          2.58          4.44         2.22 o                         
   1   4  14        126.44        140.82         7.15 o                         
   2   4  14         23.65         23.33         1.94 o                         
   3   4  14         97.95        109.09         3.46 o                         
   4   4  14         14.76         19.96         1.80 o                         
   5   4  14        204.24        221.48         6.36 o                         
   6   4  14         25.94         29.63         2.25 o                         
  -1   5  14          0.95          1.23         1.97 o                         
   0   5  14          3.49          4.19         2.22 o                         
   1   5  14          7.33          6.44         1.54 o                         
   2   5  14          3.67          5.82         2.41 o                         
   3   5  14         37.39         39.30         2.37 o                         
   4   5  14          4.56          4.93         1.57 o                         
   5   5  14         18.96         21.10         2.44 o                         
   6   5  14         18.57         21.59         2.93 o                         
  -1   6  14          4.30          4.69         2.22 o                         
   0   6  14          0.11          1.23         1.97 o                         
   1   6  14         50.43         47.91         3.82 o                         
   2   6  14         37.72         32.48         2.77 o                         
   3   6  14        114.14        119.72         4.53 o                         
   4   6  14          3.02          2.99         1.47 o                         
   5   6  14        123.52        118.96         4.93 o                         
   6   6  14         22.20         26.48         2.23 o                         
   0   7  14         32.39         31.45         2.96 o                         
   1   7  14        102.44        115.13         5.67 o                         
   2   7  14         23.12         22.20         3.45 o                         
   3   7  14         94.40         95.44         5.92 o                         
   4   7  14         19.33         21.97         2.52 o                         
   5   7  14         32.48         32.96         3.05 o                         
   6   7  14          0.60          0.36         1.02 o                         
   0   8  14         41.89         46.20         6.29 o                         
   1   8  14         10.91          8.73         3.58 o                         
   2   8  14          9.79         11.34         2.71 o                         
   3   8  14         22.35         28.36         3.95 o                         
   4   8  14         28.37         23.68         3.70 o                         
   5   8  14         97.34        103.20        10.23 o                         
   1   9  14         51.15         53.27         5.18 o                         
   2   9  14          1.12          1.48         2.22 o                         
   3   9  14         35.45         40.45         4.69 o                         
   4   9  14          3.38          6.91         2.47 o                         
   5   9  14          2.21          4.33         1.82 o                         
   0   1  15          2.06          3.45         2.22 o                         
   1   1  15          3.63          5.18         2.22 o                         
   2   1  15          4.04          0.00         2.47 o                         
   3   1  15          2.06          5.29         1.72 o                         
   0   2  15          5.00          1.97         1.97 o                         
   1   2  15         53.82         63.13         5.18 o                         
   2   2  15         30.97         28.15         2.22 o                         
   3   2  15         10.14          5.82         1.65 o                         
   4   2  15         20.69         18.13         2.35 o                         
   0   3  15          2.39          2.71         1.97 o                         
   1   3  15          3.41          3.40         1.65 o                         
   2   3  15         11.80         10.21         1.51 o                         
   3   3  15         43.53         46.05         2.77 o                         
   4   3  15         17.49         15.49         1.73 o                         
   0   4  15          0.53          2.71         1.97 o                         
   1   4  15          1.44          0.99         1.73 o                         
   2   4  15         37.43         51.01         3.22 o                         
   3   4  15         17.75         24.93         3.45 o                         
   4   4  15          9.85         10.86         3.58 o                         
   5   4  15         28.41         29.95         8.76 o                         
   0   5  15          0.88          3.21         2.22 o                         
   1   5  15         40.97         45.62         5.18 o                         
   2   5  15          0.19          2.96         1.40 o                         
   3   5  15          1.01         -0.20         1.07 o                         
   4   5  15          7.25          7.80         1.51 o                         
   5   5  15          0.14          0.55         1.47 o                         
   1   6  15        167.93        164.99         8.39 o                         
   2   6  15         88.44         83.54         4.10 o                         
   3   6  15         40.57         40.02         4.73 o                         
   4   6  15        162.25        156.05         4.46 o                         
   5   6  15          1.49          2.47         1.97 o                         
   1   7  15          2.63          8.88         2.96 o                         
   2   7  15        258.60        277.53         7.55 o                         
   3   7  15         10.76          9.37         2.71 o                         
   4   7  15         81.21         90.81         9.00 o                         
                                                                                
